# Supplementary material for: Evolutionary conservation of domain-domain interactions
Source: Genome Biol. 2006 Dec 21;7(12):R125. doi: 10.1186/gb-2006-7-12-r125 (PMC1794438; doi:10.1186/gb-2006-7-12-r125)
Supplement: Additional data file 2 — Lists of DDIs for E. coli, S. cerevisiae, C. elegans, D. melanogaster, and H. sapiens; each domain pair record contains InterPro accessions, domain names, number of occurrences, and GO annotations. [file gb-2006-7-12-r125-S2.xls]

## Sheet: organisms
The E.coli's DDIs. GO annotations within the same category were seperated by a "." sign
domain 1	domain 2	number of occurences	domain 1 name	domain 2 name	domain 1 GO function annotations	domain 2 GO function annotations	domain 1 GO process annotations	domain 2 GO process annotations	domain 1 GO localization annotations	domain 2 GO localization annotations
IPR000005	IPR000005	2	Helix-turn-helix, AraC type	Helix-turn-helix, AraC type	transcription factor activity.sequence-specific DNA binding.	transcription factor activity.sequence-specific DNA binding.	regulation of transcription, DNA-dependent.	regulation of transcription, DNA-dependent.	intracellular.	intracellular.
IPR000005	IPR011260	2	Helix-turn-helix, AraC type	RNA polymerase, alpha subunit, C-terminal	transcription factor activity.sequence-specific DNA binding.	DNA binding.DNA-directed RNA polymerase activity.	regulation of transcription, DNA-dependent.	transcription.	intracellular.
IPR000010	IPR000010	1	Proteinase inhibitor I25, cystatin	Proteinase inhibitor I25, cystatin	cysteine protease inhibitor activity.	cysteine protease inhibitor activity.
IPR000014	IPR000014	5	PAS	PAS	signal transducer activity.	signal transducer activity.	signal transduction.	signal transduction.
IPR000022	IPR000022	1	Carboxyl transferase	Carboxyl transferase	ligase activity.	ligase activity.
IPR000023	IPR000023	1	Phosphofructokinase	Phosphofructokinase	6-phosphofructokinase activity.	6-phosphofructokinase activity.	glycolysis.	glycolysis.	6-phosphofructokinase complex.	6-phosphofructokinase complex.
IPR000031	IPR000031	1	1-(5-Phosphoribosyl)-5-amino-4-imidazole-carboxylate (AIR) carboxylase	1-(5-Phosphoribosyl)-5-amino-4-imidazole-carboxylate (AIR) carboxylase	phosphoribosylaminoimidazole carboxylase activity.	phosphoribosylaminoimidazole carboxylase activity.	'de novo' IMP biosynthesis.	'de novo' IMP biosynthesis.	phosphoribosylaminoimidazole carboxylase complex.	phosphoribosylaminoimidazole carboxylase complex.
IPR000032	IPR000032	2	Phosphotransferase system, phosphocarrier HPr protein	Phosphotransferase system, phosphocarrier HPr protein	sugar porter activity.	sugar porter activity.	phosphoenolpyruvate-dependent sugar phosphotransferase system.	phosphoenolpyruvate-dependent sugar phosphotransferase system.
IPR000032	IPR001127	1	Phosphotransferase system, phosphocarrier HPr protein	Phosphotransferase system, sugar-specific permease EIIA 1 domain	sugar porter activity.	sugar porter activity.	phosphoenolpyruvate-dependent sugar phosphotransferase system.	transport.phosphoenolpyruvate-dependent sugar phosphotransferase system.		membrane.
IPR000032	IPR004701	2	Phosphotransferase system, phosphocarrier HPr protein	Phosphotransferase system, fructose subfamily IIA component	sugar porter activity.		phosphoenolpyruvate-dependent sugar phosphotransferase system.	phosphoenolpyruvate-dependent sugar phosphotransferase system.		integral to membrane.
IPR000032	IPR008731	4	Phosphotransferase system, phosphocarrier HPr protein	phosphotransferase system, PEP-utilising enzyme, N-terminal	sugar porter activity.	sugar porter activity.phosphoenolpyruvate-protein phosphotransferase activity.	phosphoenolpyruvate-dependent sugar phosphotransferase system.	phosphoenolpyruvate-dependent sugar phosphotransferase system.		cytoplasm.
IPR000055	IPR000055	2	Restriction modification system DNA specificity domain	Restriction modification system DNA specificity domain	DNA binding.	DNA binding.	DNA modification.	DNA modification.
IPR000056	IPR000056	1	Ribulose-phosphate 3-epimerase	Ribulose-phosphate 3-epimerase	ribulose-phosphate 3-epimerase activity.	ribulose-phosphate 3-epimerase activity.	carbohydrate metabolism.	carbohydrate metabolism.
IPR000062	IPR000062	1	Thymidylate kinase	Thymidylate kinase	thymidylate kinase activity.ATP binding.	thymidylate kinase activity.ATP binding.	dTDP biosynthesis.dTTP biosynthesis.	dTDP biosynthesis.dTTP biosynthesis.
IPR000073	IPR000073	1	Alpha/beta hydrolase fold-1	Alpha/beta hydrolase fold-1
IPR000085	IPR000085	1	Bacterial DNA recombination protein, RuvA	Bacterial DNA recombination protein, RuvA	DNA helicase activity.	DNA helicase activity.	DNA repair.DNA recombination.	DNA repair.DNA recombination.
IPR000085	IPR000445	2	Bacterial DNA recombination protein, RuvA	Helix-hairpin-helix motif	DNA helicase activity.	DNA binding.	DNA repair.DNA recombination.			intracellular.
IPR000085	IPR011114	2	Bacterial DNA recombination protein, RuvA	RuvA, C-terminal	DNA helicase activity.	ATP binding.Holliday junction helicase activity.	DNA repair.DNA recombination.	DNA repair.DNA recombination.		Holliday junction helicase complex.
IPR000086	IPR000086	9	NUDIX hydrolase	NUDIX hydrolase
IPR000092	IPR000092	1	Polyprenyl synthetase	Polyprenyl synthetase			isoprenoid biosynthesis.	isoprenoid biosynthesis.
IPR000100	IPR000100	1	Bacterial ribonuclease P protein	Bacterial ribonuclease P protein	ribonuclease P activity.	ribonuclease P activity.	tRNA processing.	tRNA processing.
IPR000114	IPR001684	1	Ribosomal protein L16	Ribosomal protein L27	structural constituent of ribosome.	structural constituent of ribosome.	protein biosynthesis.	protein biosynthesis.	intracellular.ribosome.	intracellular.ribosome.
IPR000119	IPR000119	9	Histone-like bacterial DNA-binding protein	Histone-like bacterial DNA-binding protein	DNA binding.	DNA binding.
IPR000121	IPR000121	2	PEP-utilizing enzyme	PEP-utilizing enzyme	transferase activity, transferring phosphorus-containing groups.	transferase activity, transferring phosphorus-containing groups.	phosphorylation.	phosphorylation.
IPR000121	IPR008279	4	PEP-utilizing enzyme	PEP-utilising enzyme, mobile region	transferase activity, transferring phosphorus-containing groups.	transferase activity, transferring phosphorus-containing groups.	phosphorylation.	phosphorylation.
IPR000131	IPR000131	1	ATPase, F1 complex, gamma subunit	ATPase, F1 complex, gamma subunit	hydrogen-transporting ATP synthase activity, rotational mechanism.hydrogen-transporting ATPase activity, rotational mechanism.	hydrogen-transporting ATP synthase activity, rotational mechanism.hydrogen-transporting ATPase activity, rotational mechanism.	ATP synthesis coupled proton transport.	ATP synthesis coupled proton transport.	membrane.proton-transporting two-sector ATPase complex.	membrane.proton-transporting two-sector ATPase complex.
IPR000131	IPR000194	2	ATPase, F1 complex, gamma subunit	ATPase, F1/V1/A1 complex, alpha/beta subunit, nucleotide-binding	hydrogen-transporting ATP synthase activity, rotational mechanism.hydrogen-transporting ATPase activity, rotational mechanism.	ATP binding.hydrogen-transporting ATP synthase activity, rotational mechanism.hydrogen-transporting ATPase activity, rotational mechanism.	ATP synthesis coupled proton transport.	ATP synthesis coupled proton transport.	membrane.proton-transporting two-sector ATPase complex.	proton-transporting two-sector ATPase complex.
IPR000131	IPR000793	2	ATPase, F1 complex, gamma subunit	ATPase, F1/V1/A1 complex, alpha/beta subunit, C-terminal	hydrogen-transporting ATP synthase activity, rotational mechanism.hydrogen-transporting ATPase activity, rotational mechanism.	hydrogen-transporting ATP synthase activity, rotational mechanism.hydrogen-transporting ATPase activity, rotational mechanism.	ATP synthesis coupled proton transport.	ATP biosynthesis.ATP synthesis coupled proton transport.	membrane.proton-transporting two-sector ATPase complex.	proton-transporting two-sector ATPase complex.
IPR000131	IPR001469	1	ATPase, F1 complex, gamma subunit	ATPase, F1 complex, delta/epsilon subunit	hydrogen-transporting ATP synthase activity, rotational mechanism.hydrogen-transporting ATPase activity, rotational mechanism.	hydrogen-transporting ATP synthase activity, rotational mechanism.hydrogen-transporting ATPase activity, rotational mechanism.	ATP synthesis coupled proton transport.	ATP synthesis coupled proton transport.	membrane.proton-transporting two-sector ATPase complex.	proton-transporting two-sector ATPase complex.
IPR000173	IPR000173	1	Glyceraldehyde 3-phosphate dehydrogenase	Glyceraldehyde 3-phosphate dehydrogenase	glyceraldehyde-3-phosphate dehydrogenase (phosphorylating) activity.NAD binding.	glyceraldehyde-3-phosphate dehydrogenase (phosphorylating) activity.NAD binding.	glycolysis.	glycolysis.
IPR000181	IPR000181	1	Formylmethionine deformylase	Formylmethionine deformylase	iron ion binding.peptide deformylase activity.	iron ion binding.peptide deformylase activity.	protein biosynthesis.	protein biosynthesis.
IPR000182	IPR000182	3	GCN5-related N-acetyltransferase	GCN5-related N-acetyltransferase	N-acetyltransferase activity.	N-acetyltransferase activity.
IPR000183	IPR000183	1	Orn/DAP/Arg decarboxylase 2	Orn/DAP/Arg decarboxylase 2	catalytic activity.	catalytic activity.
IPR000191	IPR000191	1	Formamidopyrimidine-DNA glycolase	Formamidopyrimidine-DNA glycolase			DNA repair.	DNA repair.
IPR000191	IPR010663	2	Formamidopyrimidine-DNA glycolase	Zinc finger, Fpg-type		zinc ion binding.	DNA repair.
IPR000192	IPR000192	5	Aminotransferase, class V	Aminotransferase, class V	transaminase activity.	transaminase activity.	metabolism.	metabolism.
IPR000194	IPR000194	3	ATPase, F1/V1/A1 complex, alpha/beta subunit, nucleotide-binding	ATPase, F1/V1/A1 complex, alpha/beta subunit, nucleotide-binding	ATP binding.hydrogen-transporting ATP synthase activity, rotational mechanism.hydrogen-transporting ATPase activity, rotational mechanism.	ATP binding.hydrogen-transporting ATP synthase activity, rotational mechanism.hydrogen-transporting ATPase activity, rotational mechanism.	ATP synthesis coupled proton transport.	ATP synthesis coupled proton transport.	proton-transporting two-sector ATPase complex.	proton-transporting two-sector ATPase complex.
IPR000194	IPR000793	4	ATPase, F1/V1/A1 complex, alpha/beta subunit, nucleotide-binding	ATPase, F1/V1/A1 complex, alpha/beta subunit, C-terminal	ATP binding.hydrogen-transporting ATP synthase activity, rotational mechanism.hydrogen-transporting ATPase activity, rotational mechanism.	hydrogen-transporting ATP synthase activity, rotational mechanism.hydrogen-transporting ATPase activity, rotational mechanism.	ATP synthesis coupled proton transport.	ATP biosynthesis.ATP synthesis coupled proton transport.	proton-transporting two-sector ATPase complex.	proton-transporting two-sector ATPase complex.
IPR000194	IPR004100	4	ATPase, F1/V1/A1 complex, alpha/beta subunit, nucleotide-binding	ATPase, F1/V1/A1 complex, alpha/beta subunit, N-terminal	ATP binding.hydrogen-transporting ATP synthase activity, rotational mechanism.hydrogen-transporting ATPase activity, rotational mechanism.	hydrogen-transporting ATP synthase activity, rotational mechanism.hydrogen-transporting ATPase activity, rotational mechanism.	ATP synthesis coupled proton transport.	ATP synthesis coupled proton transport.	proton-transporting two-sector ATPase complex.	proton-transporting two-sector ATPase complex.
IPR000194	IPR011113	2	ATPase, F1/V1/A1 complex, alpha/beta subunit, nucleotide-binding	Rho termination factor, RNA-binding	ATP binding.hydrogen-transporting ATP synthase activity, rotational mechanism.hydrogen-transporting ATPase activity, rotational mechanism.	transcription termination factor activity.RNA binding.	ATP synthesis coupled proton transport.	transcription termination.	proton-transporting two-sector ATPase complex.
IPR000206	IPR000911	1	Ribosomal protein L7/L12	Ribosomal protein L11	structural constituent of ribosome.	structural constituent of ribosome.	protein biosynthesis.	protein biosynthesis.	intracellular.ribosome.	intracellular.ribosome.
IPR000212	IPR000212	4	UvrD/REP helicase	UvrD/REP helicase	DNA binding.ATP-dependent DNA helicase activity.ATP binding.	DNA binding.ATP-dependent DNA helicase activity.ATP binding.	DNA repair.	DNA repair.
IPR000212	IPR000606	1	UvrD/REP helicase	Viral RNA helicase 1	DNA binding.ATP-dependent DNA helicase activity.ATP binding.	RNA binding.RNA helicase activity.RNA-directed RNA polymerase activity.	DNA repair.	viral genome replication.
IPR000212	IPR006697	1	UvrD/REP helicase	Exodeoxyribonuclease V, RecC subunit	DNA binding.ATP-dependent DNA helicase activity.ATP binding.	exodeoxyribonuclease V activity.	DNA repair.			exodeoxyribonuclease V complex.
IPR000218	IPR001857	1	Ribosomal protein L14b/L23e	Ribosomal protein L19	structural constituent of ribosome.	structural constituent of ribosome.	protein biosynthesis.	protein biosynthesis.	intracellular.ribosome.	intracellular.ribosome.
IPR000241	IPR000241	1	Putative RNA methylase	Putative RNA methylase	molecular function unknown.	molecular function unknown.
IPR000259	IPR000259	1	Fimbrial protein	Fimbrial protein			cell adhesion.	cell adhesion.	fimbrium.	fimbrium.
IPR000262	IPR000262	1	FMN-dependent alpha-hydroxy acid dehydrogenase	FMN-dependent alpha-hydroxy acid dehydrogenase	oxidoreductase activity.	oxidoreductase activity.	electron transport.	electron transport.
IPR000269	IPR000269	1	Copper amine oxidase	Copper amine oxidase	copper ion binding.	copper ion binding.
IPR000276	IPR000276	1	Rhodopsin-like GPCR superfamily	Rhodopsin-like GPCR superfamily	rhodopsin-like receptor activity.	rhodopsin-like receptor activity.	G-protein coupled receptor protein signaling pathway.	G-protein coupled receptor protein signaling pathway.	integral to membrane.	integral to membrane.
IPR000277	IPR000277	2	Cys/Met metabolism pyridoxal-phosphate-dependent enzymes	Cys/Met metabolism pyridoxal-phosphate-dependent enzymes			amino acid metabolism.	amino acid metabolism.
IPR000290	IPR002711	2	Colicin immunity protein/pyocin immunity protein	HNH endonuclease	toxin binding.	nucleic acid binding.endonuclease activity.	bacteriocin immunity.
IPR000305	IPR000305	2	Excinuclease ABC, C subunit, N-terminal	Excinuclease ABC, C subunit, N-terminal	nuclease activity.	nuclease activity.	DNA repair.	DNA repair.	intracellular.	intracellular.
IPR000310	IPR000310	4	Orn/Lys/Arg decarboxylase, major region	Orn/Lys/Arg decarboxylase, major region	catalytic activity.	catalytic activity.
IPR000310	IPR005308	8	Orn/Lys/Arg decarboxylase, major region	Orn/Lys/Arg decarboxylase, N-terminal	catalytic activity.	carboxy-lyase activity.
IPR000310	IPR008286	8	Orn/Lys/Arg decarboxylase, major region	Orn/Lys/Arg decarboxylase, C-terminal	catalytic activity.	catalytic activity.
IPR000312	IPR000312	1	Glycosyl transferase, family 3	Glycosyl transferase, family 3	transferase activity, transferring glycosyl groups.	transferase activity, transferring glycosyl groups.	metabolism.	metabolism.
IPR000322	IPR000322	1	Glycoside hydrolase, family 31	Glycoside hydrolase, family 31	hydrolase activity, hydrolyzing O-glycosyl compounds.	hydrolase activity, hydrolyzing O-glycosyl compounds.	carbohydrate metabolism.	carbohydrate metabolism.
IPR000352	IPR005139	4	Class I peptide chain release factor	PCRF	translation release factor activity.		translational termination.
IPR000358	IPR000358	1	Ribonucleotide reductase	Ribonucleotide reductase	ribonucleoside-diphosphate reductase activity.	ribonucleoside-diphosphate reductase activity.	deoxyribonucleoside diphosphate metabolism.	deoxyribonucleoside diphosphate metabolism.
IPR000362	IPR000362	2	Fumarate lyase	Fumarate lyase	catalytic activity.	catalytic activity.
IPR000380	IPR000380	4	DNA topoisomerase, type IA	DNA topoisomerase, type IA	DNA binding.DNA topoisomerase type I activity.	DNA binding.DNA topoisomerase type I activity.	DNA topological change.DNA unwinding during replication.	DNA topological change.DNA unwinding during replication.	chromosome.	chromosome.
IPR000380	IPR006171	6	DNA topoisomerase, type IA	TOPRIM	DNA binding.DNA topoisomerase type I activity.	nucleic acid binding.	DNA topological change.DNA unwinding during replication.	DNA modification.	chromosome.
IPR000390	IPR000390	1	Small multidrug resistance protein	Small multidrug resistance protein					integral to membrane.	integral to membrane.
IPR000397	IPR000397	1	Hsp33 protein	Hsp33 protein	unfolded protein binding.	unfolded protein binding.	protein folding.	protein folding.	cytoplasm.	cytoplasm.
IPR000398	IPR000398	1	Thymidylate synthase	Thymidylate synthase	thymidylate synthase activity.	thymidylate synthase activity.	dTMP biosynthesis.	dTMP biosynthesis.
IPR000415	IPR000415	2	Nitroreductase	Nitroreductase	oxidoreductase activity.	oxidoreductase activity.	electron transport.	electron transport.
IPR000422	IPR000422	1	3,4-Dihydroxy-2-butanone 4-phosphate synthase	3,4-Dihydroxy-2-butanone 4-phosphate synthase	3,4-dihydroxy-2-butanone-4-phosphate synthase activity.	3,4-dihydroxy-2-butanone-4-phosphate synthase activity.	riboflavin biosynthesis.	riboflavin biosynthesis.
IPR000424	IPR000424	1	Single-strand binding protein/Primosomal replication protein n	Single-strand binding protein/Primosomal replication protein n	single-stranded DNA binding.	single-stranded DNA binding.
IPR000432	IPR000432	1	DNA mismatch repair protein MutS, C-terminal	DNA mismatch repair protein MutS, C-terminal	damaged DNA binding.ATP binding.	damaged DNA binding.ATP binding.	mismatch repair.	mismatch repair.
IPR000432	IPR007696	2	DNA mismatch repair protein MutS, C-terminal	MutS III	damaged DNA binding.ATP binding.		mismatch repair.	DNA metabolism.
IPR000432	IPR007860	2	DNA mismatch repair protein MutS, C-terminal	MutS II	damaged DNA binding.ATP binding.	DNA binding.ATP binding.	mismatch repair.	DNA repair.
IPR000445	IPR000445	5	Helix-hairpin-helix motif	Helix-hairpin-helix motif	DNA binding.	DNA binding.			intracellular.	intracellular.
IPR000445	IPR003265	4	Helix-hairpin-helix motif	HhH-GPD	DNA binding.			base-excision repair.	intracellular.
IPR000449	IPR000795	3	Ubiquitin-associated	Protein synthesis factor, GTP-binding		GTP binding.		protein biosynthesis.
IPR000449	IPR001816	2	Ubiquitin-associated	Elongation factor Ts		translation elongation factor activity.		translational elongation.
IPR000456	IPR002677	1	Ribosomal protein L17	Ribosomal L32p protein	structural constituent of ribosome.	structural constituent of ribosome.	protein biosynthesis.	protein biosynthesis.	intracellular.ribosome.	large ribosomal subunit.
IPR000522	IPR000522	1	Bacterial transport system permease protein	Bacterial transport system permease protein	transporter activity.	transporter activity.	transport.	transport.	membrane.	membrane.
IPR000522	IPR003439	1	Bacterial transport system permease protein	ABC transporter related	transporter activity.	ATP binding.ATPase activity.	transport.		membrane.
IPR000524	IPR000524	3	Bacterial regulatory protein GntR, HTH	Bacterial regulatory protein GntR, HTH	transcription factor activity.	transcription factor activity.	regulation of transcription, DNA-dependent.	regulation of transcription, DNA-dependent.	intracellular.	intracellular.
IPR000525	IPR000525	1	Initiator RepB protein	Initiator RepB protein	DNA-directed DNA polymerase activity.	DNA-directed DNA polymerase activity.	DNA replication initiation.	DNA replication initiation.	extrachromosomal circular DNA.	extrachromosomal circular DNA.
IPR000529	IPR001648	1	Ribosomal protein S6	Ribosomal protein S18	structural constituent of ribosome.	structural constituent of ribosome.	protein biosynthesis.	protein biosynthesis.	intracellular.ribosome.	intracellular.ribosome.
IPR000534	IPR012280	2	Semialdehyde dehydrogenase, NAD - binding	Semialdehyde dehydrogenase, dimerisation region	oxidoreductase activity, acting on the aldehyde or oxo group of donors, NAD or NADP as acceptor.NAD binding.	oxidoreductase activity, acting on the aldehyde or oxo group of donors, NAD or NADP as acceptor.protein dimerization activity.	amino acid metabolism.	amino acid biosynthesis.	cytoplasm.	cytoplasm.
IPR000560	IPR000560	1	Histidine acid phosphatase	Histidine acid phosphatase	acid phosphatase activity.	acid phosphatase activity.
IPR000568	IPR002379	1	ATPase, F0 complex, subunit A	ATPase, F0/V0 complex, subunit C	hydrolase activity, acting on acid anhydrides, catalyzing transmembrane movement of substances.	hydrogen-transporting ATP synthase activity, rotational mechanism.hydrogen-transporting ATPase activity, rotational mechanism.	proton transport.	ATP synthesis coupled proton transport.	membrane.proton-transporting two-sector ATPase complex.	membrane.proton-transporting two-sector ATPase complex.
IPR000576	IPR000576	1	Proton/sugar symporter, LacY	Proton/sugar symporter, LacY	hydrogen:sugar symporter activity.	hydrogen:sugar symporter activity.	transport.	transport.	membrane.	membrane.
IPR000577	IPR000577	2	Carbohydrate kinase, FGGY	Carbohydrate kinase, FGGY			carbohydrate metabolism.	carbohydrate metabolism.
IPR000577	IPR001127	1	Carbohydrate kinase, FGGY	Phosphotransferase system, sugar-specific permease EIIA 1 domain		sugar porter activity.	carbohydrate metabolism.	transport.phosphoenolpyruvate-dependent sugar phosphotransferase system.		membrane.
IPR000583	IPR000583	1	Glutamine amidotransferase, class-II	Glutamine amidotransferase, class-II			metabolism.	metabolism.
IPR000583	IPR001347	2	Glutamine amidotransferase, class-II	Sugar isomerase (SIS)		sugar binding.	metabolism.	carbohydrate metabolism.
IPR000594	IPR000594	1	UBA/THIF-type NAD/FAD binding fold	UBA/THIF-type NAD/FAD binding fold	catalytic activity.	catalytic activity.
IPR000594	IPR003749	1	UBA/THIF-type NAD/FAD binding fold	ThiamineS	catalytic activity.			sulfur metabolism.
IPR000594	IPR007901	2	UBA/THIF-type NAD/FAD binding fold	MoeZ/MoeB	catalytic activity.
IPR000595	IPR000595	2	Cyclic nucleotide-binding	Cyclic nucleotide-binding
IPR000595	IPR001808	4	Cyclic nucleotide-binding	Bacterial regulatory protein, Crp		transcription factor activity.		regulation of transcription, DNA-dependent.		intracellular.
IPR000600	IPR000600	2	ROK	ROK
IPR000630	IPR000630	1	Ribosomal protein S8	Ribosomal protein S8	structural constituent of ribosome.	structural constituent of ribosome.	protein biosynthesis.	protein biosynthesis.	intracellular.ribosome.	intracellular.ribosome.
IPR000630	IPR005324	1	Ribosomal protein S8	Ribosomal protein S5, C-terminal	structural constituent of ribosome.	structural constituent of ribosome.	protein biosynthesis.	protein biosynthesis.	intracellular.ribosome.	intracellular.ribosome.
IPR000640	IPR000795	6	Elongation factor G, C-terminal	Protein synthesis factor, GTP-binding	GTP binding.	GTP binding.		protein biosynthesis.
IPR000640	IPR005517	2	Elongation factor G, C-terminal	Elongation factor G, domain IV	GTP binding.	GTP binding.
IPR000642	IPR003959	2	Peptidase M41	AAA ATPase, central region	metalloendopeptidase activity.ATP binding.	ATP binding.	proteolysis.
IPR000652	IPR000652	1	Triosephosphate isomerase	Triosephosphate isomerase	triose-phosphate isomerase activity.	triose-phosphate isomerase activity.	metabolism.	metabolism.
IPR000671	IPR000671	1	Peptidase M52, hydrogen uptake protein	Peptidase M52, hydrogen uptake protein	ferredoxin hydrogenase activity.	ferredoxin hydrogenase activity.			ferredoxin hydrogenase complex.	ferredoxin hydrogenase complex.
IPR000683	IPR000683	1	Oxidoreductase, N-terminal	Oxidoreductase, N-terminal	oxidoreductase activity.	oxidoreductase activity.	electron transport.metabolism.	electron transport.metabolism.
IPR000683	IPR004104	2	Oxidoreductase, N-terminal	Oxidoreductase, C-terminal	oxidoreductase activity.	oxidoreductase activity.	electron transport.metabolism.	electron transport.metabolism.
IPR000701	IPR001041	1	Succinate dehydrogenase, cytochrome b subunit	Ferredoxin	succinate dehydrogenase activity.	electron transporter activity.iron ion binding.	tricarboxylic acid cycle.electron transport.	electron transport.	membrane.
IPR000713	IPR000713	3	Cytoplasmic peptidoglycan synthetase, N-terminal	Cytoplasmic peptidoglycan synthetase, N-terminal	ATP binding.	ATP binding.
IPR000713	IPR004101	6	Cytoplasmic peptidoglycan synthetase, N-terminal	Cytoplasmic peptidoglycan synthetases, C-terminal	ATP binding.	ATP binding.ligase activity.		biosynthesis.
IPR000722	IPR006110	1	RNA polymerase, alpha subunit	RNA polymerase Rpb6	DNA binding.DNA-directed RNA polymerase activity.	DNA binding.DNA-directed RNA polymerase activity.	transcription.	transcription, DNA-dependent.	nucleus.
IPR000722	IPR007066	2	RNA polymerase, alpha subunit	RNA polymerase Rpb1, domain 3	DNA binding.DNA-directed RNA polymerase activity.	DNA binding.DNA-directed RNA polymerase activity.	transcription.	transcription.	nucleus.
IPR000722	IPR007080	2	RNA polymerase, alpha subunit	RNA polymerase Rpb1, domain 1	DNA binding.DNA-directed RNA polymerase activity.	DNA binding.DNA-directed RNA polymerase activity.	transcription.	transcription.	nucleus.
IPR000722	IPR007081	2	RNA polymerase, alpha subunit	RNA polymerase Rpb1, domain 5	DNA binding.DNA-directed RNA polymerase activity.	DNA binding.DNA-directed RNA polymerase activity.	transcription.	transcription.	nucleus.
IPR000722	IPR007120	1	RNA polymerase, alpha subunit	RNA polymerase Rpb2, domain 6	DNA binding.DNA-directed RNA polymerase activity.	DNA binding.DNA-directed RNA polymerase activity.	transcription.	transcription.	nucleus.
IPR000722	IPR007624	3	RNA polymerase, alpha subunit	Sigma-70 region 3	DNA binding.DNA-directed RNA polymerase activity.	DNA binding.transcription factor activity.sigma factor activity.	transcription.	transcription initiation.regulation of transcription, DNA-dependent.	nucleus.
IPR000722	IPR007641	1	RNA polymerase, alpha subunit	RNA polymerase Rpb2, domain 7	DNA binding.DNA-directed RNA polymerase activity.	DNA binding.DNA-directed RNA polymerase activity.	transcription.	transcription.	nucleus.
IPR000722	IPR011261	1	RNA polymerase, alpha subunit	RNA polymerase, dimerisation	DNA binding.DNA-directed RNA polymerase activity.	DNA-directed RNA polymerase activity.protein dimerization activity.	transcription.	transcription.	nucleus.
IPR000728	IPR000728	1	AIR synthase related protein	AIR synthase related protein	catalytic activity.	catalytic activity.
IPR000728	IPR010918	2	AIR synthase related protein	AIR synthase related protein, C-terminal	catalytic activity.
IPR000740	IPR000740	1	GrpE protein	GrpE protein	adenyl-nucleotide exchange factor activity.protein homodimerization activity.chaperone binding.	adenyl-nucleotide exchange factor activity.protein homodimerization activity.chaperone binding.	protein folding.	protein folding.
IPR000740	IPR001023	1	GrpE protein	Heat shock protein Hsp70	adenyl-nucleotide exchange factor activity.protein homodimerization activity.chaperone binding.	ATP binding.	protein folding.
IPR000771	IPR000771	4	Ketose-bisphosphate aldolase, class-II	Ketose-bisphosphate aldolase, class-II	fructose-bisphosphate aldolase activity.zinc ion binding.	fructose-bisphosphate aldolase activity.zinc ion binding.	glycolysis.	glycolysis.
IPR000774	IPR000774	2	FKBP-type peptidyl-prolyl isomerase, N-terminal	FKBP-type peptidyl-prolyl isomerase, N-terminal			protein folding.	protein folding.
IPR000774	IPR001179	4	FKBP-type peptidyl-prolyl isomerase, N-terminal	Peptidylprolyl isomerase, FKBP-type			protein folding.	protein folding.
IPR000788	IPR000788	1	Ribonucleotide reductase large subunit, C-terminal	Ribonucleotide reductase large subunit, C-terminal	ribonucleoside-diphosphate reductase activity.	ribonucleoside-diphosphate reductase activity.	DNA replication.	DNA replication.	ribonucleoside-diphosphate reductase complex.	ribonucleoside-diphosphate reductase complex.
IPR000788	IPR005144	2	Ribonucleotide reductase large subunit, C-terminal	ATP-cone	ribonucleoside-diphosphate reductase activity.		DNA replication.		ribonucleoside-diphosphate reductase complex.
IPR000792	IPR000792	8	Bacterial regulatory protein, LuxR	Bacterial regulatory protein, LuxR	transcription factor activity.sequence-specific DNA binding.	transcription factor activity.sequence-specific DNA binding.	regulation of transcription, DNA-dependent.	regulation of transcription, DNA-dependent.	intracellular.	intracellular.
IPR000792	IPR001789	11	Bacterial regulatory protein, LuxR	Response regulator receiver	transcription factor activity.sequence-specific DNA binding.	two-component response regulator activity.	regulation of transcription, DNA-dependent.	two-component signal transduction system (phosphorelay).regulation of transcription, DNA-dependent.	intracellular.
IPR000793	IPR000793	2	ATPase, F1/V1/A1 complex, alpha/beta subunit, C-terminal	ATPase, F1/V1/A1 complex, alpha/beta subunit, C-terminal	hydrogen-transporting ATP synthase activity, rotational mechanism.hydrogen-transporting ATPase activity, rotational mechanism.	hydrogen-transporting ATP synthase activity, rotational mechanism.hydrogen-transporting ATPase activity, rotational mechanism.	ATP biosynthesis.ATP synthesis coupled proton transport.	ATP biosynthesis.ATP synthesis coupled proton transport.	proton-transporting two-sector ATPase complex.	proton-transporting two-sector ATPase complex.
IPR000793	IPR004100	4	ATPase, F1/V1/A1 complex, alpha/beta subunit, C-terminal	ATPase, F1/V1/A1 complex, alpha/beta subunit, N-terminal	hydrogen-transporting ATP synthase activity, rotational mechanism.hydrogen-transporting ATPase activity, rotational mechanism.	hydrogen-transporting ATP synthase activity, rotational mechanism.hydrogen-transporting ATPase activity, rotational mechanism.	ATP biosynthesis.ATP synthesis coupled proton transport.	ATP synthesis coupled proton transport.	proton-transporting two-sector ATPase complex.	proton-transporting two-sector ATPase complex.
IPR000794	IPR000794	2	Beta-ketoacyl synthase	Beta-ketoacyl synthase	catalytic activity.	catalytic activity.	fatty acid biosynthesis.	fatty acid biosynthesis.
IPR000795	IPR000795	10	Protein synthesis factor, GTP-binding	Protein synthesis factor, GTP-binding	GTP binding.	GTP binding.	protein biosynthesis.	protein biosynthesis.
IPR000795	IPR001816	3	Protein synthesis factor, GTP-binding	Elongation factor Ts	GTP binding.	translation elongation factor activity.	protein biosynthesis.	translational elongation.
IPR000795	IPR004160	8	Protein synthesis factor, GTP-binding	Elongation factor Tu, C-terminal	GTP binding.	GTP binding.	protein biosynthesis.
IPR000795	IPR004161	20	Protein synthesis factor, GTP-binding	Elongation factor Tu, domain 2	GTP binding.	GTP binding.	protein biosynthesis.
IPR000795	IPR005517	4	Protein synthesis factor, GTP-binding	Elongation factor G, domain IV	GTP binding.	GTP binding.	protein biosynthesis.
IPR000811	IPR000811	2	Glycosyl transferase, family 35	Glycosyl transferase, family 35	phosphorylase activity.	phosphorylase activity.	carbohydrate metabolism.	carbohydrate metabolism.
IPR000819	IPR000819	2	Peptidase M17, leucyl aminopeptidase, C-terminal	Peptidase M17, leucyl aminopeptidase, C-terminal	aminopeptidase activity.	aminopeptidase activity.	proteolysis.	proteolysis.	intracellular.	intracellular.
IPR000819	IPR008283	2	Peptidase M17, leucyl aminopeptidase, C-terminal	Peptidase M17, leucyl aminopeptidase, N-terminal	aminopeptidase activity.	aminopeptidase activity.	proteolysis.	proteolysis.	intracellular.	intracellular.
IPR000825	IPR000825	3	SufBD	SufBD	molecular function unknown.	molecular function unknown.
IPR000831	IPR000831	1	Trp repressor	Trp repressor	transcription factor activity.	transcription factor activity.	regulation of transcription, DNA-dependent.	regulation of transcription, DNA-dependent.
IPR000835	IPR000835	2	Bacterial regulatory protein, MarR	Bacterial regulatory protein, MarR	transcription factor activity.	transcription factor activity.	regulation of transcription, DNA-dependent.	regulation of transcription, DNA-dependent.	intracellular.	intracellular.
IPR000836	IPR000836	2	Phosphoribosyltransferase	Phosphoribosyltransferase			nucleoside metabolism.	nucleoside metabolism.
IPR000845	IPR000845	3	Purine and other phosphorylases, family 1	Purine and other phosphorylases, family 1	catalytic activity.	catalytic activity.	nucleoside metabolism.	nucleoside metabolism.
IPR000847	IPR005119	6	Bacterial regulatory protein, LysR	LysR, substrate-binding	transcription factor activity.		regulation of transcription, DNA-dependent.
IPR000850	IPR000850	1	Adenylate kinase	Adenylate kinase	ATP binding.nucleotide kinase activity.	ATP binding.nucleotide kinase activity.	nucleobase, nucleoside, nucleotide and nucleic acid metabolism.	nucleobase, nucleoside, nucleotide and nucleic acid metabolism.
IPR000850	IPR007862	2	Adenylate kinase	Adenylate kinase, lid region	ATP binding.nucleotide kinase activity.	adenylate kinase activity.	nucleobase, nucleoside, nucleotide and nucleic acid metabolism.
IPR000851	IPR001351	1	Ribosomal protein S5	Ribosomal protein S3, C-terminal	structural constituent of ribosome.	structural constituent of ribosome.	protein biosynthesis.	protein biosynthesis.	intracellular.ribosome.	intracellular.ribosome.
IPR000851	IPR001865	1	Ribosomal protein S5	Ribosomal protein S2	structural constituent of ribosome.	structural constituent of ribosome.	protein biosynthesis.	protein biosynthesis.	intracellular.ribosome.	intracellular.ribosome.
IPR000851	IPR001912	1	Ribosomal protein S5	Ribosomal protein S4	structural constituent of ribosome.	structural constituent of ribosome.	protein biosynthesis.	protein biosynthesis.	intracellular.ribosome.	intracellular.ribosome.
IPR000851	IPR005324	2	Ribosomal protein S5	Ribosomal protein S5, C-terminal	structural constituent of ribosome.	structural constituent of ribosome.	protein biosynthesis.	protein biosynthesis.	intracellular.ribosome.	intracellular.ribosome.
IPR000866	IPR000866	1	Alkyl hydroperoxide reductase/ Thiol specific antioxidant/ Mal allergen	Alkyl hydroperoxide reductase/ Thiol specific antioxidant/ Mal allergen
IPR000873	IPR000873	2	AMP-dependent synthetase and ligase	AMP-dependent synthetase and ligase	catalytic activity.	catalytic activity.	metabolism.	metabolism.
IPR000887	IPR000887	1	KDPG and KHG aldolase	KDPG and KHG aldolase	catalytic activity.	catalytic activity.	metabolism.	metabolism.
IPR000888	IPR000888	1	dTDP-4-dehydrorhamnose 3,5-epimerase related	dTDP-4-dehydrorhamnose 3,5-epimerase related	dTDP-4-dehydrorhamnose 3,5-epimerase activity.	dTDP-4-dehydrorhamnose 3,5-epimerase activity.	lipopolysaccharide biosynthesis.	lipopolysaccharide biosynthesis.
IPR000890	IPR000890	2	Acetate and butyrate kinase	Acetate and butyrate kinase	kinase activity.phosphotransferase activity, carboxyl group as acceptor.	kinase activity.phosphotransferase activity, carboxyl group as acceptor.	metabolism.phosphorylation.	metabolism.phosphorylation.	intracellular.	intracellular.
IPR000897	IPR000897	1	GTP-binding signal recognition particle SRP54, G-domain	GTP-binding signal recognition particle SRP54, G-domain	RNA binding.GTP binding.	RNA binding.GTP binding.	SRP-dependent cotranslational protein targeting to membrane.	SRP-dependent cotranslational protein targeting to membrane.	signal recognition particle (sensu Eukaryota).	signal recognition particle (sensu Eukaryota).
IPR000897	IPR004125	2	GTP-binding signal recognition particle SRP54, G-domain	Signal peptide binding (SRP54) M-domain	RNA binding.GTP binding.	RNA binding.	SRP-dependent cotranslational protein targeting to membrane.	protein targeting.	signal recognition particle (sensu Eukaryota).	signal recognition particle (sensu Eukaryota).
IPR000905	IPR000905	4	Peptidase M22, glycoprotease	Peptidase M22, glycoprotease	O-sialoglycoprotein endopeptidase activity.	O-sialoglycoprotein endopeptidase activity.	proteolysis.	proteolysis.
IPR000914	IPR000914	1	Bacterial extracellular solute-binding protein, family 5	Bacterial extracellular solute-binding protein, family 5	transporter activity.	transporter activity.	transport.	transport.
IPR000924	IPR000924	3	Glutamyl-tRNA synthetase, class Ic	Glutamyl-tRNA synthetase, class Ic	glutamate-tRNA ligase activity.ATP binding.	glutamate-tRNA ligase activity.ATP binding.	glutamyl-tRNA aminoacylation.	glutamyl-tRNA aminoacylation.
IPR000941	IPR000941	1	Enolase	Enolase	phosphopyruvate hydratase activity.	phosphopyruvate hydratase activity.	glycolysis.	glycolysis.	phosphopyruvate hydratase complex.	phosphopyruvate hydratase complex.
IPR000991	IPR000991	3	Glutamine amidotransferase class-I	Glutamine amidotransferase class-I	catalytic activity.	catalytic activity.
IPR000991	IPR002474	2	Glutamine amidotransferase class-I	Carbamoyl-phosphate synthase, small chain	catalytic activity.	carbamoyl-phosphate synthase activity.ATP binding.		nitrogen compound metabolism.
IPR000991	IPR004468	2	Glutamine amidotransferase class-I	CTP synthase	catalytic activity.	CTP synthase activity.		pyrimidine nucleotide biosynthesis.
IPR000991	IPR005479	1	Glutamine amidotransferase class-I	Carbamoyl-phosphate synthase L chain, ATP-binding	catalytic activity.	ATP binding.
IPR000991	IPR005480	1	Glutamine amidotransferase class-I	Carbamoyl-phosphate synthetase large chain, oligomerisation	catalytic activity.	carbamoyl-phosphate synthase activity.		arginine biosynthesis.pyrimidine base biosynthesis.		cytoplasm.
IPR000991	IPR005801	1	Glutamine amidotransferase class-I	Anthranilate synthase component I and chorismate binding protein	catalytic activity.			biosynthesis.
IPR000991	IPR006805	1	Glutamine amidotransferase class-I	Anthranilate synthase component I, N-terminal	catalytic activity.	oxo-acid-lyase activity.		biosynthesis.
IPR000994	IPR000994	3	Peptidase M24	Peptidase M24	metalloexopeptidase activity.	metalloexopeptidase activity.	proteolysis.	proteolysis.
IPR000994	IPR007865	2	Peptidase M24	Peptidase M24B, X-Pro dipeptidase/aminopeptidase N-terminal	metalloexopeptidase activity.	peptidase activity.	proteolysis.
IPR000999	IPR000999	1	Ribonuclease III	Ribonuclease III	RNA binding.ribonuclease III activity.	RNA binding.ribonuclease III activity.	RNA processing.	RNA processing.
IPR001001	IPR001001	1	DNA polymerase III, beta chain	DNA polymerase III, beta chain	DNA binding.DNA-directed DNA polymerase activity.3'-5' exonuclease activity.	DNA binding.DNA-directed DNA polymerase activity.3'-5' exonuclease activity.	DNA replication.	DNA replication.
IPR001001	IPR010372	1	DNA polymerase III, beta chain	DNA polymerase III, delta	DNA binding.DNA-directed DNA polymerase activity.3'-5' exonuclease activity.	DNA-directed DNA polymerase activity.	DNA replication.	DNA replication.
IPR001005	IPR001005	1	Myb, DNA-binding	Myb, DNA-binding	DNA binding.	DNA binding.			nucleus.	nucleus.
IPR001014	IPR001854	1	Ribosomal L23 protein	Ribosomal protein L29	RNA binding.structural constituent of ribosome.	structural constituent of ribosome.	protein biosynthesis.	protein biosynthesis.	intracellular.ribosome.	intracellular.ribosome.
IPR001014	IPR008881	1	Ribosomal L23 protein	Bacterial trigger factor, N-terminal	RNA binding.structural constituent of ribosome.		protein biosynthesis.	protein folding.protein transport.	intracellular.ribosome.
IPR001017	IPR001017	1	Dehydrogenase, E1 component	Dehydrogenase, E1 component	oxidoreductase activity, acting on the aldehyde or oxo group of donors, disulfide as acceptor.	oxidoreductase activity, acting on the aldehyde or oxo group of donors, disulfide as acceptor.	metabolism.	metabolism.
IPR001017	IPR005475	2	Dehydrogenase, E1 component	Transketolase, central region	oxidoreductase activity, acting on the aldehyde or oxo group of donors, disulfide as acceptor.		metabolism.
IPR001023	IPR001023	4	Heat shock protein Hsp70	Heat shock protein Hsp70	ATP binding.	ATP binding.
IPR001041	IPR001041	1	Ferredoxin	Ferredoxin	electron transporter activity.iron ion binding.	electron transporter activity.iron ion binding.	electron transport.	electron transport.
IPR001041	IPR001433	1	Ferredoxin	Oxidoreductase FAD/NAD(P)-binding	electron transporter activity.iron ion binding.	oxidoreductase activity.	electron transport.	electron transport.
IPR001041	IPR003510	1	Ferredoxin	Fumarate reductase, subunit C	electron transporter activity.iron ion binding.		electron transport.	electron transport.		membrane.
IPR001041	IPR003953	2	Ferredoxin	Fumarate reductase/succinate dehydrogenase flavoprotein, N-terminal	electron transporter activity.iron ion binding.	oxidoreductase activity.	electron transport.	electron transport.
IPR001041	IPR004112	2	Ferredoxin	Fumarate reductase/succinate dehydrogenase flavoprotein, C-terminal	electron transporter activity.iron ion binding.	oxidoreductase activity.	electron transport.	electron transport.
IPR001045	IPR001045	1	Spermine synthase	Spermine synthase	catalytic activity.	catalytic activity.
IPR001048	IPR001048	4	Aspartate/glutamate/uridylate kinase	Aspartate/glutamate/uridylate kinase			amino acid biosynthesis.	amino acid biosynthesis.
IPR001059	IPR001059	1	Elongation factor P/YeiP	Elongation factor P/YeiP	translation elongation factor activity.	translation elongation factor activity.	translational elongation.	translational elongation.
IPR001062	IPR001062	1	Bacterial transcription antitermination protein NusG	Bacterial transcription antitermination protein NusG	transcriptional elongation regulator activity.	transcriptional elongation regulator activity.	regulation of transcription, DNA-dependent.	regulation of transcription, DNA-dependent.
IPR001062	IPR005824	2	Bacterial transcription antitermination protein NusG	KOW	transcriptional elongation regulator activity.		regulation of transcription, DNA-dependent.
IPR001063	IPR001063	1	Ribosomal protein L22/L17	Ribosomal protein L22/L17	structural constituent of ribosome.	structural constituent of ribosome.	protein biosynthesis.	protein biosynthesis.	intracellular.ribosome.	intracellular.ribosome.
IPR001078	IPR001078	1	Catalytic domain of components of various dehydrogenase complexes	Catalytic domain of components of various dehydrogenase complexes	acyltransferase activity.	acyltransferase activity.	metabolism.	metabolism.
IPR001088	IPR001088	1	Glycoside hydrolase, family 4	Glycoside hydrolase, family 4	hydrolase activity, hydrolyzing O-glycosyl compounds.	hydrolase activity, hydrolyzing O-glycosyl compounds.	carbohydrate metabolism.	carbohydrate metabolism.
IPR001098	IPR001098	1	DNA-directed DNA polymerase	DNA-directed DNA polymerase	DNA binding.DNA-directed DNA polymerase activity.	DNA binding.DNA-directed DNA polymerase activity.	DNA replication.	DNA replication.
IPR001098	IPR002421	2	DNA-directed DNA polymerase	5'-3' exonuclease	DNA binding.DNA-directed DNA polymerase activity.	DNA binding.5'-3' exonuclease activity.	DNA replication.
IPR001098	IPR002562	2	DNA-directed DNA polymerase	3'-5' exonuclease	DNA binding.DNA-directed DNA polymerase activity.	nucleic acid binding.3'-5' exonuclease activity.	DNA replication.			intracellular.
IPR001127	IPR001127	2	Phosphotransferase system, sugar-specific permease EIIA 1 domain	Phosphotransferase system, sugar-specific permease EIIA 1 domain	sugar porter activity.	sugar porter activity.	transport.phosphoenolpyruvate-dependent sugar phosphotransferase system.	transport.phosphoenolpyruvate-dependent sugar phosphotransferase system.	membrane.	membrane.
IPR001127	IPR001996	3	Phosphotransferase system, sugar-specific permease EIIA 1 domain	Phosphotransferase system, EIIB	sugar porter activity.	sugar porter activity.	transport.phosphoenolpyruvate-dependent sugar phosphotransferase system.	transport.phosphoenolpyruvate-dependent sugar phosphotransferase system.	membrane.	membrane.
IPR001130	IPR001130	3	TatD-related deoxyribonuclease	TatD-related deoxyribonuclease
IPR001144	IPR010503	1	Heat-labile enterotoxin, A chain	Type II heat-labile enterotoxin, B subunit	catalytic activity.		pathogenesis.	pathogenesis.	extracellular region.	extracellular region.
IPR001150	IPR004184	4	Formate C-acetyltransferase glycine radical	Pyruvate formate-lyase, PFL	catalytic activity.	formate C-acetyltransferase activity.	metabolism.	glucose metabolism.		cytoplasm.
IPR001159	IPR001159	1	Double-stranded RNA binding	Double-stranded RNA binding	double-stranded RNA binding.	double-stranded RNA binding.			intracellular.	intracellular.
IPR001163	IPR001163	1	Like-Sm ribonucleoprotein, core	Like-Sm ribonucleoprotein, core			mRNA processing.	mRNA processing.	nucleus.small nucleolar ribonucleoprotein complex.	nucleus.small nucleolar ribonucleoprotein complex.
IPR001179	IPR001179	5	Peptidylprolyl isomerase, FKBP-type	Peptidylprolyl isomerase, FKBP-type			protein folding.	protein folding.
IPR001179	IPR008880	2	Peptidylprolyl isomerase, FKBP-type	Bacterial trigger factor, C-terminal			protein folding.	protein folding.protein transport.
IPR001179	IPR008881	2	Peptidylprolyl isomerase, FKBP-type	Bacterial trigger factor, N-terminal			protein folding.	protein folding.protein transport.
IPR001185	IPR001185	1	Large-conductance mechanosensitive channel	Large-conductance mechanosensitive channel	ion channel activity.	ion channel activity.	transport.	transport.	membrane.	membrane.
IPR001203	IPR001203	1	Aldehyde ferredoxin oxidoreductase	Aldehyde ferredoxin oxidoreductase	oxidoreductase activity, acting on iron-sulfur proteins as donors.	oxidoreductase activity, acting on iron-sulfur proteins as donors.	electron transport.	electron transport.
IPR001241	IPR001241	3	DNA topoisomerase, type IIA, subunit B or N-terminal	DNA topoisomerase, type IIA, subunit B or N-terminal	DNA binding.DNA topoisomerase (ATP-hydrolyzing) activity.ATP binding.	DNA binding.DNA topoisomerase (ATP-hydrolyzing) activity.ATP binding.	DNA topological change.DNA unwinding during replication.	DNA topological change.DNA unwinding during replication.	chromosome.	chromosome.
IPR001241	IPR003594	6	DNA topoisomerase, type IIA, subunit B or N-terminal	ATP-binding region, ATPase-like	DNA binding.DNA topoisomerase (ATP-hydrolyzing) activity.ATP binding.	ATP binding.	DNA topological change.DNA unwinding during replication.		chromosome.
IPR001247	IPR001247	2	Exoribonuclease	Exoribonuclease	3'-5'-exoribonuclease activity.RNA binding.	3'-5'-exoribonuclease activity.RNA binding.	RNA processing.	RNA processing.
IPR001247	IPR003029	3	Exoribonuclease	RNA binding S1	3'-5'-exoribonuclease activity.RNA binding.	RNA binding.	RNA processing.
IPR001247	IPR004088	2	Exoribonuclease	KH, type 1	3'-5'-exoribonuclease activity.RNA binding.	nucleic acid binding.	RNA processing.
IPR001250	IPR001250	1	Mannose-6-phosphate isomerase, type I	Mannose-6-phosphate isomerase, type I	mannose-6-phosphate isomerase activity.zinc ion binding.	mannose-6-phosphate isomerase activity.zinc ion binding.	carbohydrate metabolism.	carbohydrate metabolism.
IPR001254	IPR001254	3	Peptidase S1 and S6, chymotrypsin/Hap	Peptidase S1 and S6, chymotrypsin/Hap	serine-type endopeptidase activity.	serine-type endopeptidase activity.	proteolysis.	proteolysis.
IPR001254	IPR001478	4	Peptidase S1 and S6, chymotrypsin/Hap	PDZ/DHR/GLGF	serine-type endopeptidase activity.	protein binding.	proteolysis.
IPR001279	IPR001279	3	Beta-lactamase-like	Beta-lactamase-like
IPR001279	IPR008254	2	Beta-lactamase-like	Flavodoxin/nitric oxide synthase		FMN binding.oxidoreductase activity.
IPR001282	IPR001282	1	Glucose-6-phosphate dehydrogenase	Glucose-6-phosphate dehydrogenase	glucose-6-phosphate 1-dehydrogenase activity.	glucose-6-phosphate 1-dehydrogenase activity.	glucose metabolism.	glucose metabolism.
IPR001296	IPR001296	1	Glycosyl transferase, group 1	Glycosyl transferase, group 1			biosynthesis.	biosynthesis.
IPR001303	IPR001303	1	Class II aldolase/adducin, N-terminal	Class II aldolase/adducin, N-terminal
IPR001305	IPR002939	2	DnaJ central region	Chaperone DnaJ, C-terminal	heat shock protein binding.unfolded protein binding.	unfolded protein binding.	protein folding.	protein folding.
IPR001310	IPR001310	1	Histidine triad (HIT) protein	Histidine triad (HIT) protein
IPR001327	IPR001327	2	Pyridine nucleotide-disulphide oxidoreductase, NAD-binding region	Pyridine nucleotide-disulphide oxidoreductase, NAD-binding region	disulfide oxidoreductase activity.	disulfide oxidoreductase activity.	electron transport.	electron transport.
IPR001327	IPR006662	1	Pyridine nucleotide-disulphide oxidoreductase, NAD-binding region	Thioredoxin-related	disulfide oxidoreductase activity.	electron transporter activity.	electron transport.	electron transport.
IPR001342	IPR001342	1	Homoserine dehydrogenase	Homoserine dehydrogenase	homoserine dehydrogenase activity.	homoserine dehydrogenase activity.	amino acid biosynthesis.	amino acid biosynthesis.
IPR001342	IPR005106	2	Homoserine dehydrogenase	Homoserine dehydrogenase, NAD-binding	homoserine dehydrogenase activity.		amino acid biosynthesis.
IPR001347	IPR001347	2	Sugar isomerase (SIS)	Sugar isomerase (SIS)	sugar binding.	sugar binding.	carbohydrate metabolism.	carbohydrate metabolism.
IPR001351	IPR001912	1	Ribosomal protein S3, C-terminal	Ribosomal protein S4	structural constituent of ribosome.	structural constituent of ribosome.	protein biosynthesis.	protein biosynthesis.	intracellular.ribosome.	intracellular.ribosome.
IPR001353	IPR001353	1	20S proteasome, A and B subunits	20S proteasome, A and B subunits	threonine endopeptidase activity.	threonine endopeptidase activity.	ubiquitin-dependent protein catabolism.	ubiquitin-dependent protein catabolism.	proteasome core complex (sensu Eukaryota).	proteasome core complex (sensu Eukaryota).
IPR001354	IPR001354	1	Mandelate racemase/muconate lactonizing enzyme	Mandelate racemase/muconate lactonizing enzyme	catalytic activity.	catalytic activity.	metabolism.	metabolism.
IPR001357	IPR001357	1	BRCT	BRCT					intracellular.	intracellular.
IPR001367	IPR001367	1	Iron dependent repressor	Iron dependent repressor	transcription factor activity.iron ion binding.	transcription factor activity.iron ion binding.	regulation of transcription, DNA-dependent.	regulation of transcription, DNA-dependent.
IPR001387	IPR001387	1	Helix-turn-helix type 3	Helix-turn-helix type 3	sequence-specific DNA binding.	sequence-specific DNA binding.
IPR001395	IPR001395	1	Aldo/keto reductase	Aldo/keto reductase	oxidoreductase activity.	oxidoreductase activity.
IPR001404	IPR001404	1	Heat shock protein Hsp90	Heat shock protein Hsp90	unfolded protein binding.	unfolded protein binding.	protein folding.	protein folding.
IPR001404	IPR003594	2	Heat shock protein Hsp90	ATP-binding region, ATPase-like	unfolded protein binding.	ATP binding.	protein folding.
IPR001433	IPR001433	1	Oxidoreductase FAD/NAD(P)-binding	Oxidoreductase FAD/NAD(P)-binding	oxidoreductase activity.	oxidoreductase activity.	electron transport.	electron transport.
IPR001433	IPR008333	2	Oxidoreductase FAD/NAD(P)-binding	Oxidoreductase FAD-binding region	oxidoreductase activity.	oxidoreductase activity.	electron transport.	electron transport.
IPR001437	IPR001437	2	Prokaryotic transcription elongation factor GreA/GreB region	Prokaryotic transcription elongation factor GreA/GreB region	DNA binding.transcriptional elongation regulator activity.	DNA binding.transcriptional elongation regulator activity.	regulation of transcription, DNA-dependent.	regulation of transcription, DNA-dependent.
IPR001450	IPR001450	4	4Fe-4S ferredoxin, iron-sulfur binding	4Fe-4S ferredoxin, iron-sulfur binding	electron transporter activity.iron ion binding.	electron transporter activity.iron ion binding.	electron transport.	electron transport.
IPR001450	IPR003418	1	4Fe-4S ferredoxin, iron-sulfur binding	Fumarate reductase, D subunit	electron transporter activity.iron ion binding.		electron transport.	fumarate metabolism.		membrane.
IPR001450	IPR003510	1	4Fe-4S ferredoxin, iron-sulfur binding	Fumarate reductase, subunit C	electron transporter activity.iron ion binding.		electron transport.	electron transport.		membrane.
IPR001450	IPR003953	2	4Fe-4S ferredoxin, iron-sulfur binding	Fumarate reductase/succinate dehydrogenase flavoprotein, N-terminal	electron transporter activity.iron ion binding.	oxidoreductase activity.	electron transport.	electron transport.
IPR001450	IPR004112	2	4Fe-4S ferredoxin, iron-sulfur binding	Fumarate reductase/succinate dehydrogenase flavoprotein, C-terminal	electron transporter activity.iron ion binding.	oxidoreductase activity.	electron transport.	electron transport.
IPR001450	IPR006656	3	4Fe-4S ferredoxin, iron-sulfur binding	Molybdopterin oxidoreductase	electron transporter activity.iron ion binding.	oxidoreductase activity.	electron transport.
IPR001451	IPR001451	6	Bacterial transferase hexapeptide repeat	Bacterial transferase hexapeptide repeat
IPR001453	IPR001453	4	Molybdopterin binding domain	Molybdopterin binding domain			Mo-molybdopterin cofactor biosynthesis.	Mo-molybdopterin cofactor biosynthesis.
IPR001453	IPR005110	3	Molybdopterin binding domain	MoeA, N-terminal, domain I and II			Mo-molybdopterin cofactor biosynthesis.
IPR001453	IPR005111	3	Molybdopterin binding domain	MoeA, C-terminal, domain IV			Mo-molybdopterin cofactor biosynthesis.
IPR001460	IPR001460	1	Penicillin-binding protein, transpeptidase	Penicillin-binding protein, transpeptidase	penicillin binding.	penicillin binding.	cell wall biosynthesis (sensu Bacteria).	cell wall biosynthesis (sensu Bacteria).
IPR001460	IPR005311	2	Penicillin-binding protein, transpeptidase	Penicillin-binding protein, dimerisation domain	penicillin binding.	penicillin binding.	cell wall biosynthesis (sensu Bacteria).
IPR001474	IPR001474	1	GTP cyclohydrolase I	GTP cyclohydrolase I	GTP cyclohydrolase I activity.	GTP cyclohydrolase I activity.	biosynthesis.	biosynthesis.
IPR001476	IPR001476	1	Chaperonin Cpn10	Chaperonin Cpn10	ATP binding.	ATP binding.	protein folding.	protein folding.
IPR001476	IPR002423	1	Chaperonin Cpn10	Chaperonin Cpn60/TCP-1	ATP binding.	protein binding.ATP binding.	protein folding.	cellular protein metabolism.
IPR001478	IPR001478	2	PDZ/DHR/GLGF	PDZ/DHR/GLGF	protein binding.	protein binding.
IPR001497	IPR008332	4	Methylated-DNA-[protein]-cysteine S-methyltransferase	Methylguanine DNA methyltransferase, ribonuclease-like	methylated-DNA-[protein]-cysteine S-methyltransferase activity.	methylated-DNA-[protein]-cysteine S-methyltransferase activity.	DNA repair.	DNA repair.
IPR001501	IPR001501	3	Nickel-dependent hydrogenase, large subunit	Nickel-dependent hydrogenase, large subunit	ferredoxin hydrogenase activity.nickel ion binding.	ferredoxin hydrogenase activity.nickel ion binding.	electron transport.	electron transport.
IPR001509	IPR001509	2	NAD-dependent epimerase/dehydratase	NAD-dependent epimerase/dehydratase	catalytic activity.NAD binding.	catalytic activity.NAD binding.	nucleotide-sugar metabolism.	nucleotide-sugar metabolism.
IPR001509	IPR005793	2	NAD-dependent epimerase/dehydratase	Formyl transferase, C-terminal	catalytic activity.NAD binding.	hydroxymethyl-, formyl- and related transferase activity.	nucleotide-sugar metabolism.	biosynthesis.
IPR001518	IPR001518	2	Argininosuccinate synthase	Argininosuccinate synthase	argininosuccinate synthase activity.ATP binding.	argininosuccinate synthase activity.ATP binding.	arginine biosynthesis.	arginine biosynthesis.
IPR001525	IPR001525	1	C-5 cytosine-specific DNA methylase	C-5 cytosine-specific DNA methylase	DNA binding.	DNA binding.	DNA methylation.	DNA methylation.
IPR001537	IPR001537	3	tRNA/rRNA methyltransferase, SpoU	tRNA/rRNA methyltransferase, SpoU	RNA binding.RNA methyltransferase activity.	RNA binding.RNA methyltransferase activity.	RNA processing.	RNA processing.
IPR001543	IPR001543	2	Surface presentation of antigens (SPOA) protein	Surface presentation of antigens (SPOA) protein
IPR001544	IPR001544	2	Aminotransferase, class IV	Aminotransferase, class IV	catalytic activity.	catalytic activity.	metabolism.	metabolism.
IPR001553	IPR001553	1	RecA bacterial DNA recombination	RecA bacterial DNA recombination	DNA binding.ATP binding.DNA-dependent ATPase activity.	DNA binding.ATP binding.DNA-dependent ATPase activity.	DNA metabolism.	DNA metabolism.
IPR001564	IPR001564	1	Nucleoside diphosphate kinase	Nucleoside diphosphate kinase	nucleoside diphosphate kinase activity.ATP binding.	nucleoside diphosphate kinase activity.ATP binding.	GTP biosynthesis.UTP biosynthesis.CTP biosynthesis.	GTP biosynthesis.UTP biosynthesis.CTP biosynthesis.
IPR001568	IPR001568	1	Ribonuclease T2	Ribonuclease T2	RNA binding.endoribonuclease activity.	RNA binding.endoribonuclease activity.
IPR001576	IPR001576	1	Phosphoglycerate kinase	Phosphoglycerate kinase	phosphoglycerate kinase activity.	phosphoglycerate kinase activity.	glycolysis.	glycolysis.
IPR001585	IPR001585	2	Transaldolase	Transaldolase			carbohydrate metabolism.	carbohydrate metabolism.
IPR001636	IPR001636	1	SAICAR synthetase	SAICAR synthetase	phosphoribosylaminoimidazolesuccinocarboxamide synthase activity.	phosphoribosylaminoimidazolesuccinocarboxamide synthase activity.	purine nucleotide biosynthesis.	purine nucleotide biosynthesis.
IPR001638	IPR001638	1	Bacterial extracellular solute-binding protein, family 3	Bacterial extracellular solute-binding protein, family 3	transporter activity.	transporter activity.	transport.	transport.	periplasmic space (sensu Proteobacteria).	periplasmic space (sensu Proteobacteria).
IPR001650	IPR006935	4	Helicase, C-terminal	Type III restriction enzyme, res subunit	nucleic acid binding.helicase activity.ATP binding.	ATP binding.
IPR001650	IPR011545	28	Helicase, C-terminal	DEAD/DEAH box helicase, N-terminal	nucleic acid binding.helicase activity.ATP binding.	nucleic acid binding.helicase activity.ATP binding.
IPR001667	IPR001667	1	Phosphoesterase, RecJ-like	Phosphoesterase, RecJ-like
IPR001669	IPR001669	1	Arginine repressor	Arginine repressor	transcription factor activity.	transcription factor activity.	regulation of transcription, DNA-dependent.	regulation of transcription, DNA-dependent.
IPR001670	IPR001670	1	Iron-containing alcohol dehydrogenase	Iron-containing alcohol dehydrogenase	iron ion binding.oxidoreductase activity.	iron ion binding.oxidoreductase activity.	metabolism.	metabolism.
IPR001674	IPR001674	1	GMP synthase, C-terminal	GMP synthase, C-terminal	GMP synthase (glutamine-hydrolyzing) activity.ATP binding.	GMP synthase (glutamine-hydrolyzing) activity.ATP binding.	purine nucleotide biosynthesis.GMP biosynthesis.	purine nucleotide biosynthesis.GMP biosynthesis.
IPR001679	IPR001679	1	NAD-dependent DNA ligase	NAD-dependent DNA ligase	DNA ligase (NAD+) activity.	DNA ligase (NAD+) activity.	DNA replication.DNA repair.	DNA replication.DNA repair.
IPR001679	IPR004149	2	NAD-dependent DNA ligase	Zinc-finger, NAD-dependent DNA ligase C4-type	DNA ligase (NAD+) activity.	DNA ligase (NAD+) activity.	DNA replication.DNA repair.	DNA replication.DNA repair.
IPR001679	IPR004150	2	NAD-dependent DNA ligase	NAD-dependent DNA ligase, OB-fold	DNA ligase (NAD+) activity.	DNA ligase (NAD+) activity.	DNA replication.DNA repair.	DNA replication.DNA repair.
IPR001680	IPR001680	1	WD-40 repeat	WD-40 repeat
IPR001697	IPR001697	2	Pyruvate kinase	Pyruvate kinase	pyruvate kinase activity.	pyruvate kinase activity.	glycolysis.	glycolysis.
IPR001702	IPR001702	3	Porin, Gram-negative type	Porin, Gram-negative type	transporter activity.	transporter activity.	transport.	transport.	membrane.	membrane.
IPR001719	IPR001719	1	AP endonuclease, family 2	AP endonuclease, family 2	DNA binding.endonuclease activity.	DNA binding.endonuclease activity.	DNA repair.	DNA repair.	intracellular.	intracellular.
IPR001721	IPR001721	1	Threonine dehydratase, C-terminal	Threonine dehydratase, C-terminal	threonine ammonia-lyase activity.	threonine ammonia-lyase activity.	isoleucine biosynthesis.	isoleucine biosynthesis.
IPR001721	IPR001926	2	Threonine dehydratase, C-terminal	Pyridoxal-5'-phosphate-dependent enzyme, beta subunit	threonine ammonia-lyase activity.	catalytic activity.	isoleucine biosynthesis.	metabolism.
IPR001736	IPR001736	2	Phospholipase D/Transphosphatidylase	Phospholipase D/Transphosphatidylase	catalytic activity.	catalytic activity.	metabolism.	metabolism.
IPR001737	IPR001737	1	Ribosomal RNA adenine methylase transferase	Ribosomal RNA adenine methylase transferase	rRNA (adenine-N6,N6-)-dimethyltransferase activity.rRNA methyltransferase activity.	rRNA (adenine-N6,N6-)-dimethyltransferase activity.rRNA methyltransferase activity.	rRNA modification.	rRNA modification.
IPR001753	IPR001753	2	Enoyl-CoA hydratase/isomerase	Enoyl-CoA hydratase/isomerase	catalytic activity.	catalytic activity.	metabolism.	metabolism.
IPR001753	IPR002155	1	Enoyl-CoA hydratase/isomerase	Thiolase	catalytic activity.		metabolism.
IPR001753	IPR006108	2	Enoyl-CoA hydratase/isomerase	3-hydroxyacyl-CoA dehydrogenase, C-terminal	catalytic activity.	oxidoreductase activity.	metabolism.	fatty acid metabolism.
IPR001761	IPR001761	5	Periplasmic binding protein/LacI transcriptional regulator	Periplasmic binding protein/LacI transcriptional regulator
IPR001763	IPR001763	1	Rhodanese-like	Rhodanese-like
IPR001783	IPR001783	1	Lumazine-binding protein	Lumazine-binding protein
IPR001787	IPR005813	1	Ribosomal protein L21	Ribosomal protein L20	RNA binding.structural constituent of ribosome.	RNA binding.structural constituent of ribosome.	protein biosynthesis.	protein biosynthesis.	intracellular.ribosome.	intracellular.ribosome.
IPR001789	IPR001789	15	Response regulator receiver	Response regulator receiver	two-component response regulator activity.	two-component response regulator activity.	two-component signal transduction system (phosphorelay).regulation of transcription, DNA-dependent.	two-component signal transduction system (phosphorelay).regulation of transcription, DNA-dependent.
IPR001789	IPR001867	6	Response regulator receiver	Transcriptional regulatory protein, C-terminal	two-component response regulator activity.	two-component response regulator activity.DNA binding.	two-component signal transduction system (phosphorelay).regulation of transcription, DNA-dependent.	two-component signal transduction system (phosphorelay).regulation of transcription, DNA-dependent.
IPR001789	IPR002078	4	Response regulator receiver	Sigma-54 factor, interaction region	two-component response regulator activity.	ATP binding.transcription factor binding.	two-component signal transduction system (phosphorelay).regulation of transcription, DNA-dependent.	regulation of transcription, DNA-dependent.		intracellular.
IPR001789	IPR007439	1	Response regulator receiver	Chemotaxis phosphatase, CheZ	two-component response regulator activity.	catalytic activity.	two-component signal transduction system (phosphorelay).regulation of transcription, DNA-dependent.	regulation of chemotaxis.		flagellum (sensu Bacteria).
IPR001789	IPR008207	5	Response regulator receiver	Hpt	two-component response regulator activity.	two-component sensor activity.	two-component signal transduction system (phosphorelay).regulation of transcription, DNA-dependent.	two-component signal transduction system (phosphorelay).
IPR001792	IPR001792	2	Acylphosphatase	Acylphosphatase	acylphosphatase activity.	acylphosphatase activity.
IPR001796	IPR001796	1	Dihydrofolate reductase region	Dihydrofolate reductase region	dihydrofolate reductase activity.	dihydrofolate reductase activity.	glycine biosynthesis.nucleotide biosynthesis.	glycine biosynthesis.nucleotide biosynthesis.
IPR001801	IPR001801	3	Histone-like nucleoid-structuring protein H-NS	Histone-like nucleoid-structuring protein H-NS	DNA binding.	DNA binding.	regulation of transcription, DNA-dependent.	regulation of transcription, DNA-dependent.	intracellular.	intracellular.
IPR001804	IPR001804	1	Isocitrate/isopropylmalate dehydrogenase	Isocitrate/isopropylmalate dehydrogenase	oxidoreductase activity.	oxidoreductase activity.	metabolism.	metabolism.
IPR001806	IPR001806	1	Ras GTPase	Ras GTPase	GTP binding.	GTP binding.	small GTPase mediated signal transduction.	small GTPase mediated signal transduction.
IPR001816	IPR001816	1	Elongation factor Ts	Elongation factor Ts	translation elongation factor activity.	translation elongation factor activity.	translational elongation.	translational elongation.
IPR001816	IPR004160	3	Elongation factor Ts	Elongation factor Tu, C-terminal	translation elongation factor activity.	GTP binding.	translational elongation.
IPR001845	IPR001845	1	Bacterial regulatory protein, ArsR	Bacterial regulatory protein, ArsR	transcription factor activity.	transcription factor activity.	regulation of transcription, DNA-dependent.	regulation of transcription, DNA-dependent.	intracellular.	intracellular.
IPR001853	IPR001853	1	DSBA oxidoreductase	DSBA oxidoreductase	protein disulfide oxidoreductase activity.	protein disulfide oxidoreductase activity.			periplasmic space (sensu Proteobacteria).	periplasmic space (sensu Proteobacteria).
IPR001867	IPR001867	4	Transcriptional regulatory protein, C-terminal	Transcriptional regulatory protein, C-terminal	two-component response regulator activity.DNA binding.	two-component response regulator activity.DNA binding.	two-component signal transduction system (phosphorelay).regulation of transcription, DNA-dependent.	two-component signal transduction system (phosphorelay).regulation of transcription, DNA-dependent.
IPR001890	IPR001890	1	CRS1/YhbY	CRS1/YhbY	molecular function unknown.	molecular function unknown.
IPR001892	IPR002222	1	Ribosomal protein S13	Ribosomal protein S19/S15	RNA binding.structural constituent of ribosome.	structural constituent of ribosome.	protein biosynthesis.	protein biosynthesis.	intracellular.ribosome.	intracellular.ribosome.
IPR001907	IPR001907	1	Peptidase S14, ClpP	Peptidase S14, ClpP	endopeptidase Clp activity.	endopeptidase Clp activity.	proteolysis.	proteolysis.
IPR001912	IPR002942	3	Ribosomal protein S4	RNA-binding S4	structural constituent of ribosome.	RNA binding.	protein biosynthesis.		intracellular.ribosome.
IPR001912	IPR005324	1	Ribosomal protein S4	Ribosomal protein S5, C-terminal	structural constituent of ribosome.	structural constituent of ribosome.	protein biosynthesis.	protein biosynthesis.	intracellular.ribosome.	intracellular.ribosome.
IPR001920	IPR001920	1	Asp/Glu racemase	Asp/Glu racemase	racemase and epimerase activity, acting on amino acids and derivatives.	racemase and epimerase activity, acting on amino acids and derivatives.	metabolism.	metabolism.
IPR001926	IPR001926	2	Pyridoxal-5'-phosphate-dependent enzyme, beta subunit	Pyridoxal-5'-phosphate-dependent enzyme, beta subunit	catalytic activity.	catalytic activity.	metabolism.	metabolism.
IPR001926	IPR002028	1	Pyridoxal-5'-phosphate-dependent enzyme, beta subunit	Tryptophan synthase, alpha chain	catalytic activity.	tryptophan synthase activity.	metabolism.	tryptophan metabolism.
IPR001943	IPR001943	3	UvrB/UvrC protein	UvrB/UvrC protein	DNA binding.nuclease activity.	DNA binding.nuclease activity.	nucleotide-excision repair.	nucleotide-excision repair.
IPR001986	IPR001986	1	EPSP synthase (3-phosphoshikimate 1-carboxyvinyltransferase)	EPSP synthase (3-phosphoshikimate 1-carboxyvinyltransferase)
IPR002017	IPR002017	1	Spectrin repeat	Spectrin repeat
IPR002020	IPR002020	1	Citrate synthase	Citrate synthase	transferase activity, transferring acyl groups, acyl groups converted into alkyl on transfer.	transferase activity, transferring acyl groups, acyl groups converted into alkyl on transfer.	main pathways of carbohydrate metabolism.	main pathways of carbohydrate metabolism.
IPR002035	IPR002035	1	von Willebrand factor, type A	von Willebrand factor, type A
IPR002059	IPR002059	14	Cold-shock protein, DNA-binding	Cold-shock protein, DNA-binding	DNA binding.	DNA binding.	regulation of transcription, DNA-dependent.	regulation of transcription, DNA-dependent.
IPR002059	IPR003029	9	Cold-shock protein, DNA-binding	RNA binding S1	DNA binding.	RNA binding.	regulation of transcription, DNA-dependent.
IPR002068	IPR002068	3	Heat shock protein Hsp20	Heat shock protein Hsp20
IPR002078	IPR002078	5	Sigma-54 factor, interaction region	Sigma-54 factor, interaction region	ATP binding.transcription factor binding.	ATP binding.transcription factor binding.	regulation of transcription, DNA-dependent.	regulation of transcription, DNA-dependent.	intracellular.	intracellular.
IPR002084	IPR002084	1	Methionine repressor MetJ	Methionine repressor MetJ	transcription factor activity.	transcription factor activity.	regulation of transcription, DNA-dependent.methionine metabolism.	regulation of transcription, DNA-dependent.methionine metabolism.
IPR002085	IPR002085	3	Alcohol dehydrogenase superfamily, zinc-containing	Alcohol dehydrogenase superfamily, zinc-containing	zinc ion binding.oxidoreductase activity.	zinc ion binding.oxidoreductase activity.
IPR002086	IPR002086	4	Aldehyde dehydrogenase	Aldehyde dehydrogenase	oxidoreductase activity.	oxidoreductase activity.	metabolism.	metabolism.
IPR002088	IPR002088	1	Protein prenyltransferase, alpha subunit	Protein prenyltransferase, alpha subunit	protein prenyltransferase activity.	protein prenyltransferase activity.	protein amino acid prenylation.	protein amino acid prenylation.
IPR002099	IPR003594	2	DNA mismatch repair protein	ATP-binding region, ATPase-like		ATP binding.	mismatch repair.
IPR002104	IPR002104	4	Phage integrase, catalytic core	Phage integrase, catalytic core	DNA binding.	DNA binding.	DNA recombination.DNA integration.	DNA recombination.DNA integration.
IPR002104	IPR004107	2	Phage integrase, catalytic core	Phage integrase, N-terminal SAM-like	DNA binding.		DNA recombination.DNA integration.	DNA integration.
IPR002110	IPR002110	2	Ankyrin	Ankyrin
IPR002121	IPR002121	2	HRDC	HRDC	nucleic acid binding.	nucleic acid binding.			intracellular.	intracellular.
IPR002121	IPR002562	2	HRDC	3'-5' exonuclease	nucleic acid binding.	nucleic acid binding.3'-5' exonuclease activity.			intracellular.	intracellular.
IPR002125	IPR002125	1	CMP/dCMP deaminase, zinc-binding	CMP/dCMP deaminase, zinc-binding	zinc ion binding.hydrolase activity.	zinc ion binding.hydrolase activity.
IPR002129	IPR002129	3	Pyridoxal-dependent decarboxylase	Pyridoxal-dependent decarboxylase	carboxy-lyase activity.	carboxy-lyase activity.	carboxylic acid metabolism.	carboxylic acid metabolism.
IPR002130	IPR002130	1	Peptidyl-prolyl cis-trans isomerase, cyclophilin type	Peptidyl-prolyl cis-trans isomerase, cyclophilin type			protein folding.	protein folding.
IPR002133	IPR002133	1	S-adenosylmethionine synthetase	S-adenosylmethionine synthetase	methionine adenosyltransferase activity.ATP binding.	methionine adenosyltransferase activity.ATP binding.	one-carbon compound metabolism.	one-carbon compound metabolism.
IPR002145	IPR002145	1	CopG-like DNA-binding	CopG-like DNA-binding	DNA binding.	DNA binding.	regulation of transcription, DNA-dependent.	regulation of transcription, DNA-dependent.
IPR002155	IPR002155	1	Thiolase	Thiolase
IPR002155	IPR006108	1	Thiolase	3-hydroxyacyl-CoA dehydrogenase, C-terminal		oxidoreductase activity.		fatty acid metabolism.
IPR002155	IPR006176	1	Thiolase	3-hydroxyacyl-CoA dehydrogenase, NAD-binding		oxidoreductase activity.		fatty acid metabolism.
IPR002156	IPR002156	1	Ribonuclease H	Ribonuclease H	nucleic acid binding.ribonuclease H activity.	nucleic acid binding.ribonuclease H activity.
IPR002176	IPR002176	1	Crossover junction endodeoxyribonuclease RuvC	Crossover junction endodeoxyribonuclease RuvC	endodeoxyribonuclease activity.lipoate-protein ligase B activity.	endodeoxyribonuclease activity.lipoate-protein ligase B activity.	DNA repair.DNA recombination.	DNA repair.DNA recombination.
IPR002178	IPR002178	2	Phosphotransferase system, phosphoenolpyruvate-dependent sugar EIIA 2	Phosphotransferase system, phosphoenolpyruvate-dependent sugar EIIA 2	sugar porter activity.	sugar porter activity.	transport.phosphoenolpyruvate-dependent sugar phosphotransferase system.	transport.phosphoenolpyruvate-dependent sugar phosphotransferase system.
IPR002187	IPR002187	3	Nitrogen regulatory protein P-II	Nitrogen regulatory protein P-II	enzyme regulator activity.	enzyme regulator activity.	regulation of nitrogen utilization.	regulation of nitrogen utilization.
IPR002197	IPR002197	9	Helix-turn-helix, Fis-type	Helix-turn-helix, Fis-type	transcription factor activity.	transcription factor activity.	regulation of transcription, DNA-dependent.	regulation of transcription, DNA-dependent.
IPR002198	IPR002198	8	Short-chain dehydrogenase/reductase SDR	Short-chain dehydrogenase/reductase SDR	oxidoreductase activity.	oxidoreductase activity.	metabolism.	metabolism.
IPR002218	IPR002218	1	Glucose-inhibited division protein A	Glucose-inhibited division protein A
IPR002220	IPR002220	2	Dihydrodipicolinate synthetase	Dihydrodipicolinate synthetase
IPR002294	IPR002294	1	N6 adenine-specific DNA methyltransferase, D12 class	N6 adenine-specific DNA methyltransferase, D12 class	DNA binding.site-specific DNA-methyltransferase (adenine-specific) activity.	DNA binding.site-specific DNA-methyltransferase (adenine-specific) activity.	DNA methylation.	DNA methylation.
IPR002300	IPR002300	3	Aminoacyl-tRNA synthetase, class Ia	Aminoacyl-tRNA synthetase, class Ia	aminoacyl-tRNA ligase activity.ATP binding.	aminoacyl-tRNA ligase activity.ATP binding.	tRNA aminoacylation for protein translation.	tRNA aminoacylation for protein translation.
IPR002305	IPR002305	2	Aminoacyl-tRNA synthetase, class Ib	Aminoacyl-tRNA synthetase, class Ib	aminoacyl-tRNA ligase activity.ATP binding.	aminoacyl-tRNA ligase activity.ATP binding.	tRNA aminoacylation for protein translation.	tRNA aminoacylation for protein translation.
IPR002308	IPR002308	1	Cysteinyl-tRNA synthetase, class Ia	Cysteinyl-tRNA synthetase, class Ia	cysteine-tRNA ligase activity.ATP binding.	cysteine-tRNA ligase activity.ATP binding.	cysteinyl-tRNA aminoacylation.	cysteinyl-tRNA aminoacylation.
IPR002310	IPR002310	1	Glycyl-tRNA synthetase, alpha subunit	Glycyl-tRNA synthetase, alpha subunit	glycine-tRNA ligase activity.ATP binding.	glycine-tRNA ligase activity.ATP binding.	glycyl-tRNA aminoacylation.	glycyl-tRNA aminoacylation.
IPR002314	IPR002314	3	tRNA synthetase, class II (G, H, P and S)	tRNA synthetase, class II (G, H, P and S)	aminoacyl-tRNA ligase activity.ATP binding.	aminoacyl-tRNA ligase activity.ATP binding.	tRNA aminoacylation for protein translation.	tRNA aminoacylation for protein translation.
IPR002314	IPR002317	2	tRNA synthetase, class II (G, H, P and S)	Seryl-tRNA synthetase, class IIa	aminoacyl-tRNA ligase activity.ATP binding.	serine-tRNA ligase activity.ATP binding.	tRNA aminoacylation for protein translation.	seryl-tRNA aminoacylation.
IPR002314	IPR004154	4	tRNA synthetase, class II (G, H, P and S)	Anticodon-binding	aminoacyl-tRNA ligase activity.ATP binding.	aminoacyl-tRNA ligase activity.ATP binding.	tRNA aminoacylation for protein translation.	protein biosynthesis.
IPR002319	IPR005146	1	Phenylalanyl-tRNA synthetase, class IIc	B3/4	phenylalanine-tRNA ligase activity.ATP binding.		phenylalanyl-tRNA aminoacylation.
IPR002319	IPR005147	1	Phenylalanyl-tRNA synthetase, class IIc	tRNA synthetase, B5	phenylalanine-tRNA ligase activity.ATP binding.		phenylalanyl-tRNA aminoacylation.
IPR002376	IPR002376	1	Formyl transferase, N-terminal	Formyl transferase, N-terminal	hydroxymethyl-, formyl- and related transferase activity.	hydroxymethyl-, formyl- and related transferase activity.	biosynthesis.	biosynthesis.
IPR002376	IPR005793	2	Formyl transferase, N-terminal	Formyl transferase, C-terminal	hydroxymethyl-, formyl- and related transferase activity.	hydroxymethyl-, formyl- and related transferase activity.	biosynthesis.	biosynthesis.
IPR002379	IPR002379	1	ATPase, F0/V0 complex, subunit C	ATPase, F0/V0 complex, subunit C	hydrogen-transporting ATP synthase activity, rotational mechanism.hydrogen-transporting ATPase activity, rotational mechanism.	hydrogen-transporting ATP synthase activity, rotational mechanism.hydrogen-transporting ATPase activity, rotational mechanism.	ATP synthesis coupled proton transport.	ATP synthesis coupled proton transport.	membrane.proton-transporting two-sector ATPase complex.	membrane.proton-transporting two-sector ATPase complex.
IPR002421	IPR002421	2	5'-3' exonuclease	5'-3' exonuclease	DNA binding.5'-3' exonuclease activity.	DNA binding.5'-3' exonuclease activity.
IPR002423	IPR002423	1	Chaperonin Cpn60/TCP-1	Chaperonin Cpn60/TCP-1	protein binding.ATP binding.	protein binding.ATP binding.	cellular protein metabolism.	cellular protein metabolism.
IPR002474	IPR005479	1	Carbamoyl-phosphate synthase, small chain	Carbamoyl-phosphate synthase L chain, ATP-binding	carbamoyl-phosphate synthase activity.ATP binding.	ATP binding.	nitrogen compound metabolism.
IPR002474	IPR005480	1	Carbamoyl-phosphate synthase, small chain	Carbamoyl-phosphate synthetase large chain, oligomerisation	carbamoyl-phosphate synthase activity.ATP binding.	carbamoyl-phosphate synthase activity.	nitrogen compound metabolism.	arginine biosynthesis.pyrimidine base biosynthesis.		cytoplasm.
IPR002504	IPR002504	1	ATP-NAD/AcoX kinase	ATP-NAD/AcoX kinase	NAD+ kinase activity.	NAD+ kinase activity.	metabolism.	metabolism.
IPR002505	IPR002505	2	Phosphate acetyl/butaryl transferase	Phosphate acetyl/butaryl transferase	acyltransferase activity.	acyltransferase activity.	metabolism.	metabolism.
IPR002545	IPR003594	2	CheW-like protein	ATP-binding region, ATPase-like	signal transducer activity.	ATP binding.	chemotaxis.signal transduction.		intracellular.
IPR002545	IPR004105	2	CheW-like protein	Signal transducing histidine kinase, homodimeric	signal transducer activity.	protein histidine kinase activity.signal transducer activity.	chemotaxis.signal transduction.	chemotaxis.signal transduction.	intracellular.	cytoplasm.
IPR002547	IPR002547	2	t-RNA-binding region	t-RNA-binding region	tRNA binding.	tRNA binding.
IPR002547	IPR005146	2	t-RNA-binding region	B3/4	tRNA binding.
IPR002559	IPR003201	2	Transposase, IS4	Transposase Tn5, dimerisation	DNA binding.transposase activity.	DNA binding.transposase activity.	DNA transposition.	DNA transposition.
IPR002562	IPR002562	2	3'-5' exonuclease	3'-5' exonuclease	nucleic acid binding.3'-5' exonuclease activity.	nucleic acid binding.3'-5' exonuclease activity.			intracellular.	intracellular.
IPR002579	IPR002579	1	Methionine sulfoxide reductase B	Methionine sulfoxide reductase B
IPR002586	IPR002586	3	Cobyrinic acid a,c-diamide synthase	Cobyrinic acid a,c-diamide synthase	cobyrinic acid a,c-diamide synthase activity.	cobyrinic acid a,c-diamide synthase activity.	cobalamin biosynthesis.	cobalamin biosynthesis.
IPR002606	IPR002606	1	Riboflavin kinase / FAD synthetase	Riboflavin kinase / FAD synthetase	riboflavin kinase activity.	riboflavin kinase activity.	riboflavin biosynthesis.	riboflavin biosynthesis.
IPR002616	IPR002616	1	Queuine/other tRNA-ribosyltransferase	Queuine/other tRNA-ribosyltransferase	queuine tRNA-ribosyltransferase activity.	queuine tRNA-ribosyltransferase activity.	tRNA modification.queuosine biosynthesis.	tRNA modification.queuosine biosynthesis.
IPR002637	IPR002637	1	Ham1-like protein	Ham1-like protein	hydrolase activity.	hydrolase activity.
IPR002694	IPR002694	1	Zinc finger, CHC2-type	Zinc finger, CHC2-type	DNA binding.DNA primase activity.zinc ion binding.	DNA binding.DNA primase activity.zinc ion binding.	DNA replication.	DNA replication.
IPR002698	IPR002698	1	5-formyltetrahydrofolate cyclo-ligase	5-formyltetrahydrofolate cyclo-ligase	catalytic activity.	catalytic activity.	metabolism.	metabolism.
IPR002701	IPR002701	1	Chorismate mutase	Chorismate mutase	chorismate mutase activity.	chorismate mutase activity.	aromatic amino acid family biosynthesis.	aromatic amino acid family biosynthesis.
IPR002734	IPR002734	1	Bacterial bifunctional deaminase-reductase, C-terminal	Bacterial bifunctional deaminase-reductase, C-terminal	5-amino-6-(5-phosphoribosylamino)uracil reductase activity.	5-amino-6-(5-phosphoribosylamino)uracil reductase activity.	riboflavin biosynthesis.	riboflavin biosynthesis.
IPR002765	IPR002765	1	Protein of unknown function DUF74	Protein of unknown function DUF74
IPR002801	IPR002801	1	Aspartate transcarbamylase regulatory subunit	Aspartate transcarbamylase regulatory subunit			'de novo' pyrimidine base biosynthesis.	'de novo' pyrimidine base biosynthesis.	aspartate carbamoyltransferase complex.	aspartate carbamoyltransferase complex.
IPR002801	IPR006131	1	Aspartate transcarbamylase regulatory subunit	Aspartate/ornithine carbamoyltransferase, Asp/Orn-binding region		amino acid binding.carboxyl- and carbamoyltransferase activity.	'de novo' pyrimidine base biosynthesis.	amino acid metabolism.	aspartate carbamoyltransferase complex.
IPR002801	IPR006132	1	Aspartate transcarbamylase regulatory subunit	Aspartate/ornithine carbamoyltransferase, carbamoyl-P binding domain		carboxyl- and carbamoyltransferase activity.	'de novo' pyrimidine base biosynthesis.	amino acid metabolism.	aspartate carbamoyltransferase complex.
IPR002818	IPR002818	1	ThiJ/PfpI	ThiJ/PfpI
IPR002912	IPR002912	4	Amino acid-binding ACT	Amino acid-binding ACT	amino acid binding.	amino acid binding.	metabolism.	metabolism.
IPR002912	IPR006139	2	Amino acid-binding ACT	D-isomer specific 2-hydroxyacid dehydrogenase, catalytic region	amino acid binding.	oxidoreductase activity, acting on the CH-OH group of donors, NAD or NADP as acceptor.NAD binding.	metabolism.	metabolism.
IPR002912	IPR006140	2	Amino acid-binding ACT	D-isomer specific 2-hydroxyacid dehydrogenase, NAD-binding	amino acid binding.	oxidoreductase activity, acting on the CH-OH group of donors, NAD or NADP as acceptor.	metabolism.	L-serine biosynthesis.
IPR002915	IPR002915	1	Deoxyribose-phosphate aldolase/phospho-2-dehydro-3-deoxyheptonate aldolase	Deoxyribose-phosphate aldolase/phospho-2-dehydro-3-deoxyheptonate aldolase	lyase activity.	lyase activity.
IPR002917	IPR002917	5	GTP-binding protein, HSR1-related	GTP-binding protein, HSR1-related	GTP binding.	GTP binding.			intracellular.	intracellular.
IPR002917	IPR004044	3	GTP-binding protein, HSR1-related	KH, type 2	GTP binding.	nucleic acid binding.			intracellular.
IPR002917	IPR006169	2	GTP-binding protein, HSR1-related	GTP1/OBG subdomain	GTP binding.	GTP binding.			intracellular.
IPR002933	IPR002933	3	Peptidase M20	Peptidase M20	metallopeptidase activity.	metallopeptidase activity.	proteolysis.	proteolysis.
IPR002933	IPR011650	4	Peptidase M20	Peptidase dimerisation	metallopeptidase activity.	hydrolase activity.protein dimerization activity.	proteolysis.
IPR002938	IPR002938	1	Monooxygenase, FAD-binding	Monooxygenase, FAD-binding	monooxygenase activity.	monooxygenase activity.	electron transport.aromatic compound metabolism.	electron transport.aromatic compound metabolism.
IPR002939	IPR002939	3	Chaperone DnaJ, C-terminal	Chaperone DnaJ, C-terminal	unfolded protein binding.	unfolded protein binding.	protein folding.	protein folding.
IPR002942	IPR002942	13	RNA-binding S4	RNA-binding S4	RNA binding.	RNA binding.
IPR002942	IPR006145	17	RNA-binding S4	Pseudouridine synthase	RNA binding.	RNA binding.pseudouridine synthase activity.		RNA processing.
IPR003000	IPR003000	1	Silent information regulator protein Sir2	Silent information regulator protein Sir2	DNA binding.	DNA binding.	chromatin silencing.regulation of transcription, DNA-dependent.	chromatin silencing.regulation of transcription, DNA-dependent.	chromatin silencing complex.	chromatin silencing complex.
IPR003008	IPR003008	1	Tubulin/FtsZ, GTPase	Tubulin/FtsZ, GTPase
IPR003008	IPR008280	2	Tubulin/FtsZ, GTPase	Tubulin/FtsZ, C-terminal		GTPase activity.GTP binding.		protein polymerization.		protein complex.
IPR003029	IPR003029	9	RNA binding S1	RNA binding S1	RNA binding.	RNA binding.
IPR003029	IPR004044	4	RNA binding S1	KH, type 2	RNA binding.	nucleic acid binding.
IPR003029	IPR004088	5	RNA binding S1	KH, type 1	RNA binding.	nucleic acid binding.
IPR003029	IPR006032	1	RNA binding S1	Ribosomal protein S12/S23	RNA binding.	structural constituent of ribosome.		protein biosynthesis.		intracellular.ribosome.
IPR003058	IPR003063	1	Cloacin	Cloacin immunity protein	nucleic acid binding.endonuclease activity.	toxin binding.	pathogenesis.	bacteriocin immunity.	extrachromosomal circular DNA.
IPR003111	IPR003111	1	Peptidase S16, lon N-terminal	Peptidase S16, lon N-terminal	ATP-dependent peptidase activity.	ATP-dependent peptidase activity.	ATP-dependent proteolysis.	ATP-dependent proteolysis.
IPR003122	IPR003122	2	Ligand binding Tar	Ligand binding Tar	transmembrane receptor activity.	transmembrane receptor activity.	chemotaxis.signal transduction.	chemotaxis.signal transduction.	membrane.	membrane.
IPR003135	IPR003135	1	ATP-dependent carboxylate-amine ligase-like, ATP-grasp	ATP-dependent carboxylate-amine ligase-like, ATP-grasp
IPR003135	IPR003781	1	ATP-dependent carboxylate-amine ligase-like, ATP-grasp	CoA-binding
IPR003135	IPR005811	3	ATP-dependent carboxylate-amine ligase-like, ATP-grasp	ATP-citrate lyase/succinyl-CoA ligase		catalytic activity.		metabolism.
IPR003142	IPR004143	2	Biotin protein ligase, C-terminal	Biotin/lipoate A/B protein ligase		catalytic activity.	protein modification.	protein modification.
IPR003171	IPR003171	1	Methylenetetrahydrofolate reductase	Methylenetetrahydrofolate reductase	methylenetetrahydrofolate reductase (NADPH) activity.	methylenetetrahydrofolate reductase (NADPH) activity.	methionine metabolism.	methionine metabolism.
IPR003192	IPR003192	1	Porin, LamB type	Porin, LamB type	sugar porter activity.	sugar porter activity.	transport.	transport.	membrane.	membrane.
IPR003265	IPR003265	3	HhH-GPD	HhH-GPD			base-excision repair.	base-excision repair.
IPR003265	IPR010316	2	HhH-GPD	AlkA, N-terminal			base-excision repair.
IPR003313	IPR003313	2	AraC protein, arabinose-binding/dimerisation	AraC protein, arabinose-binding/dimerisation			regulation of transcription, DNA-dependent.	regulation of transcription, DNA-dependent.
IPR003329	IPR003329	1	Acylneuraminate cytidylyltransferase	Acylneuraminate cytidylyltransferase			lipopolysaccharide biosynthesis.	lipopolysaccharide biosynthesis.
IPR003348	IPR003348	1	Anion-transporting ATPase	Anion-transporting ATPase	ATP binding.	ATP binding.	anion transport.	anion transport.	membrane.	membrane.
IPR003358	IPR003358	1	Putative methyltransferase	Putative methyltransferase
IPR003382	IPR003382	1	Flavoprotein	Flavoprotein
IPR003395	IPR003395	3	SMC protein, N-terminal	SMC protein, N-terminal	ATP binding.	ATP binding.	chromosome organization and biogenesis.	chromosome organization and biogenesis.	chromosome.	chromosome.
IPR003414	IPR003414	1	Polyphosphate kinase	Polyphosphate kinase	polyphosphate kinase activity.	polyphosphate kinase activity.	polyphosphate biosynthesis.	polyphosphate biosynthesis.	polyphosphate kinase complex.	polyphosphate kinase complex.
IPR003418	IPR003418	1	Fumarate reductase, D subunit	Fumarate reductase, D subunit			fumarate metabolism.	fumarate metabolism.	membrane.	membrane.
IPR003418	IPR003510	1	Fumarate reductase, D subunit	Fumarate reductase, subunit C			fumarate metabolism.	electron transport.	membrane.	membrane.
IPR003423	IPR003423	1	Outer membrane efflux protein	Outer membrane efflux protein	transporter activity.	transporter activity.	transport.	transport.
IPR003439	IPR003439	19	ABC transporter related	ABC transporter related	ATP binding.ATPase activity.	ATP binding.ATPase activity.
IPR003442	IPR003442	1	Protein of unknown function UPF0079	Protein of unknown function UPF0079
IPR003448	IPR003448	1	Molybdopterin biosynthesis MoaE	Molybdopterin biosynthesis MoaE			Mo-molybdopterin cofactor biosynthesis.	Mo-molybdopterin cofactor biosynthesis.
IPR003448	IPR003749	1	Molybdopterin biosynthesis MoaE	ThiamineS			Mo-molybdopterin cofactor biosynthesis.	sulfur metabolism.
IPR003494	IPR003494	1	Cell division protein FtsA	Cell division protein FtsA			cell cycle.	cell cycle.
IPR003500	IPR003500	1	Ribose/galactose isomerase	Ribose/galactose isomerase			carbohydrate metabolism.	carbohydrate metabolism.
IPR003510	IPR003953	1	Fumarate reductase, subunit C	Fumarate reductase/succinate dehydrogenase flavoprotein, N-terminal		oxidoreductase activity.	electron transport.	electron transport.	membrane.
IPR003510	IPR004112	1	Fumarate reductase, subunit C	Fumarate reductase/succinate dehydrogenase flavoprotein, C-terminal		oxidoreductase activity.	electron transport.	electron transport.	membrane.
IPR003594	IPR003594	8	ATP-binding region, ATPase-like	ATP-binding region, ATPase-like	ATP binding.	ATP binding.
IPR003594	IPR004105	2	ATP-binding region, ATPase-like	Signal transducing histidine kinase, homodimeric	ATP binding.	protein histidine kinase activity.signal transducer activity.		chemotaxis.signal transduction.		cytoplasm.
IPR003661	IPR003661	2	Histidine kinase A, N-terminal	Histidine kinase A, N-terminal	two-component sensor activity.	two-component sensor activity.	signal transduction.	signal transduction.	membrane.	membrane.
IPR003694	IPR003694	1	NAD+ synthase	NAD+ synthase	NAD+ synthase (glutamine-hydrolyzing) activity.ATP binding.	NAD+ synthase (glutamine-hydrolyzing) activity.ATP binding.	NAD biosynthesis.	NAD biosynthesis.
IPR003703	IPR003703	1	Acyl-CoA thioesterase	Acyl-CoA thioesterase	acyl-CoA thioesterase activity.	acyl-CoA thioesterase activity.	acyl-CoA metabolism.	acyl-CoA metabolism.
IPR003708	IPR003708	1	Bacterial protein export chaperone SecB	Bacterial protein export chaperone SecB	unfolded protein binding.	unfolded protein binding.	protein transport.protein tetramerization.	protein transport.protein tetramerization.
IPR003712	IPR003712	1	Cyanate lyase, C-terminal	Cyanate lyase, C-terminal	cyanate hydratase activity.	cyanate hydratase activity.	cyanate metabolism.	cyanate metabolism.
IPR003721	IPR003721	1	Pantoate-beta-alanine ligase	Pantoate-beta-alanine ligase	pantoate-beta-alanine ligase activity.	pantoate-beta-alanine ligase activity.	pantothenate biosynthesis.	pantothenate biosynthesis.
IPR003732	IPR003732	1	D-tyrosyl-tRNA(Tyr) deacylase	D-tyrosyl-tRNA(Tyr) deacylase	hydrolase activity, acting on ester bonds.	hydrolase activity, acting on ester bonds.	D-amino acid catabolism.	D-amino acid catabolism.	cytoplasm.	cytoplasm.
IPR003742	IPR003742	1	Protein of unknown function DUF163	Protein of unknown function DUF163
IPR003749	IPR003749	1	ThiamineS	ThiamineS			sulfur metabolism.	sulfur metabolism.
IPR003749	IPR007901	1	ThiamineS	MoeZ/MoeB			sulfur metabolism.
IPR003769	IPR004176	1	ATP-dependent Clp protease adaptor protein ClpS	Clp, N terminal		protein binding.ATP binding.		protein metabolism.
IPR003781	IPR003781	3	CoA-binding	CoA-binding
IPR003781	IPR005811	3	CoA-binding	ATP-citrate lyase/succinyl-CoA ligase		catalytic activity.		metabolism.
IPR003815	IPR003815	1	LuxS protein	LuxS protein			quorum sensing.	quorum sensing.
IPR003819	IPR003819	1	Taurine catabolism dioxygenase TauD/TfdA	Taurine catabolism dioxygenase TauD/TfdA	oxidoreductase activity.	oxidoreductase activity.	electron transport.	electron transport.
IPR003826	IPR003826	1	S-adenosylmethionine decarboxylase related	S-adenosylmethionine decarboxylase related
IPR003953	IPR003953	2	Fumarate reductase/succinate dehydrogenase flavoprotein, N-terminal	Fumarate reductase/succinate dehydrogenase flavoprotein, N-terminal	oxidoreductase activity.	oxidoreductase activity.	electron transport.	electron transport.
IPR003953	IPR004112	4	Fumarate reductase/succinate dehydrogenase flavoprotein, N-terminal	Fumarate reductase/succinate dehydrogenase flavoprotein, C-terminal	oxidoreductase activity.	oxidoreductase activity.	electron transport.	electron transport.
IPR003959	IPR003959	6	AAA ATPase, central region	AAA ATPase, central region	ATP binding.	ATP binding.
IPR003959	IPR004176	2	AAA ATPase, central region	Clp, N terminal	ATP binding.	protein binding.ATP binding.		protein metabolism.
IPR003959	IPR008269	2	AAA ATPase, central region	Peptidase S16, lon C-terminal	ATP binding.	ATP-dependent peptidase activity.serine-type endopeptidase activity.		proteolysis.
IPR003959	IPR008823	2	AAA ATPase, central region	Holliday junction DNA helicase RuvB, C-terminal	ATP binding.	DNA binding.Holliday junction helicase activity.		DNA repair.DNA recombination.
IPR003959	IPR008824	2	AAA ATPase, central region	Holliday junction DNA helicase RuvB, N-terminal	ATP binding.	Holliday junction helicase activity.		DNA repair.DNA recombination.
IPR003959	IPR010372	1	AAA ATPase, central region	DNA polymerase III, delta	ATP binding.	DNA-directed DNA polymerase activity.		DNA replication.
IPR003959	IPR011114	1	AAA ATPase, central region	RuvA, C-terminal	ATP binding.	ATP binding.Holliday junction helicase activity.		DNA repair.DNA recombination.		Holliday junction helicase complex.
IPR003959	IPR011546	2	AAA ATPase, central region	Peptidase M41, FtsH extracellular	ATP binding.	metalloendopeptidase activity.ATP binding.zinc ion binding.				integral to membrane.
IPR004003	IPR004003	1	NAD(P) transhydrogenase, beta subunit	NAD(P) transhydrogenase, beta subunit	NAD(P) transhydrogenase activity.	NAD(P) transhydrogenase activity.	electron transport.	electron transport.
IPR004003	IPR007698	1	NAD(P) transhydrogenase, beta subunit	Alanine dehydrogenase/PNT, C-terminal	NAD(P) transhydrogenase activity.	oxidoreductase activity.	electron transport.	electron transport.
IPR004003	IPR007886	1	NAD(P) transhydrogenase, beta subunit	Alanine dehydrogenase/PNT, N-terminal	NAD(P) transhydrogenase activity.	oxidoreductase activity.	electron transport.
IPR004006	IPR004006	1	Dak kinase	Dak kinase	glycerone kinase activity.	glycerone kinase activity.	glycerol metabolism.	glycerol metabolism.
IPR004013	IPR004013	1	PHP, C-terminal	PHP, C-terminal
IPR004033	IPR004033	1	UbiE/COQ5 methyltransferase	UbiE/COQ5 methyltransferase	methyltransferase activity.	methyltransferase activity.
IPR004039	IPR004039	1	Rubredoxin-type Fe(Cys)4 protein	Rubredoxin-type Fe(Cys)4 protein	metal ion binding.	metal ion binding.	electron transport.	electron transport.
IPR004044	IPR004044	1	KH, type 2	KH, type 2	nucleic acid binding.	nucleic acid binding.
IPR004044	IPR004088	2	KH, type 2	KH, type 1	nucleic acid binding.	nucleic acid binding.
IPR004045	IPR004045	2	Glutathione S-transferase, N-terminal	Glutathione S-transferase, N-terminal
IPR004045	IPR004046	4	Glutathione S-transferase, N-terminal	Glutathione S-transferase, C-terminal
IPR004046	IPR004046	2	Glutathione S-transferase, C-terminal	Glutathione S-transferase, C-terminal
IPR004088	IPR004088	2	KH, type 1	KH, type 1	nucleic acid binding.	nucleic acid binding.
IPR004089	IPR004089	3	Bacterial chemotaxis sensory transducer	Bacterial chemotaxis sensory transducer	signal transducer activity.	signal transducer activity.	chemotaxis.signal transduction.	chemotaxis.signal transduction.	membrane.	membrane.
IPR004099	IPR004167	1	Pyridine nucleotide-disulphide oxidoreductase dimerisation region	E3 binding	oxidoreductase activity.	protein binding.acyltransferase activity.	electron transport.	metabolism.	cytoplasm.
IPR004100	IPR004100	2	ATPase, F1/V1/A1 complex, alpha/beta subunit, N-terminal	ATPase, F1/V1/A1 complex, alpha/beta subunit, N-terminal	hydrogen-transporting ATP synthase activity, rotational mechanism.hydrogen-transporting ATPase activity, rotational mechanism.	hydrogen-transporting ATP synthase activity, rotational mechanism.hydrogen-transporting ATPase activity, rotational mechanism.	ATP synthesis coupled proton transport.	ATP synthesis coupled proton transport.	proton-transporting two-sector ATPase complex.	proton-transporting two-sector ATPase complex.
IPR004104	IPR004104	1	Oxidoreductase, C-terminal	Oxidoreductase, C-terminal	oxidoreductase activity.	oxidoreductase activity.	electron transport.metabolism.	electron transport.metabolism.
IPR004105	IPR004105	1	Signal transducing histidine kinase, homodimeric	Signal transducing histidine kinase, homodimeric	protein histidine kinase activity.signal transducer activity.	protein histidine kinase activity.signal transducer activity.	chemotaxis.signal transduction.	chemotaxis.signal transduction.	cytoplasm.	cytoplasm.
IPR004107	IPR004107	1	Phage integrase, N-terminal SAM-like	Phage integrase, N-terminal SAM-like			DNA integration.	DNA integration.
IPR004115	IPR004364	3	GAD	tRNA synthetase, class II (D, K and N)	aminoacyl-tRNA ligase activity.ATP binding.	aminoacyl-tRNA ligase activity.ATP binding.	protein biosynthesis.	tRNA aminoacylation for protein translation.	cytoplasm.	cytoplasm.
IPR004125	IPR004125	1	Signal peptide binding (SRP54) M-domain	Signal peptide binding (SRP54) M-domain	RNA binding.	RNA binding.	protein targeting.	protein targeting.	signal recognition particle (sensu Eukaryota).	signal recognition particle (sensu Eukaryota).
IPR004143	IPR004143	2	Biotin/lipoate A/B protein ligase	Biotin/lipoate A/B protein ligase	catalytic activity.	catalytic activity.	protein modification.	protein modification.
IPR004149	IPR004150	2	Zinc-finger, NAD-dependent DNA ligase C4-type	NAD-dependent DNA ligase, OB-fold	DNA ligase (NAD+) activity.	DNA ligase (NAD+) activity.	DNA replication.DNA repair.	DNA replication.DNA repair.
IPR004154	IPR004154	2	Anticodon-binding	Anticodon-binding	aminoacyl-tRNA ligase activity.ATP binding.	aminoacyl-tRNA ligase activity.ATP binding.	protein biosynthesis.	protein biosynthesis.
IPR004155	IPR004155	1	PBS lyase HEAT-like repeat	PBS lyase HEAT-like repeat
IPR004160	IPR004160	3	Elongation factor Tu, C-terminal	Elongation factor Tu, C-terminal	GTP binding.	GTP binding.
IPR004160	IPR004161	8	Elongation factor Tu, C-terminal	Elongation factor Tu, domain 2	GTP binding.	GTP binding.
IPR004161	IPR004161	10	Elongation factor Tu, domain 2	Elongation factor Tu, domain 2	GTP binding.	GTP binding.
IPR004176	IPR004176	1	Clp, N terminal	Clp, N terminal	protein binding.ATP binding.	protein binding.ATP binding.	protein metabolism.	protein metabolism.
IPR004183	IPR004183	1	Extradiol ring-cleavage dioxygenase, class III enzyme, subunit B	Extradiol ring-cleavage dioxygenase, class III enzyme, subunit B	ferrous iron binding.oxidoreductase activity.	ferrous iron binding.oxidoreductase activity.	electron transport.aromatic compound metabolism.	electron transport.aromatic compound metabolism.
IPR004184	IPR004184	1	Pyruvate formate-lyase, PFL	Pyruvate formate-lyase, PFL	formate C-acetyltransferase activity.	formate C-acetyltransferase activity.	glucose metabolism.	glucose metabolism.	cytoplasm.	cytoplasm.
IPR004215	IPR004218	2	Prokaryotic glutathione synthetase, N-terminal	Prokaryotic glutathione synthetase, ATP-binding	glutathione synthase activity.	glutathione synthase activity.ATP binding.	glutathione biosynthesis.	glutathione biosynthesis.
IPR004276	IPR004276	1	Glycosyl transferase, family 28	Glycosyl transferase, family 28	transferase activity, transferring hexosyl groups.	transferase activity, transferring hexosyl groups.	carbohydrate metabolism.lipid glycosylation.	carbohydrate metabolism.lipid glycosylation.
IPR004276	IPR007235	2	Glycosyl transferase, family 28	Glycosyltransferase 28, C-terminal	transferase activity, transferring hexosyl groups.	transferase activity, transferring hexosyl groups.carbohydrate binding.	carbohydrate metabolism.lipid glycosylation.	carbohydrate metabolism.lipid glycosylation.
IPR004323	IPR004323	1	CutA1 divalent ion tolerance protein	CutA1 divalent ion tolerance protein
IPR004341	IPR004341	1	CAT RNA-binding region	CAT RNA-binding region	RNA binding.	RNA binding.	regulation of transcription, DNA-dependent.	regulation of transcription, DNA-dependent.
IPR004360	IPR004360	1	Glyoxalase/bleomycin resistance protein/dioxygenase	Glyoxalase/bleomycin resistance protein/dioxygenase
IPR004364	IPR004364	7	tRNA synthetase, class II (D, K and N)	tRNA synthetase, class II (D, K and N)	aminoacyl-tRNA ligase activity.ATP binding.	aminoacyl-tRNA ligase activity.ATP binding.	tRNA aminoacylation for protein translation.	tRNA aminoacylation for protein translation.	cytoplasm.	cytoplasm.
IPR004364	IPR004365	12	tRNA synthetase, class II (D, K and N)	nucleic acid binding, OB-fold, tRNA/helicase-type	aminoacyl-tRNA ligase activity.ATP binding.	nucleic acid binding.	tRNA aminoacylation for protein translation.		cytoplasm.
IPR004381	IPR004381	1	Glycerate kinase	Glycerate kinase	glycerate kinase activity.	glycerate kinase activity.	organic acid phosphorylation.	organic acid phosphorylation.
IPR004401	IPR004401	1	Conserved hypothetical protein 103	Conserved hypothetical protein 103	molecular function unknown.	molecular function unknown.
IPR004435	IPR004435	1	Molybdopterin-guanine dinucleotide biosynthesis MobB region	Molybdopterin-guanine dinucleotide biosynthesis MobB region	GTP binding.	GTP binding.	Mo-molybdopterin cofactor biosynthesis.	Mo-molybdopterin cofactor biosynthesis.
IPR004443	IPR004443	1	YjeF-related protein, N-terminal	YjeF-related protein, N-terminal	molecular function unknown.	molecular function unknown.
IPR004468	IPR004468	1	CTP synthase	CTP synthase	CTP synthase activity.	CTP synthase activity.	pyrimidine nucleotide biosynthesis.	pyrimidine nucleotide biosynthesis.
IPR004518	IPR004518	1	MazG nucleotide pyrophosphohydrolase	MazG nucleotide pyrophosphohydrolase
IPR004615	IPR007459	1	DNA polymerase III psi subunit	DNA polymerase III chi subunit, HolC	DNA-directed DNA polymerase activity.3'-5' exonuclease activity.	DNA binding.DNA-directed DNA polymerase activity.	DNA replication.	DNA replication.
IPR004618	IPR004618	1	Aspartate--ammonia ligase	Aspartate--ammonia ligase	aspartate-ammonia ligase activity.	aspartate-ammonia ligase activity.	asparagine biosynthesis.	asparagine biosynthesis.	cytoplasm.	cytoplasm.
IPR004670	IPR004670	1	Na+/H+ antiporter NhaA	Na+/H+ antiporter NhaA			sodium ion transport.regulation of pH.	sodium ion transport.regulation of pH.	integral to membrane.	integral to membrane.
IPR004701	IPR004701	2	Phosphotransferase system, fructose subfamily IIA component	Phosphotransferase system, fructose subfamily IIA component			phosphoenolpyruvate-dependent sugar phosphotransferase system.	phosphoenolpyruvate-dependent sugar phosphotransferase system.	integral to membrane.	integral to membrane.
IPR004720	IPR004720	1	Phosphotransferase system, sorbose subfamily IIB component	Phosphotransferase system, sorbose subfamily IIB component	protein-N(PI)-phosphohistidine-sugar phosphotransferase activity.	protein-N(PI)-phosphohistidine-sugar phosphotransferase activity.	phosphoenolpyruvate-dependent sugar phosphotransferase system.	phosphoenolpyruvate-dependent sugar phosphotransferase system.	cytoplasm.	cytoplasm.
IPR004788	IPR004788	1	Ribose 5-phosphate isomerase	Ribose 5-phosphate isomerase	ribose-5-phosphate isomerase activity.	ribose-5-phosphate isomerase activity.	pentose-phosphate shunt, non-oxidative branch.	pentose-phosphate shunt, non-oxidative branch.
IPR004820	IPR004820	1	Cytidylyltransferase	Cytidylyltransferase	nucleotidyltransferase activity.	nucleotidyltransferase activity.	biosynthesis.	biosynthesis.
IPR004839	IPR004839	3	Aminotransferase, class I and II	Aminotransferase, class I and II	transferase activity, transferring nitrogenous groups.	transferase activity, transferring nitrogenous groups.	biosynthesis.	biosynthesis.
IPR004843	IPR004843	1	Metallophosphoesterase	Metallophosphoesterase	hydrolase activity.	hydrolase activity.
IPR004881	IPR004881	1	GTPase EngC	GTPase EngC	GTPase activity.GTP binding.	GTPase activity.GTP binding.
IPR005025	IPR005025	1	NADPH-dependent FMN reductase	NADPH-dependent FMN reductase
IPR005101	IPR005101	1	DNA photolyase, FAD-binding	DNA photolyase, FAD-binding
IPR005101	IPR006050	2	DNA photolyase, FAD-binding	DNA photolyase, N-terminal		DNA photolyase activity.		DNA repair.
IPR005106	IPR005106	1	Homoserine dehydrogenase, NAD-binding	Homoserine dehydrogenase, NAD-binding
IPR005110	IPR005110	1	MoeA, N-terminal, domain I and II	MoeA, N-terminal, domain I and II
IPR005110	IPR005111	2	MoeA, N-terminal, domain I and II	MoeA, C-terminal, domain IV
IPR005111	IPR005111	1	MoeA, C-terminal, domain IV	MoeA, C-terminal, domain IV
IPR005116	IPR005116	1	TOBE	TOBE
IPR005119	IPR005119	3	LysR, substrate-binding	LysR, substrate-binding
IPR005122	IPR005122	1	Uracil-DNA glycosylase superfamily	Uracil-DNA glycosylase superfamily
IPR005135	IPR005135	1	Endonuclease/exonuclease/phosphatase	Endonuclease/exonuclease/phosphatase
IPR005146	IPR005147	2	B3/4	tRNA synthetase, B5
IPR005227	IPR005227	1	Holliday junction resolvase YqgF	Holliday junction resolvase YqgF
IPR005255	IPR005255	1	Pyridoxal phosphate biosynthetic protein PdxA	Pyridoxal phosphate biosynthetic protein PdxA
IPR005302	IPR005302	1	MOSC	MOSC
IPR005311	IPR005311	1	Penicillin-binding protein, dimerisation domain	Penicillin-binding protein, dimerisation domain	penicillin binding.	penicillin binding.
IPR005471	IPR005471	3	Bacterial regulatory proteins, IclR	Bacterial regulatory proteins, IclR	DNA binding.	DNA binding.	regulation of transcription, DNA-dependent.	regulation of transcription, DNA-dependent.
IPR005474	IPR005474	4	Transketolase, N-terminal	Transketolase, N-terminal
IPR005474	IPR005475	5	Transketolase, N-terminal	Transketolase, central region
IPR005474	IPR005476	5	Transketolase, N-terminal	Transketolase, C-terminal
IPR005475	IPR005475	3	Transketolase, central region	Transketolase, central region
IPR005475	IPR005476	4	Transketolase, central region	Transketolase, C-terminal
IPR005476	IPR005476	2	Transketolase, C-terminal	Transketolase, C-terminal
IPR005479	IPR005479	2	Carbamoyl-phosphate synthase L chain, ATP-binding	Carbamoyl-phosphate synthase L chain, ATP-binding	ATP binding.	ATP binding.
IPR005479	IPR005480	2	Carbamoyl-phosphate synthase L chain, ATP-binding	Carbamoyl-phosphate synthetase large chain, oligomerisation	ATP binding.	carbamoyl-phosphate synthase activity.		arginine biosynthesis.pyrimidine base biosynthesis.		cytoplasm.
IPR005479	IPR005481	4	Carbamoyl-phosphate synthase L chain, ATP-binding	Carbamoyl-phosphate synthetase large chain, N-terminal	ATP binding.	ligase activity.		metabolism.
IPR005479	IPR005482	2	Carbamoyl-phosphate synthase L chain, ATP-binding	Biotin carboxylase, C-terminal	ATP binding.	ligase activity.
IPR005480	IPR005480	1	Carbamoyl-phosphate synthetase large chain, oligomerisation	Carbamoyl-phosphate synthetase large chain, oligomerisation	carbamoyl-phosphate synthase activity.	carbamoyl-phosphate synthase activity.	arginine biosynthesis.pyrimidine base biosynthesis.	arginine biosynthesis.pyrimidine base biosynthesis.	cytoplasm.	cytoplasm.
IPR005480	IPR005481	2	Carbamoyl-phosphate synthetase large chain, oligomerisation	Carbamoyl-phosphate synthetase large chain, N-terminal	carbamoyl-phosphate synthase activity.	ligase activity.	arginine biosynthesis.pyrimidine base biosynthesis.	metabolism.	cytoplasm.
IPR005481	IPR005481	2	Carbamoyl-phosphate synthetase large chain, N-terminal	Carbamoyl-phosphate synthetase large chain, N-terminal	ligase activity.	ligase activity.	metabolism.	metabolism.
IPR005481	IPR005482	2	Carbamoyl-phosphate synthetase large chain, N-terminal	Biotin carboxylase, C-terminal	ligase activity.	ligase activity.	metabolism.
IPR005482	IPR005482	1	Biotin carboxylase, C-terminal	Biotin carboxylase, C-terminal	ligase activity.	ligase activity.
IPR005493	IPR005493	1	Dimethylmenaquinone methyltransferase	Dimethylmenaquinone methyltransferase
IPR005526	IPR005526	1	Septum formation inhibitor MinC, C terminal	Septum formation inhibitor MinC, C terminal			regulation of progression through cell cycle.	regulation of progression through cell cycle.
IPR005526	IPR007874	2	Septum formation inhibitor MinC, C terminal	Septum formation inhibitor MinC, N-terminal			regulation of progression through cell cycle.	regulation of cell proliferation.
IPR005545	IPR005545	1	YCII-related	YCII-related
IPR005572	IPR007627	1	Anti sigma-E protein RseA, N-terminal	Sigma-70 region 2		DNA binding.transcription factor activity.sigma factor activity.		transcription initiation.regulation of transcription, DNA-dependent.
IPR005621	IPR005621	1	SeqA protein	SeqA protein
IPR005632	IPR005632	1	Outer membrane chaperone Skp (OmpH)	Outer membrane chaperone Skp (OmpH)
IPR005793	IPR005793	1	Formyl transferase, C-terminal	Formyl transferase, C-terminal	hydroxymethyl-, formyl- and related transferase activity.	hydroxymethyl-, formyl- and related transferase activity.	biosynthesis.	biosynthesis.
IPR005801	IPR005801	1	Anthranilate synthase component I and chorismate binding protein	Anthranilate synthase component I and chorismate binding protein			biosynthesis.	biosynthesis.
IPR005811	IPR005811	3	ATP-citrate lyase/succinyl-CoA ligase	ATP-citrate lyase/succinyl-CoA ligase	catalytic activity.	catalytic activity.	metabolism.	metabolism.
IPR005813	IPR005822	1	Ribosomal protein L20	Ribosomal protein L13	RNA binding.structural constituent of ribosome.	structural constituent of ribosome.	protein biosynthesis.	protein biosynthesis.	intracellular.ribosome.	intracellular.ribosome.
IPR005834	IPR005834	4	Haloacid dehalogenase-like hydrolase	Haloacid dehalogenase-like hydrolase	catalytic activity.	catalytic activity.	metabolism.	metabolism.
IPR005835	IPR005835	2	Nucleotidyl transferase	Nucleotidyl transferase	nucleotidyltransferase activity.	nucleotidyltransferase activity.	biosynthesis.	biosynthesis.
IPR005843	IPR005844	2	Phosphoglucomutase/phosphomannomutase C terminal	Phosphoglucomutase/phosphomannomutase alpha/beta/alpha domain I	intramolecular transferase activity, phosphotransferases.	intramolecular transferase activity, phosphotransferases.	carbohydrate metabolism.	carbohydrate metabolism.
IPR005843	IPR005846	2	Phosphoglucomutase/phosphomannomutase C terminal	Phosphoglucomutase/phosphomannomutase alpha/beta/alpha domain III	intramolecular transferase activity, phosphotransferases.	intramolecular transferase activity, phosphotransferases.	carbohydrate metabolism.	carbohydrate metabolism.
IPR005844	IPR005844	1	Phosphoglucomutase/phosphomannomutase alpha/beta/alpha domain I	Phosphoglucomutase/phosphomannomutase alpha/beta/alpha domain I	intramolecular transferase activity, phosphotransferases.	intramolecular transferase activity, phosphotransferases.	carbohydrate metabolism.	carbohydrate metabolism.
IPR005844	IPR005845	2	Phosphoglucomutase/phosphomannomutase alpha/beta/alpha domain I	Phosphoglucomutase/phosphomannomutase alpha/beta/alpha domain II	intramolecular transferase activity, phosphotransferases.	intramolecular transferase activity, phosphotransferases.	carbohydrate metabolism.	carbohydrate metabolism.
IPR005844	IPR005846	2	Phosphoglucomutase/phosphomannomutase alpha/beta/alpha domain I	Phosphoglucomutase/phosphomannomutase alpha/beta/alpha domain III	intramolecular transferase activity, phosphotransferases.	intramolecular transferase activity, phosphotransferases.	carbohydrate metabolism.	carbohydrate metabolism.
IPR005845	IPR005846	2	Phosphoglucomutase/phosphomannomutase alpha/beta/alpha domain II	Phosphoglucomutase/phosphomannomutase alpha/beta/alpha domain III	intramolecular transferase activity, phosphotransferases.	intramolecular transferase activity, phosphotransferases.	carbohydrate metabolism.	carbohydrate metabolism.
IPR005849	IPR005849	1	Galactose-1-phosphate uridyl transferase, N-terminal	Galactose-1-phosphate uridyl transferase, N-terminal	UDP-glucose:hexose-1-phosphate uridylyltransferase activity.	UDP-glucose:hexose-1-phosphate uridylyltransferase activity.	galactose metabolism.	galactose metabolism.
IPR005849	IPR005850	2	Galactose-1-phosphate uridyl transferase, N-terminal	Galactose-1-phosphate uridyl transferase, C-terminal	UDP-glucose:hexose-1-phosphate uridylyltransferase activity.	UDP-glucose:hexose-1-phosphate uridylyltransferase activity.	galactose metabolism.	galactose metabolism.
IPR005850	IPR005850	1	Galactose-1-phosphate uridyl transferase, C-terminal	Galactose-1-phosphate uridyl transferase, C-terminal	UDP-glucose:hexose-1-phosphate uridylyltransferase activity.	UDP-glucose:hexose-1-phosphate uridylyltransferase activity.	galactose metabolism.	galactose metabolism.
IPR006016	IPR006016	1	UspA	UspA			response to stress.	response to stress.
IPR006027	IPR006027	1	NusB/RsmB/TIM44	NusB/RsmB/TIM44	RNA binding.	RNA binding.	regulation of transcription, DNA-dependent.	regulation of transcription, DNA-dependent.
IPR006034	IPR006034	1	Asparaginase/glutaminase	Asparaginase/glutaminase			amino acid metabolism.	amino acid metabolism.
IPR006035	IPR006035	1	Arginase/agmatinase/formiminoglutamase	Arginase/agmatinase/formiminoglutamase	catalytic activity.	catalytic activity.
IPR006050	IPR006050	1	DNA photolyase, N-terminal	DNA photolyase, N-terminal	DNA photolyase activity.	DNA photolyase activity.	DNA repair.	DNA repair.
IPR006055	IPR006055	4	Exonuclease	Exonuclease	exonuclease activity.	exonuclease activity.			intracellular.	intracellular.
IPR006070	IPR006070	3	SUA5/yciO/yrdC, N-terminal	SUA5/yciO/yrdC, N-terminal
IPR006076	IPR006076	3	FAD dependent oxidoreductase	FAD dependent oxidoreductase	oxidoreductase activity.	oxidoreductase activity.	electron transport.	electron transport.
IPR006090	IPR006090	1	Acyl-CoA dehydrogenase, type 1	Acyl-CoA dehydrogenase, type 1	acyl-CoA dehydrogenase activity.	acyl-CoA dehydrogenase activity.	electron transport.	electron transport.
IPR006090	IPR006091	2	Acyl-CoA dehydrogenase, type 1	Acyl-CoA dehydrogenase, central region	acyl-CoA dehydrogenase activity.	acyl-CoA dehydrogenase activity.	electron transport.	electron transport.
IPR006090	IPR006092	2	Acyl-CoA dehydrogenase, type 1	Acyl-CoA dehydrogenase, N-terminal	acyl-CoA dehydrogenase activity.	acyl-CoA dehydrogenase activity.	electron transport.	electron transport.
IPR006091	IPR006092	2	Acyl-CoA dehydrogenase, central region	Acyl-CoA dehydrogenase, N-terminal	acyl-CoA dehydrogenase activity.	acyl-CoA dehydrogenase activity.	electron transport.	electron transport.
IPR006092	IPR006092	1	Acyl-CoA dehydrogenase, N-terminal	Acyl-CoA dehydrogenase, N-terminal	acyl-CoA dehydrogenase activity.	acyl-CoA dehydrogenase activity.	electron transport.	electron transport.
IPR006094	IPR011601	2	FAD linked oxidase, N-terminal	UDP-N-acetylenolpyruvoylglucosamine reductase, C-terminal		UDP-N-acetylmuramate dehydrogenase activity.	electron transport.	peptidoglycan biosynthesis.
IPR006108	IPR006108	1	3-hydroxyacyl-CoA dehydrogenase, C-terminal	3-hydroxyacyl-CoA dehydrogenase, C-terminal	oxidoreductase activity.	oxidoreductase activity.	fatty acid metabolism.	fatty acid metabolism.
IPR006108	IPR006176	2	3-hydroxyacyl-CoA dehydrogenase, C-terminal	3-hydroxyacyl-CoA dehydrogenase, NAD-binding	oxidoreductase activity.	oxidoreductase activity.	fatty acid metabolism.	fatty acid metabolism.
IPR006110	IPR007081	1	RNA polymerase Rpb6	RNA polymerase Rpb1, domain 5	DNA binding.DNA-directed RNA polymerase activity.	DNA binding.DNA-directed RNA polymerase activity.	transcription, DNA-dependent.	transcription.
IPR006110	IPR007641	1	RNA polymerase Rpb6	RNA polymerase Rpb2, domain 7	DNA binding.DNA-directed RNA polymerase activity.	DNA binding.DNA-directed RNA polymerase activity.	transcription, DNA-dependent.	transcription.
IPR006119	IPR006119	1	Resolvase, N-terminal	Resolvase, N-terminal	recombinase activity.	recombinase activity.	DNA recombination.	DNA recombination.
IPR006131	IPR006131	1	Aspartate/ornithine carbamoyltransferase, Asp/Orn-binding region	Aspartate/ornithine carbamoyltransferase, Asp/Orn-binding region	amino acid binding.carboxyl- and carbamoyltransferase activity.	amino acid binding.carboxyl- and carbamoyltransferase activity.	amino acid metabolism.	amino acid metabolism.
IPR006131	IPR006132	2	Aspartate/ornithine carbamoyltransferase, Asp/Orn-binding region	Aspartate/ornithine carbamoyltransferase, carbamoyl-P binding domain	amino acid binding.carboxyl- and carbamoyltransferase activity.	carboxyl- and carbamoyltransferase activity.	amino acid metabolism.	amino acid metabolism.
IPR006132	IPR006132	1	Aspartate/ornithine carbamoyltransferase, carbamoyl-P binding domain	Aspartate/ornithine carbamoyltransferase, carbamoyl-P binding domain	carboxyl- and carbamoyltransferase activity.	carboxyl- and carbamoyltransferase activity.	amino acid metabolism.	amino acid metabolism.
IPR006139	IPR006140	4	D-isomer specific 2-hydroxyacid dehydrogenase, catalytic region	D-isomer specific 2-hydroxyacid dehydrogenase, NAD-binding	oxidoreductase activity, acting on the CH-OH group of donors, NAD or NADP as acceptor.NAD binding.	oxidoreductase activity, acting on the CH-OH group of donors, NAD or NADP as acceptor.	metabolism.	L-serine biosynthesis.
IPR006140	IPR006140	2	D-isomer specific 2-hydroxyacid dehydrogenase, NAD-binding	D-isomer specific 2-hydroxyacid dehydrogenase, NAD-binding	oxidoreductase activity, acting on the CH-OH group of donors, NAD or NADP as acceptor.	oxidoreductase activity, acting on the CH-OH group of donors, NAD or NADP as acceptor.	L-serine biosynthesis.	L-serine biosynthesis.
IPR006143	IPR006143	2	Secretion protein HlyD	Secretion protein HlyD	protein transporter activity.	protein transporter activity.	protein secretion.	protein secretion.	membrane.	membrane.
IPR006145	IPR006145	7	Pseudouridine synthase	Pseudouridine synthase	RNA binding.pseudouridine synthase activity.	RNA binding.pseudouridine synthase activity.	RNA processing.	RNA processing.
IPR006151	IPR006151	2	Shikimate/quinate 5-dehydrogenase	Shikimate/quinate 5-dehydrogenase	shikimate 5-dehydrogenase activity.	shikimate 5-dehydrogenase activity.	aromatic amino acid family biosynthesis, shikimate pathway.	aromatic amino acid family biosynthesis, shikimate pathway.	cytoplasm.	cytoplasm.
IPR006163	IPR008278	2	Phosphopantetheine-binding	4'-phosphopantetheinyl transferase	cofactor binding.	magnesium ion binding.phosphopantetheinyltransferase activity.		fatty acid biosynthesis.
IPR006169	IPR006169	1	GTP1/OBG subdomain	GTP1/OBG subdomain	GTP binding.	GTP binding.
IPR006171	IPR006171	5	TOPRIM	TOPRIM	nucleic acid binding.	nucleic acid binding.	DNA modification.	DNA modification.
IPR006171	IPR007694	1	TOPRIM	DnaB-like helicase, C-terminal	nucleic acid binding.	DNA helicase activity.ATP binding.	DNA modification.	DNA replication.
IPR006171	IPR011545	4	TOPRIM	DEAD/DEAH box helicase, N-terminal	nucleic acid binding.	nucleic acid binding.helicase activity.ATP binding.	DNA modification.
IPR006175	IPR006175	3	Endoribonuclease L-PSP	Endoribonuclease L-PSP
IPR006176	IPR006176	1	3-hydroxyacyl-CoA dehydrogenase, NAD-binding	3-hydroxyacyl-CoA dehydrogenase, NAD-binding	oxidoreductase activity.	oxidoreductase activity.	fatty acid metabolism.	fatty acid metabolism.
IPR006198	IPR006198	3	Peptidase S24, S26A and S26B	Peptidase S24, S26A and S26B	serine-type peptidase activity.	serine-type peptidase activity.	proteolysis.	proteolysis.
IPR006218	IPR006218	3	DAHP synthetase I/KDSA	DAHP synthetase I/KDSA			biosynthesis.	biosynthesis.
IPR006656	IPR006656	4	Molybdopterin oxidoreductase	Molybdopterin oxidoreductase	oxidoreductase activity.	oxidoreductase activity.
IPR006656	IPR006657	8	Molybdopterin oxidoreductase	Molydopterin dinucleotide-binding region	oxidoreductase activity.	oxidoreductase activity.molybdenum ion binding.
IPR006656	IPR006963	4	Molybdopterin oxidoreductase	Molybdopterin oxidoreductase Fe4S4 region	oxidoreductase activity.	oxidoreductase activity.
IPR006657	IPR006963	4	Molydopterin dinucleotide-binding region	Molybdopterin oxidoreductase Fe4S4 region	oxidoreductase activity.molybdenum ion binding.	oxidoreductase activity.
IPR006662	IPR006662	6	Thioredoxin-related	Thioredoxin-related	electron transporter activity.	electron transporter activity.	electron transport.	electron transport.
IPR006674	IPR006674	2	Metal-dependent phosphohydrolase, HD subdomain	Metal-dependent phosphohydrolase, HD subdomain
IPR006674	IPR007685	2	Metal-dependent phosphohydrolase, HD subdomain	RelA/SpoT				guanosine tetraphosphate metabolism.
IPR006680	IPR006680	1	Amidohydrolase 1	Amidohydrolase 1	hydrolase activity.	hydrolase activity.
IPR006683	IPR006683	2	Thioesterase superfamily	Thioesterase superfamily	catalytic activity.	catalytic activity.
IPR006685	IPR006685	1	MscS Mechanosensitive ion channel	MscS Mechanosensitive ion channel					membrane.	membrane.
IPR006685	IPR008910	2	MscS Mechanosensitive ion channel	Conserved TM helix					membrane.
IPR006691	IPR006691	3	DNA gyrase/topoisomerase IV, subunit A, C-terminal beta-pinwheel	DNA gyrase/topoisomerase IV, subunit A, C-terminal beta-pinwheel	DNA binding.DNA topoisomerase activity.ATP binding.	DNA binding.DNA topoisomerase activity.ATP binding.	DNA topological change.DNA unwinding during replication.	DNA topological change.DNA unwinding during replication.	chromosome.	chromosome.
IPR006699	IPR006699	1	Glycerol-3-phosphate responsive antiterminator	Glycerol-3-phosphate responsive antiterminator	transcription regulator activity.	transcription regulator activity.	response to biotic stimulus.regulation of transcription.	response to biotic stimulus.regulation of transcription.
IPR007024	IPR007024	1	BLUF	BLUF
IPR007066	IPR007081	2	RNA polymerase Rpb1, domain 3	RNA polymerase Rpb1, domain 5	DNA binding.DNA-directed RNA polymerase activity.	DNA binding.DNA-directed RNA polymerase activity.	transcription.	transcription.
IPR007066	IPR007083	2	RNA polymerase Rpb1, domain 3	RNA polymerase Rpb1, domain 4	DNA binding.DNA-directed RNA polymerase activity.	DNA binding.DNA-directed RNA polymerase activity.	transcription.	transcription.
IPR007066	IPR007120	1	RNA polymerase Rpb1, domain 3	RNA polymerase Rpb2, domain 6	DNA binding.DNA-directed RNA polymerase activity.	DNA binding.DNA-directed RNA polymerase activity.	transcription.	transcription.
IPR007066	IPR011261	1	RNA polymerase Rpb1, domain 3	RNA polymerase, dimerisation	DNA binding.DNA-directed RNA polymerase activity.	DNA-directed RNA polymerase activity.protein dimerization activity.	transcription.	transcription.
IPR007066	IPR011262	1	RNA polymerase Rpb1, domain 3	RNA polymerase, insert	DNA binding.DNA-directed RNA polymerase activity.	DNA-directed RNA polymerase activity.protein dimerization activity.	transcription.	transcription.
IPR007080	IPR007080	1	RNA polymerase Rpb1, domain 1	RNA polymerase Rpb1, domain 1	DNA binding.DNA-directed RNA polymerase activity.	DNA binding.DNA-directed RNA polymerase activity.	transcription.	transcription.
IPR007080	IPR007081	2	RNA polymerase Rpb1, domain 1	RNA polymerase Rpb1, domain 5	DNA binding.DNA-directed RNA polymerase activity.	DNA binding.DNA-directed RNA polymerase activity.	transcription.	transcription.
IPR007080	IPR007120	1	RNA polymerase Rpb1, domain 1	RNA polymerase Rpb2, domain 6	DNA binding.DNA-directed RNA polymerase activity.	DNA binding.DNA-directed RNA polymerase activity.	transcription.	transcription.
IPR007080	IPR007624	3	RNA polymerase Rpb1, domain 1	Sigma-70 region 3	DNA binding.DNA-directed RNA polymerase activity.	DNA binding.transcription factor activity.sigma factor activity.	transcription.	transcription initiation.regulation of transcription, DNA-dependent.
IPR007080	IPR007627	5	RNA polymerase Rpb1, domain 1	Sigma-70 region 2	DNA binding.DNA-directed RNA polymerase activity.	DNA binding.transcription factor activity.sigma factor activity.	transcription.	transcription initiation.regulation of transcription, DNA-dependent.
IPR007080	IPR007630	4	RNA polymerase Rpb1, domain 1	Sigma-70 region 4	DNA binding.DNA-directed RNA polymerase activity.	DNA binding.transcription factor activity.sigma factor activity.	transcription.	transcription initiation.regulation of transcription, DNA-dependent.
IPR007080	IPR007641	1	RNA polymerase Rpb1, domain 1	RNA polymerase Rpb2, domain 7	DNA binding.DNA-directed RNA polymerase activity.	DNA binding.DNA-directed RNA polymerase activity.	transcription.	transcription.
IPR007080	IPR009042	2	RNA polymerase Rpb1, domain 1	Sigma-70 region 1.2	DNA binding.DNA-directed RNA polymerase activity.	DNA binding.transcription factor activity.sigma factor activity.	transcription.	transcription initiation.regulation of transcription, DNA-dependent.
IPR007081	IPR007083	2	RNA polymerase Rpb1, domain 5	RNA polymerase Rpb1, domain 4	DNA binding.DNA-directed RNA polymerase activity.	DNA binding.DNA-directed RNA polymerase activity.	transcription.	transcription.
IPR007081	IPR007120	1	RNA polymerase Rpb1, domain 5	RNA polymerase Rpb2, domain 6	DNA binding.DNA-directed RNA polymerase activity.	DNA binding.DNA-directed RNA polymerase activity.	transcription.	transcription.
IPR007081	IPR007641	1	RNA polymerase Rpb1, domain 5	RNA polymerase Rpb2, domain 7	DNA binding.DNA-directed RNA polymerase activity.	DNA binding.DNA-directed RNA polymerase activity.	transcription.	transcription.
IPR007081	IPR007645	1	RNA polymerase Rpb1, domain 5	RNA polymerase Rpb2, domain 3	DNA binding.DNA-directed RNA polymerase activity.	DNA binding.DNA-directed RNA polymerase activity.	transcription.	transcription.
IPR007083	IPR007120	1	RNA polymerase Rpb1, domain 4	RNA polymerase Rpb2, domain 6	DNA binding.DNA-directed RNA polymerase activity.	DNA binding.DNA-directed RNA polymerase activity.	transcription.	transcription.
IPR007083	IPR007645	1	RNA polymerase Rpb1, domain 4	RNA polymerase Rpb2, domain 3	DNA binding.DNA-directed RNA polymerase activity.	DNA binding.DNA-directed RNA polymerase activity.	transcription.	transcription.
IPR007083	IPR011261	1	RNA polymerase Rpb1, domain 4	RNA polymerase, dimerisation	DNA binding.DNA-directed RNA polymerase activity.	DNA-directed RNA polymerase activity.protein dimerization activity.	transcription.	transcription.
IPR007085	IPR007085	1	DNA/pantothenate metabolism flavoprotein, C-terminal	DNA/pantothenate metabolism flavoprotein, C-terminal
IPR007120	IPR007624	3	RNA polymerase Rpb2, domain 6	Sigma-70 region 3	DNA binding.DNA-directed RNA polymerase activity.	DNA binding.transcription factor activity.sigma factor activity.	transcription.	transcription initiation.regulation of transcription, DNA-dependent.
IPR007120	IPR007630	4	RNA polymerase Rpb2, domain 6	Sigma-70 region 4	DNA binding.DNA-directed RNA polymerase activity.	DNA binding.transcription factor activity.sigma factor activity.	transcription.	transcription initiation.regulation of transcription, DNA-dependent.
IPR007120	IPR007641	2	RNA polymerase Rpb2, domain 6	RNA polymerase Rpb2, domain 7	DNA binding.DNA-directed RNA polymerase activity.	DNA binding.DNA-directed RNA polymerase activity.	transcription.	transcription.
IPR007120	IPR007644	2	RNA polymerase Rpb2, domain 6	RNA polymerase beta subunit	DNA binding.DNA-directed RNA polymerase activity.	DNA binding.DNA-directed RNA polymerase activity.	transcription.	transcription.
IPR007120	IPR007645	2	RNA polymerase Rpb2, domain 6	RNA polymerase Rpb2, domain 3	DNA binding.DNA-directed RNA polymerase activity.	DNA binding.DNA-directed RNA polymerase activity.	transcription.	transcription.
IPR007120	IPR011261	1	RNA polymerase Rpb2, domain 6	RNA polymerase, dimerisation	DNA binding.DNA-directed RNA polymerase activity.	DNA-directed RNA polymerase activity.protein dimerization activity.	transcription.	transcription.
IPR007120	IPR011262	1	RNA polymerase Rpb2, domain 6	RNA polymerase, insert	DNA binding.DNA-directed RNA polymerase activity.	DNA-directed RNA polymerase activity.protein dimerization activity.	transcription.	transcription.
IPR007195	IPR011659	2	TolB, N-terminal	WD40-like Beta Propeller			protein transport.		periplasmic space.
IPR007197	IPR010505	2	Radical SAM	Molybdenum cofactor synthesis C-terminal	catalytic activity.iron ion binding.	iron ion binding.		Mo-molybdopterin cofactor biosynthesis.		molybdopterin synthase complex.
IPR007197	IPR010723	2	Radical SAM	HemN, C-terminal	catalytic activity.iron ion binding.	coproporphyrinogen oxidase activity.		porphyrin biosynthesis.		cytoplasm.
IPR007214	IPR007214	2	YbaK/prolyl-tRNA synthetase associated region	YbaK/prolyl-tRNA synthetase associated region
IPR007229	IPR007229	1	Nicotinate phosphoribosyltransferase and related	Nicotinate phosphoribosyltransferase and related	nicotinate phosphoribosyltransferase activity.	nicotinate phosphoribosyltransferase activity.	pyridine nucleotide biosynthesis.	pyridine nucleotide biosynthesis.
IPR007235	IPR007235	1	Glycosyltransferase 28, C-terminal	Glycosyltransferase 28, C-terminal	transferase activity, transferring hexosyl groups.carbohydrate binding.	transferase activity, transferring hexosyl groups.carbohydrate binding.	carbohydrate metabolism.lipid glycosylation.	carbohydrate metabolism.lipid glycosylation.
IPR007260	IPR007260	1	Putative N-acetylmannosamine-6-phosphate epimerase	Putative N-acetylmannosamine-6-phosphate epimerase	N-acylglucosamine-6-phosphate 2-epimerase activity.	N-acylglucosamine-6-phosphate 2-epimerase activity.	N-acetylmannosamine metabolism.	N-acetylmannosamine metabolism.
IPR007348	IPR007348	1	Copper resistance protein CopC	Copper resistance protein CopC	copper ion binding.	copper ion binding.	response to copper ion.	response to copper ion.	periplasmic space.	periplasmic space.
IPR007440	IPR007440	1	Chorismate lyase	Chorismate lyase
IPR007449	IPR007449	1	ZipA, C-terminal FtsZ-binding region	ZipA, C-terminal FtsZ-binding region	protein binding.	protein binding.	barrier septum formation.	barrier septum formation.	cell wall (sensu Proteobacteria).integral to membrane.	cell wall (sensu Proteobacteria).integral to membrane.
IPR007481	IPR007481	1	Stringent starvation protein B	Stringent starvation protein B
IPR007551	IPR007551	1	Protein of unknown function DUF520	Protein of unknown function DUF520
IPR007624	IPR007624	2	Sigma-70 region 3	Sigma-70 region 3	DNA binding.transcription factor activity.sigma factor activity.	DNA binding.transcription factor activity.sigma factor activity.	transcription initiation.regulation of transcription, DNA-dependent.	transcription initiation.regulation of transcription, DNA-dependent.
IPR007624	IPR007627	4	Sigma-70 region 3	Sigma-70 region 2	DNA binding.transcription factor activity.sigma factor activity.	DNA binding.transcription factor activity.sigma factor activity.	transcription initiation.regulation of transcription, DNA-dependent.	transcription initiation.regulation of transcription, DNA-dependent.
IPR007624	IPR007630	4	Sigma-70 region 3	Sigma-70 region 4	DNA binding.transcription factor activity.sigma factor activity.	DNA binding.transcription factor activity.sigma factor activity.	transcription initiation.regulation of transcription, DNA-dependent.	transcription initiation.regulation of transcription, DNA-dependent.
IPR007624	IPR007641	3	Sigma-70 region 3	RNA polymerase Rpb2, domain 7	DNA binding.transcription factor activity.sigma factor activity.	DNA binding.DNA-directed RNA polymerase activity.	transcription initiation.regulation of transcription, DNA-dependent.	transcription.
IPR007624	IPR007644	3	Sigma-70 region 3	RNA polymerase beta subunit	DNA binding.transcription factor activity.sigma factor activity.	DNA binding.DNA-directed RNA polymerase activity.	transcription initiation.regulation of transcription, DNA-dependent.	transcription.
IPR007624	IPR009042	4	Sigma-70 region 3	Sigma-70 region 1.2	DNA binding.transcription factor activity.sigma factor activity.	DNA binding.transcription factor activity.sigma factor activity.	transcription initiation.regulation of transcription, DNA-dependent.	transcription initiation.regulation of transcription, DNA-dependent.
IPR007627	IPR007627	3	Sigma-70 region 2	Sigma-70 region 2	DNA binding.transcription factor activity.sigma factor activity.	DNA binding.transcription factor activity.sigma factor activity.	transcription initiation.regulation of transcription, DNA-dependent.	transcription initiation.regulation of transcription, DNA-dependent.
IPR007627	IPR007630	6	Sigma-70 region 2	Sigma-70 region 4	DNA binding.transcription factor activity.sigma factor activity.	DNA binding.transcription factor activity.sigma factor activity.	transcription initiation.regulation of transcription, DNA-dependent.	transcription initiation.regulation of transcription, DNA-dependent.
IPR007627	IPR007631	2	Sigma-70 region 2	Sigma-70, non-essential region	DNA binding.transcription factor activity.sigma factor activity.	DNA binding.transcription factor activity.sigma factor activity.	transcription initiation.regulation of transcription, DNA-dependent.	transcription initiation.regulation of transcription, DNA-dependent.
IPR007627	IPR009042	4	Sigma-70 region 2	Sigma-70 region 1.2	DNA binding.transcription factor activity.sigma factor activity.	DNA binding.transcription factor activity.sigma factor activity.	transcription initiation.regulation of transcription, DNA-dependent.	transcription initiation.regulation of transcription, DNA-dependent.
IPR007630	IPR007630	3	Sigma-70 region 4	Sigma-70 region 4	DNA binding.transcription factor activity.sigma factor activity.	DNA binding.transcription factor activity.sigma factor activity.	transcription initiation.regulation of transcription, DNA-dependent.	transcription initiation.regulation of transcription, DNA-dependent.
IPR007631	IPR009042	2	Sigma-70, non-essential region	Sigma-70 region 1.2	DNA binding.transcription factor activity.sigma factor activity.	DNA binding.transcription factor activity.sigma factor activity.	transcription initiation.regulation of transcription, DNA-dependent.	transcription initiation.regulation of transcription, DNA-dependent.
IPR007642	IPR007644	2	RNA polymerase Rpb2, domain 2	RNA polymerase beta subunit	DNA binding.DNA-directed RNA polymerase activity.	DNA binding.DNA-directed RNA polymerase activity.	transcription.	transcription.
IPR007642	IPR007645	2	RNA polymerase Rpb2, domain 2	RNA polymerase Rpb2, domain 3	DNA binding.DNA-directed RNA polymerase activity.	DNA binding.DNA-directed RNA polymerase activity.	transcription.	transcription.
IPR007644	IPR007645	2	RNA polymerase beta subunit	RNA polymerase Rpb2, domain 3	DNA binding.DNA-directed RNA polymerase activity.	DNA binding.DNA-directed RNA polymerase activity.	transcription.	transcription.
IPR007693	IPR007693	1	DnaB-like helicase, N-terminal	DnaB-like helicase, N-terminal	DNA helicase activity.ATP binding.	DNA helicase activity.ATP binding.	DNA replication.	DNA replication.
IPR007694	IPR007694	1	DnaB-like helicase, C-terminal	DnaB-like helicase, C-terminal	DNA helicase activity.ATP binding.	DNA helicase activity.ATP binding.	DNA replication.	DNA replication.
IPR007695	IPR007696	2	DNA mismatch repair protein MutS, N-terminal	MutS III	damaged DNA binding.ATP binding.		mismatch repair.	DNA metabolism.
IPR007695	IPR007860	2	DNA mismatch repair protein MutS, N-terminal	MutS II	damaged DNA binding.ATP binding.	DNA binding.ATP binding.	mismatch repair.	DNA repair.
IPR007696	IPR007860	2	MutS III	MutS II		DNA binding.ATP binding.	DNA metabolism.	DNA repair.
IPR007696	IPR007861	2	MutS III	MutS IV			DNA metabolism.
IPR007698	IPR007698	1	Alanine dehydrogenase/PNT, C-terminal	Alanine dehydrogenase/PNT, C-terminal	oxidoreductase activity.	oxidoreductase activity.	electron transport.	electron transport.
IPR007698	IPR007886	2	Alanine dehydrogenase/PNT, C-terminal	Alanine dehydrogenase/PNT, N-terminal	oxidoreductase activity.	oxidoreductase activity.	electron transport.
IPR007721	IPR007721	1	RbsD or FucU transport	RbsD or FucU transport			carbohydrate transport.	carbohydrate transport.
IPR007730	IPR007730	1	Sporulation related	Sporulation related
IPR007848	IPR007848	1	Methyltransferase small	Methyltransferase small	methyltransferase activity.	methyltransferase activity.
IPR007861	IPR007861	1	MutS IV	MutS IV
IPR007865	IPR007865	1	Peptidase M24B, X-Pro dipeptidase/aminopeptidase N-terminal	Peptidase M24B, X-Pro dipeptidase/aminopeptidase N-terminal	peptidase activity.	peptidase activity.
IPR007874	IPR007874	1	Septum formation inhibitor MinC, N-terminal	Septum formation inhibitor MinC, N-terminal			regulation of cell proliferation.	regulation of cell proliferation.
IPR007886	IPR007886	1	Alanine dehydrogenase/PNT, N-terminal	Alanine dehydrogenase/PNT, N-terminal	oxidoreductase activity.	oxidoreductase activity.
IPR007901	IPR007901	1	MoeZ/MoeB	MoeZ/MoeB
IPR007911	IPR007911	1	Flagellar transcriptional activator	Flagellar transcriptional activator	DNA binding.transcriptional activator activity.	DNA binding.transcriptional activator activity.	flagellum biogenesis.positive regulation of transcription.	flagellum biogenesis.positive regulation of transcription.
IPR008146	IPR008146	1	Glutamine synthetase, catalytic region	Glutamine synthetase, catalytic region	glutamate-ammonia ligase activity.	glutamate-ammonia ligase activity.	nitrogen compound metabolism.	nitrogen compound metabolism.
IPR008146	IPR008147	2	Glutamine synthetase, catalytic region	Glutamine synthetase, beta-Grasp	glutamate-ammonia ligase activity.	glutamate-ammonia ligase activity.	nitrogen compound metabolism.	glutamine biosynthesis.nitrogen compound metabolism.
IPR008162	IPR008162	1	Inorganic pyrophosphatase	Inorganic pyrophosphatase	magnesium ion binding.inorganic diphosphatase activity.	magnesium ion binding.inorganic diphosphatase activity.	phosphate metabolism.	phosphate metabolism.	cytoplasm.	cytoplasm.
IPR008172	IPR008172	1	Adenylate cyclase	Adenylate cyclase	adenylate cyclase activity.	adenylate cyclase activity.	cAMP biosynthesis.	cAMP biosynthesis.
IPR008180	IPR008180	1	DeoxyUTP pyrophosphatase	DeoxyUTP pyrophosphatase			dUTP metabolism.	dUTP metabolism.
IPR008207	IPR008207	1	Hpt	Hpt	two-component sensor activity.	two-component sensor activity.	two-component signal transduction system (phosphorelay).	two-component signal transduction system (phosphorelay).
IPR008254	IPR008254	1	Flavodoxin/nitric oxide synthase	Flavodoxin/nitric oxide synthase	FMN binding.oxidoreductase activity.	FMN binding.oxidoreductase activity.
IPR008269	IPR008269	1	Peptidase S16, lon C-terminal	Peptidase S16, lon C-terminal	ATP-dependent peptidase activity.serine-type endopeptidase activity.	ATP-dependent peptidase activity.serine-type endopeptidase activity.	proteolysis.	proteolysis.
IPR008279	IPR008279	2	PEP-utilising enzyme, mobile region	PEP-utilising enzyme, mobile region	transferase activity, transferring phosphorus-containing groups.	transferase activity, transferring phosphorus-containing groups.	phosphorylation.	phosphorylation.
IPR008279	IPR008731	4	PEP-utilising enzyme, mobile region	phosphotransferase system, PEP-utilising enzyme, N-terminal	transferase activity, transferring phosphorus-containing groups.	sugar porter activity.phosphoenolpyruvate-protein phosphotransferase activity.	phosphorylation.	phosphoenolpyruvate-dependent sugar phosphotransferase system.		cytoplasm.
IPR008280	IPR008280	1	Tubulin/FtsZ, C-terminal	Tubulin/FtsZ, C-terminal	GTPase activity.GTP binding.	GTPase activity.GTP binding.	protein polymerization.	protein polymerization.	protein complex.	protein complex.
IPR008283	IPR008283	1	Peptidase M17, leucyl aminopeptidase, N-terminal	Peptidase M17, leucyl aminopeptidase, N-terminal	aminopeptidase activity.	aminopeptidase activity.	proteolysis.	proteolysis.	intracellular.	intracellular.
IPR008331	IPR008331	2	Ferritin and Dps	Ferritin and Dps	ferric iron binding.	ferric iron binding.	iron ion homeostasis.	iron ion homeostasis.
IPR008333	IPR008333	1	Oxidoreductase FAD-binding region	Oxidoreductase FAD-binding region	oxidoreductase activity.	oxidoreductase activity.	electron transport.	electron transport.
IPR008822	IPR008822	1	Endodeoxyribonuclease RusA	Endodeoxyribonuclease RusA	magnesium ion binding.	magnesium ion binding.	DNA repair.DNA recombination.	DNA repair.DNA recombination.
IPR008823	IPR008824	2	Holliday junction DNA helicase RuvB, C-terminal	Holliday junction DNA helicase RuvB, N-terminal	DNA binding.Holliday junction helicase activity.	Holliday junction helicase activity.	DNA repair.DNA recombination.	DNA repair.DNA recombination.
IPR008880	IPR008880	1	Bacterial trigger factor, C-terminal	Bacterial trigger factor, C-terminal			protein folding.protein transport.	protein folding.protein transport.
IPR008880	IPR008881	2	Bacterial trigger factor, C-terminal	Bacterial trigger factor, N-terminal			protein folding.protein transport.	protein folding.protein transport.
IPR008881	IPR008881	1	Bacterial trigger factor, N-terminal	Bacterial trigger factor, N-terminal			protein folding.protein transport.	protein folding.protein transport.
IPR010280	IPR010280	1	(Uracil-5)-methyltransferase	(Uracil-5)-methyltransferase
IPR010316	IPR010316	1	AlkA, N-terminal	AlkA, N-terminal
IPR010372	IPR010372	1	DNA polymerase III, delta	DNA polymerase III, delta	DNA-directed DNA polymerase activity.	DNA-directed DNA polymerase activity.	DNA replication.	DNA replication.
IPR010456	IPR010456	1	Ribosomal L11 methyltransferase	Ribosomal L11 methyltransferase	protein methyltransferase activity.	protein methyltransferase activity.	protein amino acid methylation.	protein amino acid methylation.	cytoplasm.	cytoplasm.
IPR010493	IPR010493	1	Serine acetyltransferase, N-terminal	Serine acetyltransferase, N-terminal	serine O-acetyltransferase activity.	serine O-acetyltransferase activity.	cysteine biosynthesis from serine.	cysteine biosynthesis from serine.	cytoplasm.	cytoplasm.
IPR010505	IPR010505	1	Molybdenum cofactor synthesis C-terminal	Molybdenum cofactor synthesis C-terminal	iron ion binding.	iron ion binding.	Mo-molybdopterin cofactor biosynthesis.	Mo-molybdopterin cofactor biosynthesis.	molybdopterin synthase complex.	molybdopterin synthase complex.
IPR010582	IPR011614	2	Catalase-related	Catalase, N-terminal	catalase activity.iron ion binding.heme binding.	catalase activity.	response to oxidative stress.	electron transport.response to oxidative stress.
IPR010603	IPR010603	1	Zinc finger, C4-type	Zinc finger, C4-type	zinc ion binding.ATPase activity.protein dimerization activity.	zinc ion binding.ATPase activity.protein dimerization activity.	protein metabolism.	protein metabolism.
IPR010918	IPR010918	1	AIR synthase related protein, C-terminal	AIR synthase related protein, C-terminal
IPR011095	IPR011095	1	D-alanine--D-alanine ligase, C-terminal	D-alanine--D-alanine ligase, C-terminal	D-alanine-D-alanine ligase activity.	D-alanine-D-alanine ligase activity.	peptidoglycan biosynthesis.	peptidoglycan biosynthesis.
IPR011095	IPR011127	2	D-alanine--D-alanine ligase, C-terminal	D-alanine--D-alanine ligase, N-terminal	D-alanine-D-alanine ligase activity.	D-alanine-D-alanine ligase activity.	peptidoglycan biosynthesis.	peptidoglycan biosynthesis.		cell wall.
IPR011112	IPR011112	1	Rho termination factor, N-terminal	Rho termination factor, N-terminal	transcription termination factor activity.	transcription termination factor activity.	transcription termination.	transcription termination.
IPR011112	IPR011113	2	Rho termination factor, N-terminal	Rho termination factor, RNA-binding	transcription termination factor activity.	transcription termination factor activity.RNA binding.	transcription termination.	transcription termination.
IPR011115	IPR011116	2	SecA DEAD-like	SecA Wing and Scaffold	ATP binding.		protein import.	protein import.	membrane.	membrane.
IPR011115	IPR011130	2	SecA DEAD-like	SecA preprotein cross-linking region	ATP binding.	protein binding.	protein import.	protein import.	membrane.	membrane.
IPR011116	IPR011116	1	SecA Wing and Scaffold	SecA Wing and Scaffold			protein import.	protein import.	membrane.	membrane.
IPR011116	IPR011130	2	SecA Wing and Scaffold	SecA preprotein cross-linking region		protein binding.	protein import.	protein import.	membrane.	membrane.
IPR011127	IPR011127	1	D-alanine--D-alanine ligase, N-terminal	D-alanine--D-alanine ligase, N-terminal	D-alanine-D-alanine ligase activity.	D-alanine-D-alanine ligase activity.	peptidoglycan biosynthesis.	peptidoglycan biosynthesis.	cell wall.	cell wall.
IPR011251	IPR011251	1	Bacterial luciferase-like	Bacterial luciferase-like
IPR011260	IPR011260	1	RNA polymerase, alpha subunit, C-terminal	RNA polymerase, alpha subunit, C-terminal	DNA binding.DNA-directed RNA polymerase activity.	DNA binding.DNA-directed RNA polymerase activity.	transcription.	transcription.
IPR011261	IPR011261	1	RNA polymerase, dimerisation	RNA polymerase, dimerisation	DNA-directed RNA polymerase activity.protein dimerization activity.	DNA-directed RNA polymerase activity.protein dimerization activity.	transcription.	transcription.
IPR011261	IPR011262	2	RNA polymerase, dimerisation	RNA polymerase, insert	DNA-directed RNA polymerase activity.protein dimerization activity.	DNA-directed RNA polymerase activity.protein dimerization activity.	transcription.	transcription.
IPR011545	IPR011545	16	DEAD/DEAH box helicase, N-terminal	DEAD/DEAH box helicase, N-terminal	nucleic acid binding.helicase activity.ATP binding.	nucleic acid binding.helicase activity.ATP binding.
IPR011576	IPR011576	1	Pyridoxamine 5'-phosphate oxidase-related, FMN-binding	Pyridoxamine 5'-phosphate oxidase-related, FMN-binding	FMN binding.	FMN binding.
IPR011607	IPR011607	1	MGS-like	MGS-like
IPR011608	IPR011608	1	PRD	PRD			regulation of transcription, DNA-dependent.	regulation of transcription, DNA-dependent.
IPR011611	IPR011611	1	PfkB	PfkB
IPR011614	IPR011614	1	Catalase, N-terminal	Catalase, N-terminal	catalase activity.	catalase activity.	electron transport.response to oxidative stress.	electron transport.response to oxidative stress.
IPR011650	IPR011650	2	Peptidase dimerisation	Peptidase dimerisation	hydrolase activity.protein dimerization activity.	hydrolase activity.protein dimerization activity.
IPR011659	IPR011659	1	WD40-like Beta Propeller	WD40-like Beta Propeller
IPR011766	IPR011766	2	Thiamine pyrophosphate enzyme, C-terminal TPP-binding	Thiamine pyrophosphate enzyme, C-terminal TPP-binding	catalytic activity.thiamin pyrophosphate binding.	catalytic activity.thiamin pyrophosphate binding.
IPR011766	IPR012000	4	Thiamine pyrophosphate enzyme, C-terminal TPP-binding	Thiamine pyrophosphate enzyme, central region	catalytic activity.thiamin pyrophosphate binding.
IPR011766	IPR012001	4	Thiamine pyrophosphate enzyme, C-terminal TPP-binding	Thiamine pyrophosphate enzyme, N-terminal TPP binding region	catalytic activity.thiamin pyrophosphate binding.	thiamin pyrophosphate binding.
IPR012000	IPR012000	2	Thiamine pyrophosphate enzyme, central region	Thiamine pyrophosphate enzyme, central region
IPR012000	IPR012001	4	Thiamine pyrophosphate enzyme, central region	Thiamine pyrophosphate enzyme, N-terminal TPP binding region		thiamin pyrophosphate binding.
IPR012001	IPR012001	3	Thiamine pyrophosphate enzyme, N-terminal TPP binding region	Thiamine pyrophosphate enzyme, N-terminal TPP binding region	thiamin pyrophosphate binding.	thiamin pyrophosphate binding.
IPR012280	IPR012280	1	Semialdehyde dehydrogenase, dimerisation region	Semialdehyde dehydrogenase, dimerisation region	oxidoreductase activity, acting on the aldehyde or oxo group of donors, NAD or NADP as acceptor.protein dimerization activity.	oxidoreductase activity, acting on the aldehyde or oxo group of donors, NAD or NADP as acceptor.protein dimerization activity.	amino acid biosynthesis.	amino acid biosynthesis.	cytoplasm.	cytoplasm.
IPR012301	IPR012301	1	Malic enzyme, N-terminal	Malic enzyme, N-terminal	oxidoreductase activity, acting on the CH-OH group of donors, NAD or NADP as acceptor.	oxidoreductase activity, acting on the CH-OH group of donors, NAD or NADP as acceptor.
IPR012301	IPR012302	2	Malic enzyme, N-terminal	Malic enzyme, NAD-binding	oxidoreductase activity, acting on the CH-OH group of donors, NAD or NADP as acceptor.	oxidoreductase activity, acting on the CH-OH group of donors, NAD or NADP as acceptor.NAD binding.
IPR012302	IPR012302	1	Malic enzyme, NAD-binding	Malic enzyme, NAD-binding	oxidoreductase activity, acting on the CH-OH group of donors, NAD or NADP as acceptor.NAD binding.	oxidoreductase activity, acting on the CH-OH group of donors, NAD or NADP as acceptor.NAD binding.
The S.cerevisiae's DDIs. GO annotations within the same category were seperated by a "." sign
domain 1	domain 2	number of occurences	domain 1 name	domain 2 name	domain 1 GO function annotations	domain 2 GO function annotations	domain 1 GO process annotations	domain 2 GO process annotations	domain 1 GO localization annotations	domain 2 GO localization annotations
IPR000008	IPR000008	2	C2	C2
IPR000014	IPR000014	1	PAS	PAS	signal transducer activity.	signal transducer activity.	signal transduction.	signal transduction.
IPR000023	IPR000023	1	Phosphofructokinase	Phosphofructokinase	6-phosphofructokinase activity.	6-phosphofructokinase activity.	glycolysis.	glycolysis.	6-phosphofructokinase complex.	6-phosphofructokinase complex.
IPR000031	IPR000031	1	1-(5-Phosphoribosyl)-5-amino-4-imidazole-carboxylate (AIR) carboxylase	1-(5-Phosphoribosyl)-5-amino-4-imidazole-carboxylate (AIR) carboxylase	phosphoribosylaminoimidazole carboxylase activity.	phosphoribosylaminoimidazole carboxylase activity.	'de novo' IMP biosynthesis.	'de novo' IMP biosynthesis.	phosphoribosylaminoimidazole carboxylase complex.	phosphoribosylaminoimidazole carboxylase complex.
IPR000048	IPR001609	13	IQ calmodulin-binding region	Myosin head, motor region		motor activity.ATP binding.				myosin.
IPR000048	IPR002048	10	IQ calmodulin-binding region	Calcium-binding EF-hand		calcium ion binding.
IPR000092	IPR000092	1	Polyprenyl synthetase	Polyprenyl synthetase			isoprenoid biosynthesis.	isoprenoid biosynthesis.
IPR000095	IPR000095	5	PAK-box/P21-Rho-binding	PAK-box/P21-Rho-binding
IPR000095	IPR000719	11	PAK-box/P21-Rho-binding	Protein kinase		protein kinase activity.ATP binding.		protein amino acid phosphorylation.
IPR000095	IPR001806	6	PAK-box/P21-Rho-binding	Ras GTPase		GTP binding.		small GTPase mediated signal transduction.
IPR000114	IPR001684	1	Ribosomal protein L16	Ribosomal protein L27	structural constituent of ribosome.	structural constituent of ribosome.	protein biosynthesis.	protein biosynthesis.	intracellular.ribosome.	intracellular.ribosome.
IPR000127	IPR000127	1	Ubiquitin-activating enzyme repeat	Ubiquitin-activating enzyme repeat	ubiquitin activating enzyme activity.	ubiquitin activating enzyme activity.	protein modification.ubiquitin cycle.	protein modification.ubiquitin cycle.
IPR000127	IPR000594	3	Ubiquitin-activating enzyme repeat	UBA/THIF-type NAD/FAD binding fold	ubiquitin activating enzyme activity.	catalytic activity.	protein modification.ubiquitin cycle.
IPR000131	IPR000131	1	ATPase, F1 complex, gamma subunit	ATPase, F1 complex, gamma subunit	hydrogen-transporting ATP synthase activity, rotational mechanism.hydrogen-transporting ATPase activity, rotational mechanism.	hydrogen-transporting ATP synthase activity, rotational mechanism.hydrogen-transporting ATPase activity, rotational mechanism.	ATP synthesis coupled proton transport.	ATP synthesis coupled proton transport.	membrane.proton-transporting two-sector ATPase complex.	membrane.proton-transporting two-sector ATPase complex.
IPR000131	IPR000194	2	ATPase, F1 complex, gamma subunit	ATPase, F1/V1/A1 complex, alpha/beta subunit, nucleotide-binding	hydrogen-transporting ATP synthase activity, rotational mechanism.hydrogen-transporting ATPase activity, rotational mechanism.	ATP binding.hydrogen-transporting ATP synthase activity, rotational mechanism.hydrogen-transporting ATPase activity, rotational mechanism.	ATP synthesis coupled proton transport.	ATP synthesis coupled proton transport.	membrane.proton-transporting two-sector ATPase complex.	proton-transporting two-sector ATPase complex.
IPR000131	IPR000793	2	ATPase, F1 complex, gamma subunit	ATPase, F1/V1/A1 complex, alpha/beta subunit, C-terminal	hydrogen-transporting ATP synthase activity, rotational mechanism.hydrogen-transporting ATPase activity, rotational mechanism.	hydrogen-transporting ATP synthase activity, rotational mechanism.hydrogen-transporting ATPase activity, rotational mechanism.	ATP synthesis coupled proton transport.	ATP biosynthesis.ATP synthesis coupled proton transport.	membrane.proton-transporting two-sector ATPase complex.	proton-transporting two-sector ATPase complex.
IPR000146	IPR000146	1	Inositol phosphatase/fructose-1,6-bisphosphatase	Inositol phosphatase/fructose-1,6-bisphosphatase	phosphoric ester hydrolase activity.	phosphoric ester hydrolase activity.	carbohydrate metabolism.	carbohydrate metabolism.
IPR000156	IPR001806	4	RanBP1	Ras GTPase		GTP binding.	intracellular transport.	small GTPase mediated signal transduction.
IPR000159	IPR000159	1	RA	RA			signal transduction.	signal transduction.
IPR000159	IPR001806	1	RA	Ras GTPase		GTP binding.	signal transduction.	small GTPase mediated signal transduction.
IPR000182	IPR000182	4	GCN5-related N-acetyltransferase	GCN5-related N-acetyltransferase	N-acetyltransferase activity.	N-acetyltransferase activity.
IPR000194	IPR000194	3	ATPase, F1/V1/A1 complex, alpha/beta subunit, nucleotide-binding	ATPase, F1/V1/A1 complex, alpha/beta subunit, nucleotide-binding	ATP binding.hydrogen-transporting ATP synthase activity, rotational mechanism.hydrogen-transporting ATPase activity, rotational mechanism.	ATP binding.hydrogen-transporting ATP synthase activity, rotational mechanism.hydrogen-transporting ATPase activity, rotational mechanism.	ATP synthesis coupled proton transport.	ATP synthesis coupled proton transport.	proton-transporting two-sector ATPase complex.	proton-transporting two-sector ATPase complex.
IPR000194	IPR000793	6	ATPase, F1/V1/A1 complex, alpha/beta subunit, nucleotide-binding	ATPase, F1/V1/A1 complex, alpha/beta subunit, C-terminal	ATP binding.hydrogen-transporting ATP synthase activity, rotational mechanism.hydrogen-transporting ATPase activity, rotational mechanism.	hydrogen-transporting ATP synthase activity, rotational mechanism.hydrogen-transporting ATPase activity, rotational mechanism.	ATP synthesis coupled proton transport.	ATP biosynthesis.ATP synthesis coupled proton transport.	proton-transporting two-sector ATPase complex.	proton-transporting two-sector ATPase complex.
IPR000194	IPR004100	6	ATPase, F1/V1/A1 complex, alpha/beta subunit, nucleotide-binding	ATPase, F1/V1/A1 complex, alpha/beta subunit, N-terminal	ATP binding.hydrogen-transporting ATP synthase activity, rotational mechanism.hydrogen-transporting ATPase activity, rotational mechanism.	hydrogen-transporting ATP synthase activity, rotational mechanism.hydrogen-transporting ATPase activity, rotational mechanism.	ATP synthesis coupled proton transport.	ATP synthesis coupled proton transport.	proton-transporting two-sector ATPase complex.	proton-transporting two-sector ATPase complex.
IPR000194	IPR007868	1	ATPase, F1/V1/A1 complex, alpha/beta subunit, nucleotide-binding	Hom_end-associated Hint	ATP binding.hydrogen-transporting ATP synthase activity, rotational mechanism.hydrogen-transporting ATPase activity, rotational mechanism.	DNA binding.endonuclease activity.	ATP synthesis coupled proton transport.	protein splicing.	proton-transporting two-sector ATPase complex.
IPR000194	IPR007869	1	ATPase, F1/V1/A1 complex, alpha/beta subunit, nucleotide-binding	Homing endonuclease	ATP binding.hydrogen-transporting ATP synthase activity, rotational mechanism.hydrogen-transporting ATPase activity, rotational mechanism.	DNA binding.endonuclease activity.	ATP synthesis coupled proton transport.	protein splicing.	proton-transporting two-sector ATPase complex.
IPR000198	IPR000198	1	RhoGAP	RhoGAP
IPR000198	IPR001806	17	RhoGAP	Ras GTPase		GTP binding.		small GTPase mediated signal transduction.
IPR000210	IPR000210	1	BTB	BTB	protein binding.	protein binding.
IPR000219	IPR001806	3	DH	Ras GTPase	Rho guanyl-nucleotide exchange factor activity.	GTP binding.	regulation of Rho protein signal transduction.	small GTPase mediated signal transduction.	intracellular.
IPR000219	IPR001849	3	DH	Pleckstrin-like	Rho guanyl-nucleotide exchange factor activity.		regulation of Rho protein signal transduction.		intracellular.
IPR000225	IPR000225	3	Armadillo	Armadillo
IPR000225	IPR000357	7	Armadillo	HEAT
IPR000225	IPR002652	3	Armadillo	Importin alpha-like protein, beta-binding region		protein transporter activity.		protein import into nucleus.intracellular protein transport.
IPR000228	IPR000228	1	RNA 3'-terminal phosphate cyclase	RNA 3'-terminal phosphate cyclase	RNA-3'-phosphate cyclase activity.	RNA-3'-phosphate cyclase activity.
IPR000232	IPR000232	3	Heat shock factor (HSF)-type, DNA-binding	Heat shock factor (HSF)-type, DNA-binding	transcription factor activity.sequence-specific DNA binding.	transcription factor activity.sequence-specific DNA binding.	regulation of transcription, DNA-dependent.	regulation of transcription, DNA-dependent.	nucleus.	nucleus.
IPR000237	IPR000237	1	GRIP	GRIP
IPR000237	IPR006689	2	GRIP	ARF/SAR superfamily		GTP binding.
IPR000253	IPR000253	5	Forkhead-associated	Forkhead-associated
IPR000268	IPR007120	2	RNA polymerases N/8 Kd subunits	RNA polymerase Rpb2, domain 6	DNA-directed RNA polymerase activity.	DNA binding.DNA-directed RNA polymerase activity.	transcription.	transcription.
IPR000268	IPR011261	1	RNA polymerases N/8 Kd subunits	RNA polymerase, dimerisation	DNA-directed RNA polymerase activity.	DNA-directed RNA polymerase activity.protein dimerization activity.	transcription.	transcription.
IPR000268	IPR011262	1	RNA polymerases N/8 Kd subunits	RNA polymerase, insert	DNA-directed RNA polymerase activity.	DNA-directed RNA polymerase activity.protein dimerization activity.	transcription.	transcription.
IPR000270	IPR000270	1	Octicosapeptide/Phox/Bem1p	Octicosapeptide/Phox/Bem1p
IPR000276	IPR000276	1	Rhodopsin-like GPCR superfamily	Rhodopsin-like GPCR superfamily	rhodopsin-like receptor activity.	rhodopsin-like receptor activity.	G-protein coupled receptor protein signaling pathway.	G-protein coupled receptor protein signaling pathway.	integral to membrane.	integral to membrane.
IPR000286	IPR000286	1	Histone deacetylase superfamily	Histone deacetylase superfamily
IPR000298	IPR000883	1	Cytochrome c oxidase, subunit III	Cytochrome c oxidase, subunit I	cytochrome-c oxidase activity.	cytochrome-c oxidase activity.	electron transport.	electron transport.	membrane.	membrane.
IPR000306	IPR002014	1	Zinc finger, FYVE-type	VHS	zinc ion binding.			intracellular protein transport.
IPR000308	IPR000308	2	14-3-3 protein	14-3-3 protein	protein domain specific binding.	protein domain specific binding.
IPR000330	IPR001650	14	SNF2-related	Helicase, C-terminal	DNA binding.ATP binding.	nucleic acid binding.helicase activity.ATP binding.
IPR000342	IPR001019	2	Regulator of G protein signalling	Guanine nucleotide binding protein (G-protein), alpha subunit	signal transducer activity.	signal transducer activity.guanyl nucleotide binding.		G-protein coupled receptor protein signaling pathway.
IPR000348	IPR000348	9	emp24/gp25L/p24	emp24/gp25L/p24			transport.	transport.	integral to membrane.	integral to membrane.
IPR000357	IPR000357	18	HEAT	HEAT
IPR000357	IPR001023	1	HEAT	Heat shock protein Hsp70		ATP binding.
IPR000357	IPR001092	2	HEAT	Basic helix-loop-helix dimerisation region bHLH		transcription regulator activity.		regulation of transcription.		nucleus.
IPR000357	IPR001494	6	HEAT	Importin-beta, N-terminal		protein transporter activity.		protein import into nucleus, docking.		nucleus.nuclear pore.cytoplasm.
IPR000357	IPR001806	10	HEAT	Ras GTPase		GTP binding.		small GTPase mediated signal transduction.
IPR000357	IPR002652	4	HEAT	Importin alpha-like protein, beta-binding region		protein transporter activity.		protein import into nucleus.intracellular protein transport.
IPR000358	IPR000358	3	Ribonucleotide reductase	Ribonucleotide reductase	ribonucleoside-diphosphate reductase activity.	ribonucleoside-diphosphate reductase activity.	deoxyribonucleoside diphosphate metabolism.	deoxyribonucleoside diphosphate metabolism.
IPR000375	IPR001401	2	Dynamin central region	Dynamin	GTP binding.	GTPase activity.GTP binding.
IPR000406	IPR001806	3	RHO protein GDP dissociation inhibitor	Ras GTPase	Rho GDP-dissociation inhibitor activity.	GTP binding.		small GTPase mediated signal transduction.	cytoplasm.
IPR000408	IPR000408	4	Regulator of chromosome condensation, RCC1	Regulator of chromosome condensation, RCC1
IPR000408	IPR001806	2	Regulator of chromosome condensation, RCC1	Ras GTPase		GTP binding.		small GTPase mediated signal transduction.
IPR000417	IPR000417	1	Hydroxyethylthiazole kinase	Hydroxyethylthiazole kinase	hydroxyethylthiazole kinase activity.	hydroxyethylthiazole kinase activity.	thiamin biosynthesis.	thiamin biosynthesis.
IPR000432	IPR000432	5	DNA mismatch repair protein MutS, C-terminal	DNA mismatch repair protein MutS, C-terminal	damaged DNA binding.ATP binding.	damaged DNA binding.ATP binding.	mismatch repair.	mismatch repair.
IPR000432	IPR007696	10	DNA mismatch repair protein MutS, C-terminal	MutS III	damaged DNA binding.ATP binding.		mismatch repair.	DNA metabolism.
IPR000432	IPR007860	9	DNA mismatch repair protein MutS, C-terminal	MutS II	damaged DNA binding.ATP binding.	DNA binding.ATP binding.	mismatch repair.	DNA repair.
IPR000445	IPR000445	1	Helix-hairpin-helix motif	Helix-hairpin-helix motif	DNA binding.	DNA binding.			intracellular.	intracellular.
IPR000445	IPR001553	4	Helix-hairpin-helix motif	RecA bacterial DNA recombination	DNA binding.	DNA binding.ATP binding.DNA-dependent ATPase activity.		DNA metabolism.	intracellular.
IPR000449	IPR000626	7	Ubiquitin-associated	Ubiquitin				protein modification.
IPR000504	IPR000504	62	RNA-binding region RNP-1 (RNA recognition motif)	RNA-binding region RNP-1 (RNA recognition motif)	nucleic acid binding.	nucleic acid binding.
IPR000504	IPR001611	11	RNA-binding region RNP-1 (RNA recognition motif)	Leucine-rich repeat	nucleic acid binding.
IPR000533	IPR000533	1	Tropomyosin	Tropomyosin
IPR000542	IPR000542	1	Acyltransferase ChoActase/COT/CPT	Acyltransferase ChoActase/COT/CPT	acyltransferase activity.	acyltransferase activity.
IPR000547	IPR000547	8	7-Fold repeat in clathrin and VPS proteins	7-Fold repeat in clathrin and VPS proteins
IPR000555	IPR000555	1	Mov34/MPN/PAD-1	Mov34/MPN/PAD-1
IPR000560	IPR000560	1	Histidine acid phosphatase	Histidine acid phosphatase	acid phosphatase activity.	acid phosphatase activity.
IPR000569	IPR000608	3	HECT	Ubiquitin-conjugating enzyme, E2	ubiquitin-protein ligase activity.	ubiquitin-protein ligase activity.	protein modification.ubiquitin cycle.	protein modification.ubiquitin cycle.	intracellular.
IPR000577	IPR000577	1	Carbohydrate kinase, FGGY	Carbohydrate kinase, FGGY			carbohydrate metabolism.	carbohydrate metabolism.
IPR000583	IPR000583	1	Glutamine amidotransferase, class-II	Glutamine amidotransferase, class-II			metabolism.	metabolism.
IPR000594	IPR000594	4	UBA/THIF-type NAD/FAD binding fold	UBA/THIF-type NAD/FAD binding fold	catalytic activity.	catalytic activity.
IPR000594	IPR000626	3	UBA/THIF-type NAD/FAD binding fold	Ubiquitin	catalytic activity.			protein modification.
IPR000594	IPR007901	2	UBA/THIF-type NAD/FAD binding fold	MoeZ/MoeB	catalytic activity.
IPR000595	IPR000719	5	Cyclic nucleotide-binding	Protein kinase		protein kinase activity.ATP binding.		protein amino acid phosphorylation.
IPR000597	IPR001857	1	Ribosomal protein L3	Ribosomal protein L19	structural constituent of ribosome.	structural constituent of ribosome.	protein biosynthesis.	protein biosynthesis.	intracellular.ribosome.	intracellular.ribosome.
IPR000608	IPR000608	6	Ubiquitin-conjugating enzyme, E2	Ubiquitin-conjugating enzyme, E2	ubiquitin-protein ligase activity.	ubiquitin-protein ligase activity.	protein modification.ubiquitin cycle.	protein modification.ubiquitin cycle.
IPR000608	IPR000626	3	Ubiquitin-conjugating enzyme, E2	Ubiquitin	ubiquitin-protein ligase activity.		protein modification.ubiquitin cycle.	protein modification.
IPR000608	IPR001841	14	Ubiquitin-conjugating enzyme, E2	Zinc finger, RING-type	ubiquitin-protein ligase activity.	protein binding.zinc ion binding.	protein modification.ubiquitin cycle.
IPR000626	IPR000626	5	Ubiquitin	Ubiquitin			protein modification.	protein modification.
IPR000626	IPR001232	1	Ubiquitin	SKP1 component			protein modification.
IPR000626	IPR001394	2	Ubiquitin	Peptidase C19, ubiquitin carboxyl-terminal hydrolase 2		cysteine-type endopeptidase activity.ubiquitin thiolesterase activity.	protein modification.	ubiquitin-dependent protein catabolism.
IPR000626	IPR001578	1	Ubiquitin	Peptidase C12, ubiquitin carboxyl-terminal hydrolase 1		ubiquitin thiolesterase activity.	protein modification.	ubiquitin-dependent protein catabolism.		intracellular.
IPR000626	IPR003653	1	Ubiquitin	Peptidase C48, SUMO/Sentrin/Ubl1		cysteine-type peptidase activity.	protein modification.	proteolysis.
IPR000627	IPR000627	1	Intradiol ring-cleavage dioxygenase	Intradiol ring-cleavage dioxygenase	catalytic activity.ferric iron binding.	catalytic activity.ferric iron binding.	aromatic compound metabolism.	aromatic compound metabolism.
IPR000630	IPR001865	1	Ribosomal protein S8	Ribosomal protein S2	structural constituent of ribosome.	structural constituent of ribosome.	protein biosynthesis.	protein biosynthesis.	intracellular.ribosome.	intracellular.ribosome.
IPR000640	IPR000795	1	Elongation factor G, C-terminal	Protein synthesis factor, GTP-binding	GTP binding.	GTP binding.		protein biosynthesis.
IPR000642	IPR003959	2	Peptidase M41	AAA ATPase, central region	metalloendopeptidase activity.ATP binding.	ATP binding.	proteolysis.
IPR000644	IPR000644	3	CBS	CBS
IPR000644	IPR001093	6	CBS	IMP dehydrogenase/GMP reductase		catalytic activity.
IPR000649	IPR000649	5	Initiation factor 2B related	Initiation factor 2B related			cellular biosynthesis.	cellular biosynthesis.
IPR000651	IPR001806	7	Guanine nucleotide exchange factor for Ras-like GTPases, N-terminal	Ras GTPase	guanyl-nucleotide exchange factor activity.	GTP binding.	regulation of small GTPase mediated signal transduction.	small GTPase mediated signal transduction.	intracellular.
IPR000651	IPR001895	4	Guanine nucleotide exchange factor for Ras-like GTPases, N-terminal	Guanine-nucleotide dissociation stimulator CDC25	guanyl-nucleotide exchange factor activity.	guanyl-nucleotide exchange factor activity.	regulation of small GTPase mediated signal transduction.	intracellular signaling cascade.	intracellular.
IPR000683	IPR000683	1	Oxidoreductase, N-terminal	Oxidoreductase, N-terminal	oxidoreductase activity.	oxidoreductase activity.	electron transport.metabolism.	electron transport.metabolism.
IPR000687	IPR000687	1	Protein of unknown function RIO1	Protein of unknown function RIO1	molecular function unknown.	molecular function unknown.
IPR000692	IPR002687	2	Fibrillarin	Pre-mRNA processing ribonucleoprotein, binding region	RNA binding.		rRNA processing.		nucleus.
IPR000704	IPR000704	3	Casein kinase II, regulatory subunit	Casein kinase II, regulatory subunit	protein kinase CK2 regulator activity.	protein kinase CK2 regulator activity.			protein kinase CK2 complex.	protein kinase CK2 complex.
IPR000704	IPR000719	4	Casein kinase II, regulatory subunit	Protein kinase	protein kinase CK2 regulator activity.	protein kinase activity.ATP binding.		protein amino acid phosphorylation.	protein kinase CK2 complex.
IPR000719	IPR000719	125	Protein kinase	Protein kinase	protein kinase activity.ATP binding.	protein kinase activity.ATP binding.	protein amino acid phosphorylation.	protein amino acid phosphorylation.
IPR000719	IPR000789	1	Protein kinase	Cyclin-dependent kinase, regulatory subunit	protein kinase activity.ATP binding.	cyclin-dependent protein kinase regulator activity.	protein amino acid phosphorylation.	cell cycle.
IPR000719	IPR000961	30	Protein kinase	Protein kinase, C-terminal	protein kinase activity.ATP binding.	protein serine/threonine kinase activity.ATP binding.	protein amino acid phosphorylation.	protein amino acid phosphorylation.
IPR000719	IPR001179	3	Protein kinase	Peptidylprolyl isomerase, FKBP-type	protein kinase activity.ATP binding.		protein amino acid phosphorylation.	protein folding.
IPR000719	IPR002110	15	Protein kinase	Ankyrin	protein kinase activity.ATP binding.		protein amino acid phosphorylation.
IPR000719	IPR004367	24	Protein kinase	Cyclin, C-terminal	protein kinase activity.ATP binding.		protein amino acid phosphorylation.	regulation of progression through cell cycle.		nucleus.
IPR000719	IPR005635	1	Protein kinase	Inner centromere protein, ARK binding region	protein kinase activity.ATP binding.		protein amino acid phosphorylation.
IPR000719	IPR006671	42	Protein kinase	Cyclin, N-terminal	protein kinase activity.ATP binding.		protein amino acid phosphorylation.	regulation of progression through cell cycle.
IPR000722	IPR001222	5	RNA polymerase, alpha subunit	Transcription factor TFIIS	DNA binding.DNA-directed RNA polymerase activity.	DNA binding.zinc ion binding.transcription regulator activity.	transcription.	RNA elongation.regulation of transcription, DNA-dependent.	nucleus.
IPR000722	IPR005576	2	RNA polymerase, alpha subunit	RNA polymerase Rpb7, N-terminal	DNA binding.DNA-directed RNA polymerase activity.	DNA-directed RNA polymerase activity.	transcription.	transcription.	nucleus.
IPR000722	IPR006110	3	RNA polymerase, alpha subunit	RNA polymerase Rpb6	DNA binding.DNA-directed RNA polymerase activity.	DNA binding.DNA-directed RNA polymerase activity.	transcription.	transcription, DNA-dependent.	nucleus.
IPR000722	IPR007066	6	RNA polymerase, alpha subunit	RNA polymerase Rpb1, domain 3	DNA binding.DNA-directed RNA polymerase activity.	DNA binding.DNA-directed RNA polymerase activity.	transcription.	transcription.	nucleus.
IPR000722	IPR007080	6	RNA polymerase, alpha subunit	RNA polymerase Rpb1, domain 1	DNA binding.DNA-directed RNA polymerase activity.	DNA binding.DNA-directed RNA polymerase activity.	transcription.	transcription.	nucleus.
IPR000722	IPR007081	6	RNA polymerase, alpha subunit	RNA polymerase Rpb1, domain 5	DNA binding.DNA-directed RNA polymerase activity.	DNA binding.DNA-directed RNA polymerase activity.	transcription.	transcription.	nucleus.
IPR000722	IPR007120	3	RNA polymerase, alpha subunit	RNA polymerase Rpb2, domain 6	DNA binding.DNA-directed RNA polymerase activity.	DNA binding.DNA-directed RNA polymerase activity.	transcription.	transcription.	nucleus.
IPR000722	IPR007641	3	RNA polymerase, alpha subunit	RNA polymerase Rpb2, domain 7	DNA binding.DNA-directed RNA polymerase activity.	DNA binding.DNA-directed RNA polymerase activity.	transcription.	transcription.	nucleus.
IPR000722	IPR011261	6	RNA polymerase, alpha subunit	RNA polymerase, dimerisation	DNA binding.DNA-directed RNA polymerase activity.	DNA-directed RNA polymerase activity.protein dimerization activity.	transcription.	transcription.	nucleus.
IPR000727	IPR000727	28	Target SNARE coiled-coil region	Target SNARE coiled-coil region
IPR000727	IPR001388	34	Target SNARE coiled-coil region	Synaptobrevin				vesicle-mediated transport.		integral to membrane.
IPR000727	IPR001619	13	Target SNARE coiled-coil region	Sec1-like protein				vesicle docking during exocytosis.vesicle-mediated transport.
IPR000727	IPR006011	24	Target SNARE coiled-coil region	Syntaxin, N-terminal						membrane.
IPR000727	IPR007705	16	Target SNARE coiled-coil region	Vesicle transport v-SNARE				intracellular protein transport.		integral to membrane.
IPR000730	IPR003959	5	Proliferating cell nuclear antigen, PCNA	AAA ATPase, central region	DNA binding.DNA polymerase processivity factor activity.	ATP binding.	regulation of DNA replication.		delta-DNA polymerase cofactor complex.
IPR000730	IPR006085	2	Proliferating cell nuclear antigen, PCNA	XPG N-terminal	DNA binding.DNA polymerase processivity factor activity.	nuclease activity.	regulation of DNA replication.	DNA repair.	delta-DNA polymerase cofactor complex.
IPR000730	IPR006086	2	Proliferating cell nuclear antigen, PCNA	XPG I	DNA binding.DNA polymerase processivity factor activity.	nuclease activity.	regulation of DNA replication.	DNA repair.	delta-DNA polymerase cofactor complex.
IPR000740	IPR000740	1	GrpE protein	GrpE protein	adenyl-nucleotide exchange factor activity.protein homodimerization activity.chaperone binding.	adenyl-nucleotide exchange factor activity.protein homodimerization activity.chaperone binding.	protein folding.	protein folding.
IPR000740	IPR001023	3	GrpE protein	Heat shock protein Hsp70	adenyl-nucleotide exchange factor activity.protein homodimerization activity.chaperone binding.	ATP binding.	protein folding.
IPR000783	IPR005571	2	RNA polymerase subunit, RPB5	RNA polymerase Rpb5, N-terminal	DNA binding.DNA-directed RNA polymerase activity.	DNA-directed RNA polymerase activity.	transcription.	transcription.
IPR000783	IPR007075	1	RNA polymerase subunit, RPB5	RNA polymerase Rpb1, domain 6	DNA binding.DNA-directed RNA polymerase activity.	DNA binding.DNA-directed RNA polymerase activity.	transcription.	transcription.
IPR000783	IPR007080	3	RNA polymerase subunit, RPB5	RNA polymerase Rpb1, domain 1	DNA binding.DNA-directed RNA polymerase activity.	DNA binding.DNA-directed RNA polymerase activity.	transcription.	transcription.
IPR000783	IPR007081	3	RNA polymerase subunit, RPB5	RNA polymerase Rpb1, domain 5	DNA binding.DNA-directed RNA polymerase activity.	DNA binding.DNA-directed RNA polymerase activity.	transcription.	transcription.
IPR000788	IPR000788	3	Ribonucleotide reductase large subunit, C-terminal	Ribonucleotide reductase large subunit, C-terminal	ribonucleoside-diphosphate reductase activity.	ribonucleoside-diphosphate reductase activity.	DNA replication.	DNA replication.	ribonucleoside-diphosphate reductase complex.	ribonucleoside-diphosphate reductase complex.
IPR000788	IPR005144	6	Ribonucleotide reductase large subunit, C-terminal	ATP-cone	ribonucleoside-diphosphate reductase activity.		DNA replication.		ribonucleoside-diphosphate reductase complex.
IPR000793	IPR000793	3	ATPase, F1/V1/A1 complex, alpha/beta subunit, C-terminal	ATPase, F1/V1/A1 complex, alpha/beta subunit, C-terminal	hydrogen-transporting ATP synthase activity, rotational mechanism.hydrogen-transporting ATPase activity, rotational mechanism.	hydrogen-transporting ATP synthase activity, rotational mechanism.hydrogen-transporting ATPase activity, rotational mechanism.	ATP biosynthesis.ATP synthesis coupled proton transport.	ATP biosynthesis.ATP synthesis coupled proton transport.	proton-transporting two-sector ATPase complex.	proton-transporting two-sector ATPase complex.
IPR000793	IPR004100	6	ATPase, F1/V1/A1 complex, alpha/beta subunit, C-terminal	ATPase, F1/V1/A1 complex, alpha/beta subunit, N-terminal	hydrogen-transporting ATP synthase activity, rotational mechanism.hydrogen-transporting ATPase activity, rotational mechanism.	hydrogen-transporting ATP synthase activity, rotational mechanism.hydrogen-transporting ATPase activity, rotational mechanism.	ATP biosynthesis.ATP synthesis coupled proton transport.	ATP synthesis coupled proton transport.	proton-transporting two-sector ATPase complex.	proton-transporting two-sector ATPase complex.
IPR000793	IPR007648	2	ATPase, F1/V1/A1 complex, alpha/beta subunit, C-terminal	Mitochondrial ATPase inhibitor, IATP	hydrogen-transporting ATP synthase activity, rotational mechanism.hydrogen-transporting ATPase activity, rotational mechanism.	enzyme inhibitor activity.	ATP biosynthesis.ATP synthesis coupled proton transport.	negative regulation of nucleoside metabolism.	proton-transporting two-sector ATPase complex.	mitochondrion.
IPR000794	IPR000794	1	Beta-ketoacyl synthase	Beta-ketoacyl synthase	catalytic activity.	catalytic activity.	fatty acid biosynthesis.	fatty acid biosynthesis.
IPR000795	IPR000795	4	Protein synthesis factor, GTP-binding	Protein synthesis factor, GTP-binding	GTP binding.	GTP binding.	protein biosynthesis.	protein biosynthesis.
IPR000795	IPR001326	1	Protein synthesis factor, GTP-binding	Elongation factor 1, beta/beta'/delta chain	GTP binding.	translation elongation factor activity.	protein biosynthesis.	translational elongation.		eukaryotic translation elongation factor 1 complex.
IPR000795	IPR004160	3	Protein synthesis factor, GTP-binding	Elongation factor Tu, C-terminal	GTP binding.	GTP binding.	protein biosynthesis.
IPR000795	IPR004161	8	Protein synthesis factor, GTP-binding	Elongation factor Tu, domain 2	GTP binding.	GTP binding.	protein biosynthesis.
IPR000795	IPR005517	1	Protein synthesis factor, GTP-binding	Elongation factor G, domain IV	GTP binding.	GTP binding.	protein biosynthesis.
IPR000804	IPR001392	4	Clathrin adaptor complex, small chain	Clathrin adaptor complex, medium chain			intracellular protein transport.	intracellular protein transport.	clathrin vesicle coat.	clathrin vesicle coat.
IPR000804	IPR002553	6	Clathrin adaptor complex, small chain	Adaptin, N-terminal			intracellular protein transport.		clathrin vesicle coat.
IPR000807	IPR000807	1	Imidazoleglycerol-phosphate dehydratase	Imidazoleglycerol-phosphate dehydratase	imidazoleglycerol-phosphate dehydratase activity.	imidazoleglycerol-phosphate dehydratase activity.	histidine biosynthesis.	histidine biosynthesis.
IPR000812	IPR000814	2	Transcription factor TFIIB related	TATA-box binding	zinc ion binding.transcription regulator activity.	DNA binding.RNA polymerase II transcription factor activity.	transcription initiation.regulation of transcription, DNA-dependent.	regulation of transcription, DNA-dependent.transcription initiation from RNA polymerase II promoter.	transcription factor complex.	nucleus.transcription factor TFIID complex.
IPR000814	IPR000814	1	TATA-box binding	TATA-box binding	DNA binding.RNA polymerase II transcription factor activity.	DNA binding.RNA polymerase II transcription factor activity.	regulation of transcription, DNA-dependent.transcription initiation from RNA polymerase II promoter.	regulation of transcription, DNA-dependent.transcription initiation from RNA polymerase II promoter.	nucleus.transcription factor TFIID complex.	nucleus.transcription factor TFIID complex.
IPR000814	IPR003194	1	TATA-box binding	Transcription initiation factor IIA, gamma subunit	DNA binding.RNA polymerase II transcription factor activity.	RNA polymerase II transcription factor activity.	regulation of transcription, DNA-dependent.transcription initiation from RNA polymerase II promoter.	transcription initiation from RNA polymerase II promoter.	nucleus.transcription factor TFIID complex.	transcription factor TFIIA complex.
IPR000814	IPR003958	1	TATA-box binding	Transcription factor CBF/NF-Y/archaeal histone	DNA binding.RNA polymerase II transcription factor activity.	sequence-specific DNA binding.	regulation of transcription, DNA-dependent.transcription initiation from RNA polymerase II promoter.		nucleus.transcription factor TFIID complex.	intracellular.
IPR000814	IPR004855	1	TATA-box binding	Transcription factor IIA, alpha/beta subunit	DNA binding.RNA polymerase II transcription factor activity.	transcription initiation factor activity.	regulation of transcription, DNA-dependent.transcription initiation from RNA polymerase II promoter.	transcription initiation from RNA polymerase II promoter.	nucleus.transcription factor TFIID complex.	nucleus.
IPR000814	IPR011665	1	TATA-box binding	Brf1-like TBP-binding	DNA binding.RNA polymerase II transcription factor activity.	zinc ion binding.transcriptional activator activity.	regulation of transcription, DNA-dependent.transcription initiation from RNA polymerase II promoter.	positive regulation of transcription.	nucleus.transcription factor TFIID complex.	nucleus.
IPR000834	IPR000834	1	Peptidase M14, carboxypeptidase A	Peptidase M14, carboxypeptidase A	carboxypeptidase A activity.	carboxypeptidase A activity.	proteolysis.	proteolysis.
IPR000836	IPR000836	6	Phosphoribosyltransferase	Phosphoribosyltransferase			nucleoside metabolism.	nucleoside metabolism.
IPR000851	IPR001865	1	Ribosomal protein S5	Ribosomal protein S2	structural constituent of ribosome.	structural constituent of ribosome.	protein biosynthesis.	protein biosynthesis.	intracellular.ribosome.	intracellular.ribosome.
IPR000851	IPR001912	1	Ribosomal protein S5	Ribosomal protein S4	structural constituent of ribosome.	structural constituent of ribosome.	protein biosynthesis.	protein biosynthesis.	intracellular.ribosome.	intracellular.ribosome.
IPR000861	IPR001806	1	PKN/rhophilin/rhotekin rho-binding repeat	Ras GTPase		GTP binding.	signal transduction.	small GTPase mediated signal transduction.	intracellular.
IPR000866	IPR000866	1	Alkyl hydroperoxide reductase/ Thiol specific antioxidant/ Mal allergen	Alkyl hydroperoxide reductase/ Thiol specific antioxidant/ Mal allergen
IPR000868	IPR000868	1	Isochorismatase hydrolase	Isochorismatase hydrolase	catalytic activity.	catalytic activity.	metabolism.	metabolism.
IPR000873	IPR000873	2	AMP-dependent synthetase and ligase	AMP-dependent synthetase and ligase	catalytic activity.	catalytic activity.	metabolism.	metabolism.
IPR000883	IPR002124	1	Cytochrome c oxidase, subunit I	Cytochrome c oxidase, subunit Vb	cytochrome-c oxidase activity.	cytochrome-c oxidase activity.	electron transport.	electron transport.	membrane.	mitochondrial envelope.
IPR000883	IPR002429	1	Cytochrome c oxidase, subunit I	Cytochrome c oxidase, subunit II	cytochrome-c oxidase activity.	cytochrome-c oxidase activity.copper ion binding.	electron transport.	electron transport.	membrane.	membrane.
IPR000883	IPR004202	1	Cytochrome c oxidase, subunit I	Cytochrome c oxidase subunit VIIc	cytochrome-c oxidase activity.	cytochrome-c oxidase activity.	electron transport.	electron transport.	membrane.
IPR000883	IPR004203	2	Cytochrome c oxidase, subunit I	Cytochrome c oxidase subunit IV	cytochrome-c oxidase activity.	cytochrome-c oxidase activity.	electron transport.	electron transport.	membrane.
IPR000883	IPR011759	1	Cytochrome c oxidase, subunit I	Cytochrome C oxidase subunit II, transmembrane region	cytochrome-c oxidase activity.	cytochrome-c oxidase activity.copper ion binding.	electron transport.	electron transport.	membrane.	integral to membrane.
IPR000904	IPR000904	1	SEC7-like	SEC7-like	ARF guanyl-nucleotide exchange factor activity.	ARF guanyl-nucleotide exchange factor activity.			intracellular.	intracellular.
IPR000904	IPR006689	4	SEC7-like	ARF/SAR superfamily	ARF guanyl-nucleotide exchange factor activity.	GTP binding.			intracellular.
IPR000977	IPR000977	1	ATP-dependent DNA ligase	ATP-dependent DNA ligase	DNA ligase (ATP) activity.ATP binding.	DNA ligase (ATP) activity.ATP binding.	DNA replication.DNA repair.DNA recombination.	DNA replication.DNA repair.DNA recombination.
IPR000991	IPR000991	3	Glutamine amidotransferase class-I	Glutamine amidotransferase class-I	catalytic activity.	catalytic activity.
IPR000991	IPR004468	6	Glutamine amidotransferase class-I	CTP synthase	catalytic activity.	CTP synthase activity.		pyrimidine nucleotide biosynthesis.
IPR000991	IPR005479	2	Glutamine amidotransferase class-I	Carbamoyl-phosphate synthase L chain, ATP-binding	catalytic activity.	ATP binding.
IPR000991	IPR005480	2	Glutamine amidotransferase class-I	Carbamoyl-phosphate synthetase large chain, oligomerisation	catalytic activity.	carbamoyl-phosphate synthase activity.		arginine biosynthesis.pyrimidine base biosynthesis.		cytoplasm.
IPR000991	IPR005801	1	Glutamine amidotransferase class-I	Anthranilate synthase component I and chorismate binding protein	catalytic activity.			biosynthesis.
IPR000991	IPR006805	1	Glutamine amidotransferase class-I	Anthranilate synthase component I, N-terminal	catalytic activity.	oxo-acid-lyase activity.		biosynthesis.
IPR000994	IPR000994	1	Peptidase M24	Peptidase M24	metalloexopeptidase activity.	metalloexopeptidase activity.	proteolysis.	proteolysis.
IPR000999	IPR000999	1	Ribonuclease III	Ribonuclease III	RNA binding.ribonuclease III activity.	RNA binding.ribonuclease III activity.	RNA processing.	RNA processing.
IPR001000	IPR001000	1	Glycoside hydrolase, family 10	Glycoside hydrolase, family 10	hydrolase activity, hydrolyzing O-glycosyl compounds.	hydrolase activity, hydrolyzing O-glycosyl compounds.	carbohydrate metabolism.	carbohydrate metabolism.
IPR001005	IPR001005	15	Myb, DNA-binding	Myb, DNA-binding	DNA binding.	DNA binding.			nucleus.	nucleus.
IPR001012	IPR003338	7	UBX	AAA ATPase VAT, N-terminal		ATP binding.
IPR001017	IPR001017	1	Dehydrogenase, E1 component	Dehydrogenase, E1 component	oxidoreductase activity, acting on the aldehyde or oxo group of donors, disulfide as acceptor.	oxidoreductase activity, acting on the aldehyde or oxo group of donors, disulfide as acceptor.	metabolism.	metabolism.
IPR001017	IPR005475	3	Dehydrogenase, E1 component	Transketolase, central region	oxidoreductase activity, acting on the aldehyde or oxo group of donors, disulfide as acceptor.		metabolism.
IPR001017	IPR005476	1	Dehydrogenase, E1 component	Transketolase, C-terminal	oxidoreductase activity, acting on the aldehyde or oxo group of donors, disulfide as acceptor.		metabolism.
IPR001019	IPR001019	1	Guanine nucleotide binding protein (G-protein), alpha subunit	Guanine nucleotide binding protein (G-protein), alpha subunit	signal transducer activity.guanyl nucleotide binding.	signal transducer activity.guanyl nucleotide binding.	G-protein coupled receptor protein signaling pathway.	G-protein coupled receptor protein signaling pathway.
IPR001019	IPR001680	1	Guanine nucleotide binding protein (G-protein), alpha subunit	WD-40 repeat	signal transducer activity.guanyl nucleotide binding.		G-protein coupled receptor protein signaling pathway.
IPR001023	IPR001023	13	Heat shock protein Hsp70	Heat shock protein Hsp70	ATP binding.	ATP binding.
IPR001023	IPR003103	2	Heat shock protein Hsp70	Apoptosis regulator Bcl-2 protein, BAG	ATP binding.	protein binding.		apoptosis.
IPR001025	IPR001025	3	Bromo adjacent region	Bromo adjacent region	DNA binding.	DNA binding.
IPR001045	IPR001045	1	Spermine synthase	Spermine synthase	catalytic activity.	catalytic activity.
IPR001078	IPR001078	1	Catalytic domain of components of various dehydrogenase complexes	Catalytic domain of components of various dehydrogenase complexes	acyltransferase activity.	acyltransferase activity.	metabolism.	metabolism.
IPR001092	IPR001092	8	Basic helix-loop-helix dimerisation region bHLH	Basic helix-loop-helix dimerisation region bHLH	transcription regulator activity.	transcription regulator activity.	regulation of transcription.	regulation of transcription.	nucleus.	nucleus.
IPR001093	IPR001093	3	IMP dehydrogenase/GMP reductase	IMP dehydrogenase/GMP reductase	catalytic activity.	catalytic activity.
IPR001138	IPR001138	26	Fungal transcriptional regulatory protein, N-terminal	Fungal transcriptional regulatory protein, N-terminal	transcription factor activity.zinc ion binding.	transcription factor activity.zinc ion binding.	regulation of transcription, DNA-dependent.	regulation of transcription, DNA-dependent.	nucleus.	nucleus.
IPR001140	IPR001140	3	ABC transporter, transmembrane region	ABC transporter, transmembrane region	ATP binding.ATPase activity, coupled to transmembrane movement of substances.	ATP binding.ATPase activity, coupled to transmembrane movement of substances.	transport.	transport.	integral to membrane.	integral to membrane.
IPR001140	IPR003439	7	ABC transporter, transmembrane region	ABC transporter related	ATP binding.ATPase activity, coupled to transmembrane movement of substances.	ATP binding.ATPase activity.	transport.		integral to membrane.
IPR001159	IPR001159	1	Double-stranded RNA binding	Double-stranded RNA binding	double-stranded RNA binding.	double-stranded RNA binding.			intracellular.	intracellular.
IPR001163	IPR001163	67	Like-Sm ribonucleoprotein, core	Like-Sm ribonucleoprotein, core			mRNA processing.	mRNA processing.	nucleus.small nucleolar ribonucleoprotein complex.	nucleus.small nucleolar ribonucleoprotein complex.
IPR001164	IPR002110	1	Arf GTPase activating protein	Ankyrin			regulation of GTPase activity.
IPR001179	IPR004843	2	Peptidylprolyl isomerase, FKBP-type	Metallophosphoesterase		hydrolase activity.	protein folding.
IPR001199	IPR001199	2	Cytochrome b5	Cytochrome b5
IPR001202	IPR001202	1	WW/Rsp5/WWP	WW/Rsp5/WWP
IPR001222	IPR007081	5	Transcription factor TFIIS	RNA polymerase Rpb1, domain 5	DNA binding.zinc ion binding.transcription regulator activity.	DNA binding.DNA-directed RNA polymerase activity.	RNA elongation.regulation of transcription, DNA-dependent.	transcription.
IPR001222	IPR007083	5	Transcription factor TFIIS	RNA polymerase Rpb1, domain 4	DNA binding.zinc ion binding.transcription regulator activity.	DNA binding.DNA-directed RNA polymerase activity.	RNA elongation.regulation of transcription, DNA-dependent.	transcription.
IPR001222	IPR007120	3	Transcription factor TFIIS	RNA polymerase Rpb2, domain 6	DNA binding.zinc ion binding.transcription regulator activity.	DNA binding.DNA-directed RNA polymerase activity.	RNA elongation.regulation of transcription, DNA-dependent.	transcription.
IPR001222	IPR007642	3	Transcription factor TFIIS	RNA polymerase Rpb2, domain 2	DNA binding.zinc ion binding.transcription regulator activity.	DNA binding.DNA-directed RNA polymerase activity.	RNA elongation.regulation of transcription, DNA-dependent.	transcription.
IPR001232	IPR001232	1	SKP1 component	SKP1 component
IPR001232	IPR001810	14	SKP1 component	Cyclin-like F-box
IPR001236	IPR001236	1	Lactate/malate dehydrogenase	Lactate/malate dehydrogenase	oxidoreductase activity.	oxidoreductase activity.	tricarboxylic acid cycle intermediate metabolism.	tricarboxylic acid cycle intermediate metabolism.
IPR001241	IPR001241	1	DNA topoisomerase, type IIA, subunit B or N-terminal	DNA topoisomerase, type IIA, subunit B or N-terminal	DNA binding.DNA topoisomerase (ATP-hydrolyzing) activity.ATP binding.	DNA binding.DNA topoisomerase (ATP-hydrolyzing) activity.ATP binding.	DNA topological change.DNA unwinding during replication.	DNA topological change.DNA unwinding during replication.	chromosome.	chromosome.
IPR001241	IPR003594	2	DNA topoisomerase, type IIA, subunit B or N-terminal	ATP-binding region, ATPase-like	DNA binding.DNA topoisomerase (ATP-hydrolyzing) activity.ATP binding.	ATP binding.	DNA topological change.DNA unwinding during replication.		chromosome.
IPR001247	IPR001247	15	Exoribonuclease	Exoribonuclease	3'-5'-exoribonuclease activity.RNA binding.	3'-5'-exoribonuclease activity.RNA binding.	RNA processing.	RNA processing.
IPR001247	IPR003029	15	Exoribonuclease	RNA binding S1	3'-5'-exoribonuclease activity.RNA binding.	RNA binding.	RNA processing.
IPR001247	IPR004088	2	Exoribonuclease	KH, type 1	3'-5'-exoribonuclease activity.RNA binding.	nucleic acid binding.	RNA processing.
IPR001296	IPR001296	3	Glycosyl transferase, group 1	Glycosyl transferase, group 1			biosynthesis.	biosynthesis.
IPR001303	IPR001303	1	Class II aldolase/adducin, N-terminal	Class II aldolase/adducin, N-terminal
IPR001305	IPR002939	2	DnaJ central region	Chaperone DnaJ, C-terminal	heat shock protein binding.unfolded protein binding.	unfolded protein binding.	protein folding.	protein folding.
IPR001310	IPR001310	1	Histidine triad (HIT) protein	Histidine triad (HIT) protein
IPR001312	IPR001312	3	Hexokinase	Hexokinase	hexokinase activity.ATP binding.	hexokinase activity.ATP binding.	glycolysis.	glycolysis.
IPR001313	IPR001313	1	Pumilio/Puf RNA-binding	Pumilio/Puf RNA-binding	RNA binding.	RNA binding.
IPR001326	IPR004160	1	Elongation factor 1, beta/beta'/delta chain	Elongation factor Tu, C-terminal	translation elongation factor activity.	GTP binding.	translational elongation.		eukaryotic translation elongation factor 1 complex.
IPR001326	IPR004161	1	Elongation factor 1, beta/beta'/delta chain	Elongation factor Tu, domain 2	translation elongation factor activity.	GTP binding.	translational elongation.		eukaryotic translation elongation factor 1 complex.
IPR001327	IPR001327	1	Pyridine nucleotide-disulphide oxidoreductase, NAD-binding region	Pyridine nucleotide-disulphide oxidoreductase, NAD-binding region	disulfide oxidoreductase activity.	disulfide oxidoreductase activity.	electron transport.	electron transport.
IPR001327	IPR004099	2	Pyridine nucleotide-disulphide oxidoreductase, NAD-binding region	Pyridine nucleotide-disulphide oxidoreductase dimerisation region	disulfide oxidoreductase activity.	oxidoreductase activity.	electron transport.	electron transport.		cytoplasm.
IPR001330	IPR001330	1	Prenyltransferase/squalene oxidase	Prenyltransferase/squalene oxidase	catalytic activity.	catalytic activity.
IPR001330	IPR002088	3	Prenyltransferase/squalene oxidase	Protein prenyltransferase, alpha subunit	catalytic activity.	protein prenyltransferase activity.		protein amino acid prenylation.
IPR001345	IPR001345	1	Phosphoglycerate/bisphosphoglycerate mutase	Phosphoglycerate/bisphosphoglycerate mutase	catalytic activity.	catalytic activity.	metabolism.	metabolism.
IPR001353	IPR001353	58	20S proteasome, A and B subunits	20S proteasome, A and B subunits	threonine endopeptidase activity.	threonine endopeptidase activity.	ubiquitin-dependent protein catabolism.	ubiquitin-dependent protein catabolism.	proteasome core complex (sensu Eukaryota).	proteasome core complex (sensu Eukaryota).
IPR001356	IPR001356	2	Homeobox	Homeobox	transcription factor activity.sequence-specific DNA binding.	transcription factor activity.sequence-specific DNA binding.	regulation of transcription, DNA-dependent.	regulation of transcription, DNA-dependent.	nucleus.	nucleus.
IPR001356	IPR002100	3	Homeobox	Transcription factor, MADS-box	transcription factor activity.sequence-specific DNA binding.	transcription factor activity.sequence-specific DNA binding.	regulation of transcription, DNA-dependent.	regulation of transcription, DNA-dependent.	nucleus.	nucleus.
IPR001357	IPR001357	3	BRCT	BRCT					intracellular.	intracellular.
IPR001365	IPR001365	1	Adenosine/AMP deaminase	Adenosine/AMP deaminase	deaminase activity.	deaminase activity.	purine ribonucleoside monophosphate biosynthesis.	purine ribonucleoside monophosphate biosynthesis.
IPR001373	IPR001373	2	Cullin	Cullin			cell cycle.	cell cycle.
IPR001373	IPR001841	5	Cullin	Zinc finger, RING-type		protein binding.zinc ion binding.	cell cycle.
IPR001388	IPR001388	5	Synaptobrevin	Synaptobrevin			vesicle-mediated transport.	vesicle-mediated transport.	integral to membrane.	integral to membrane.
IPR001388	IPR007705	8	Synaptobrevin	Vesicle transport v-SNARE			vesicle-mediated transport.	intracellular protein transport.	integral to membrane.	integral to membrane.
IPR001392	IPR002553	8	Clathrin adaptor complex, medium chain	Adaptin, N-terminal			intracellular protein transport.		clathrin vesicle coat.
IPR001394	IPR001394	2	Peptidase C19, ubiquitin carboxyl-terminal hydrolase 2	Peptidase C19, ubiquitin carboxyl-terminal hydrolase 2	cysteine-type endopeptidase activity.ubiquitin thiolesterase activity.	cysteine-type endopeptidase activity.ubiquitin thiolesterase activity.	ubiquitin-dependent protein catabolism.	ubiquitin-dependent protein catabolism.
IPR001395	IPR001395	4	Aldo/keto reductase	Aldo/keto reductase	oxidoreductase activity.	oxidoreductase activity.
IPR001404	IPR001404	3	Heat shock protein Hsp90	Heat shock protein Hsp90	unfolded protein binding.	unfolded protein binding.	protein folding.	protein folding.
IPR001404	IPR003594	6	Heat shock protein Hsp90	ATP-binding region, ATPase-like	unfolded protein binding.	ATP binding.	protein folding.
IPR001406	IPR001406	1	tRNA pseudouridine synthase	tRNA pseudouridine synthase	pseudouridylate synthase activity.	pseudouridylate synthase activity.	tRNA processing.	tRNA processing.
IPR001424	IPR006121	1	Superoxide dismutase, copper/zinc binding	Heavy metal transport/detoxification protein	copper, zinc superoxide dismutase activity.metal ion binding.	metal ion binding.	superoxide metabolism.	metal ion transport.
IPR001425	IPR001425	1	Bacterial rhodopsin	Bacterial rhodopsin	ion channel activity.	ion channel activity.	ion transport.	ion transport.	membrane.	membrane.
IPR001440	IPR001440	11	Tetratricopeptide TPR_1	Tetratricopeptide TPR_1
IPR001450	IPR001450	1	4Fe-4S ferredoxin, iron-sulfur binding	4Fe-4S ferredoxin, iron-sulfur binding	electron transporter activity.iron ion binding.	electron transporter activity.iron ion binding.	electron transport.	electron transport.
IPR001451	IPR001451	4	Bacterial transferase hexapeptide repeat	Bacterial transferase hexapeptide repeat
IPR001452	IPR001452	35	Src homology-3	Src homology-3
IPR001452	IPR001781	1	Src homology-3	LIM, zinc-binding		zinc ion binding.
IPR001452	IPR002110	5	Src homology-3	Ankyrin
IPR001452	IPR006785	2	Src homology-3	Peroxisomal membrane anchor protein (Pex14p)						peroxisome.membrane.
IPR001474	IPR001474	1	GTP cyclohydrolase I	GTP cyclohydrolase I	GTP cyclohydrolase I activity.	GTP cyclohydrolase I activity.	biosynthesis.	biosynthesis.
IPR001476	IPR001476	1	Chaperonin Cpn10	Chaperonin Cpn10	ATP binding.	ATP binding.	protein folding.	protein folding.
IPR001476	IPR002423	1	Chaperonin Cpn10	Chaperonin Cpn60/TCP-1	ATP binding.	protein binding.ATP binding.	protein folding.	cellular protein metabolism.
IPR001478	IPR001806	2	PDZ/DHR/GLGF	Ras GTPase	protein binding.	GTP binding.		small GTPase mediated signal transduction.
IPR001494	IPR001806	6	Importin-beta, N-terminal	Ras GTPase	protein transporter activity.	GTP binding.	protein import into nucleus, docking.	small GTPase mediated signal transduction.	nucleus.nuclear pore.cytoplasm.
IPR001494	IPR002652	3	Importin-beta, N-terminal	Importin alpha-like protein, beta-binding region	protein transporter activity.	protein transporter activity.	protein import into nucleus, docking.	protein import into nucleus.intracellular protein transport.	nucleus.nuclear pore.cytoplasm.
IPR001494	IPR005043	2	Importin-beta, N-terminal	CAS/CSE, C-terminal	protein transporter activity.	importin-alpha export receptor activity.	protein import into nucleus, docking.	apoptosis.cell proliferation.	nucleus.nuclear pore.cytoplasm.	nucleus.cytoplasm.
IPR001529	IPR007073	1	DNA-directed RNA polymerase, M/15 kDa subunit	RNA polymerase Rpb1, domain 7	DNA binding.DNA-directed RNA polymerase activity.	DNA binding.DNA-directed RNA polymerase activity.	transcription.	transcription.
IPR001529	IPR007642	3	DNA-directed RNA polymerase, M/15 kDa subunit	RNA polymerase Rpb2, domain 2	DNA binding.DNA-directed RNA polymerase activity.	DNA binding.DNA-directed RNA polymerase activity.	transcription.	transcription.
IPR001533	IPR001533	1	Transcriptional coactivator/pterin dehydratase	Transcriptional coactivator/pterin dehydratase
IPR001537	IPR001537	1	tRNA/rRNA methyltransferase, SpoU	tRNA/rRNA methyltransferase, SpoU	RNA binding.RNA methyltransferase activity.	RNA binding.RNA methyltransferase activity.	RNA processing.	RNA processing.
IPR001544	IPR001544	1	Aminotransferase, class IV	Aminotransferase, class IV	catalytic activity.	catalytic activity.	metabolism.	metabolism.
IPR001553	IPR001553	5	RecA bacterial DNA recombination	RecA bacterial DNA recombination	DNA binding.ATP binding.DNA-dependent ATPase activity.	DNA binding.ATP binding.DNA-dependent ATPase activity.	DNA metabolism.	DNA metabolism.
IPR001564	IPR001564	1	Nucleoside diphosphate kinase	Nucleoside diphosphate kinase	nucleoside diphosphate kinase activity.ATP binding.	nucleoside diphosphate kinase activity.ATP binding.	GTP biosynthesis.UTP biosynthesis.CTP biosynthesis.	GTP biosynthesis.UTP biosynthesis.CTP biosynthesis.
IPR001584	IPR001584	3	Integrase, catalytic region	Integrase, catalytic region	DNA binding.	DNA binding.	DNA integration.	DNA integration.
IPR001597	IPR001597	1	Aromatic amino acid beta-eliminating lyase/threonine aldolase	Aromatic amino acid beta-eliminating lyase/threonine aldolase	lyase activity.	lyase activity.	amino acid metabolism.	amino acid metabolism.
IPR001609	IPR001609	6	Myosin head, motor region	Myosin head, motor region	motor activity.ATP binding.	motor activity.ATP binding.			myosin.	myosin.
IPR001609	IPR002048	8	Myosin head, motor region	Calcium-binding EF-hand	motor activity.ATP binding.	calcium ion binding.			myosin.
IPR001609	IPR004000	7	Myosin head, motor region	Actin/actin-like	motor activity.ATP binding.	protein binding.			myosin.
IPR001609	IPR004009	4	Myosin head, motor region	Myosin, N-terminal, SH3-like	motor activity.ATP binding.	motor activity.ATP binding.			myosin.	myosin.
IPR001611	IPR001611	2	Leucine-rich repeat	Leucine-rich repeat
IPR001611	IPR001806	4	Leucine-rich repeat	Ras GTPase		GTP binding.		small GTPase mediated signal transduction.
IPR001619	IPR006011	7	Sec1-like protein	Syntaxin, N-terminal			vesicle docking during exocytosis.vesicle-mediated transport.			membrane.
IPR001650	IPR011545	50	Helicase, C-terminal	DEAD/DEAH box helicase, N-terminal	nucleic acid binding.helicase activity.ATP binding.	nucleic acid binding.helicase activity.ATP binding.
IPR001656	IPR001656	1	tRNA pseudouridine synthase D, TruD	tRNA pseudouridine synthase D, TruD	pseudouridylate synthase activity.	pseudouridylate synthase activity.	tRNA processing.	tRNA processing.
IPR001660	IPR001660	1	Sterile alpha motif SAM	Sterile alpha motif SAM
IPR001660	IPR011510	2	Sterile alpha motif SAM	Sterile alpha motif homology 2
IPR001680	IPR001680	96	WD-40 repeat	WD-40 repeat
IPR001680	IPR001770	1	WD-40 repeat	G-protein, gamma subunit		signal transducer activity.		G-protein coupled receptor protein signaling pathway.		heterotrimeric G-protein complex.
IPR001680	IPR001849	7	WD-40 repeat	Pleckstrin-like
IPR001680	IPR004000	9	WD-40 repeat	Actin/actin-like		protein binding.
IPR001680	IPR006789	1	WD-40 repeat	ARP2/3 complex 16 kDa subunit (p16-Arc)				regulation of actin filament polymerization.		cytoskeleton.
IPR001680	IPR008384	1	WD-40 repeat	ARP23 complex 20 kDa subunit				actin filament polymerization.		cytoskeleton.
IPR001683	IPR001683	5	Phox-like	Phox-like	protein binding.phosphoinositide binding.	protein binding.phosphoinositide binding.	intracellular signaling cascade.	intracellular signaling cascade.
IPR001698	IPR002189	1	F-actin capping protein, beta subunit	F-actin capping protein, alpha subunit	actin binding.	actin binding.	actin cytoskeleton organization and biogenesis.	actin cytoskeleton organization and biogenesis.	F-actin capping protein complex.	F-actin capping protein complex.
IPR001721	IPR001721	1	Threonine dehydratase, C-terminal	Threonine dehydratase, C-terminal	threonine ammonia-lyase activity.	threonine ammonia-lyase activity.	isoleucine biosynthesis.	isoleucine biosynthesis.
IPR001721	IPR001926	2	Threonine dehydratase, C-terminal	Pyridoxal-5'-phosphate-dependent enzyme, beta subunit	threonine ammonia-lyase activity.	catalytic activity.	isoleucine biosynthesis.	metabolism.
IPR001731	IPR001731	1	Delta-aminolevulinic acid dehydratase	Delta-aminolevulinic acid dehydratase	porphobilinogen synthase activity.	porphobilinogen synthase activity.	heme biosynthesis.	heme biosynthesis.
IPR001752	IPR001752	2	Kinesin, motor region	Kinesin, motor region	microtubule motor activity.ATP binding.	microtubule motor activity.ATP binding.	microtubule-based movement.	microtubule-based movement.	microtubule associated complex.	microtubule associated complex.
IPR001752	IPR008280	4	Kinesin, motor region	Tubulin/FtsZ, C-terminal	microtubule motor activity.ATP binding.	GTPase activity.GTP binding.	microtubule-based movement.	protein polymerization.	microtubule associated complex.	protein complex.
IPR001753	IPR001753	1	Enoyl-CoA hydratase/isomerase	Enoyl-CoA hydratase/isomerase	catalytic activity.	catalytic activity.	metabolism.	metabolism.
IPR001754	IPR001754	1	Orotidine 5'-phosphate decarboxylase	Orotidine 5'-phosphate decarboxylase	orotidine-5'-phosphate decarboxylase activity.	orotidine-5'-phosphate decarboxylase activity.	'de novo' pyrimidine base biosynthesis.	'de novo' pyrimidine base biosynthesis.
IPR001763	IPR001763	1	Rhodanese-like	Rhodanese-like
IPR001781	IPR001781	1	LIM, zinc-binding	LIM, zinc-binding	zinc ion binding.	zinc ion binding.
IPR001789	IPR001789	5	Response regulator receiver	Response regulator receiver	two-component response regulator activity.	two-component response regulator activity.	two-component signal transduction system (phosphorelay).regulation of transcription, DNA-dependent.	two-component signal transduction system (phosphorelay).regulation of transcription, DNA-dependent.
IPR001789	IPR008207	3	Response regulator receiver	Hpt	two-component response regulator activity.	two-component sensor activity.	two-component signal transduction system (phosphorelay).regulation of transcription, DNA-dependent.	two-component signal transduction system (phosphorelay).
IPR001800	IPR001800	2	Lipoprotein, type 6	Lipoprotein, type 6			defense response.	defense response.	outer membrane (sensu Proteobacteria).	outer membrane (sensu Proteobacteria).
IPR001804	IPR001804	1	Isocitrate/isopropylmalate dehydrogenase	Isocitrate/isopropylmalate dehydrogenase	oxidoreductase activity.	oxidoreductase activity.	metabolism.	metabolism.
IPR001806	IPR001806	14	Ras GTPase	Ras GTPase	GTP binding.	GTP binding.	small GTPase mediated signal transduction.	small GTPase mediated signal transduction.
IPR001806	IPR001849	9	Ras GTPase	Pleckstrin-like	GTP binding.		small GTPase mediated signal transduction.
IPR001806	IPR001895	7	Ras GTPase	Guanine-nucleotide dissociation stimulator CDC25	GTP binding.	guanyl-nucleotide exchange factor activity.	small GTPase mediated signal transduction.	intracellular signaling cascade.
IPR001806	IPR001936	5	Ras GTPase	Ras GTPase-activating protein	GTP binding.		small GTPase mediated signal transduction.
IPR001806	IPR002005	17	Ras GTPase	Rab GTPase activator	GTP binding.		small GTPase mediated signal transduction.	regulation of GTPase activity.
IPR001806	IPR002075	2	Ras GTPase	Nuclear transport factor 2	GTP binding.	transporter activity.	small GTPase mediated signal transduction.	transport.		intracellular.
IPR001806	IPR005043	1	Ras GTPase	CAS/CSE, C-terminal	GTP binding.	importin-alpha export receptor activity.	small GTPase mediated signal transduction.	apoptosis.cell proliferation.		nucleus.cytoplasm.
IPR001806	IPR010473	4	Ras GTPase	Diaphanous GTPase-binding	GTP binding.	actin binding.Rho GTPase binding.	small GTPase mediated signal transduction.	actin cytoskeleton organization and biogenesis.
IPR001810	IPR001810	2	Cyclin-like F-box	Cyclin-like F-box
IPR001830	IPR001830	8	Glycosyl transferase, family 20	Glycosyl transferase, family 20	alpha,alpha-trehalose-phosphate synthase (UDP-forming) activity.	alpha,alpha-trehalose-phosphate synthase (UDP-forming) activity.	trehalose biosynthesis.	trehalose biosynthesis.
IPR001837	IPR001837	1	CAP protein	CAP protein					membrane.	membrane.
IPR001849	IPR001849	6	Pleckstrin-like	Pleckstrin-like
IPR001852	IPR001852	6	Vitamin B6 biosynthesis protein	Vitamin B6 biosynthesis protein	molecular function unknown.	molecular function unknown.
IPR001895	IPR001895	2	Guanine-nucleotide dissociation stimulator CDC25	Guanine-nucleotide dissociation stimulator CDC25	guanyl-nucleotide exchange factor activity.	guanyl-nucleotide exchange factor activity.	intracellular signaling cascade.	intracellular signaling cascade.
IPR001912	IPR005324	1	Ribosomal protein S4	Ribosomal protein S5, C-terminal	structural constituent of ribosome.	structural constituent of ribosome.	protein biosynthesis.	protein biosynthesis.	intracellular.ribosome.	intracellular.ribosome.
IPR001926	IPR001926	1	Pyridoxal-5'-phosphate-dependent enzyme, beta subunit	Pyridoxal-5'-phosphate-dependent enzyme, beta subunit	catalytic activity.	catalytic activity.	metabolism.	metabolism.
IPR001985	IPR001985	1	S-adenosylmethionine decarboxylase	S-adenosylmethionine decarboxylase	adenosylmethionine decarboxylase activity.	adenosylmethionine decarboxylase activity.	spermine biosynthesis.spermidine biosynthesis.	spermine biosynthesis.spermidine biosynthesis.
IPR001993	IPR001993	1	Mitochondrial substrate carrier	Mitochondrial substrate carrier	binding.	binding.	transport.	transport.	membrane.	membrane.
IPR002005	IPR002088	1	Rab GTPase activator	Protein prenyltransferase, alpha subunit		protein prenyltransferase activity.	regulation of GTPase activity.	protein amino acid prenylation.
IPR002014	IPR002014	1	VHS	VHS			intracellular protein transport.	intracellular protein transport.
IPR002016	IPR003088	1	Haem peroxidase, plant/fungal/bacterial	Cytochrome c, class I	peroxidase activity.	electron transporter activity.	response to oxidative stress.	electron transport.
IPR002017	IPR002017	3	Spectrin repeat	Spectrin repeat
IPR002020	IPR002020	1	Citrate synthase	Citrate synthase	transferase activity, transferring acyl groups, acyl groups converted into alkyl on transfer.	transferase activity, transferring acyl groups, acyl groups converted into alkyl on transfer.	main pathways of carbohydrate metabolism.	main pathways of carbohydrate metabolism.
IPR002035	IPR002035	5	von Willebrand factor, type A	von Willebrand factor, type A
IPR002048	IPR002048	7	Calcium-binding EF-hand	Calcium-binding EF-hand	calcium ion binding.	calcium ion binding.
IPR002048	IPR004009	4	Calcium-binding EF-hand	Myosin, N-terminal, SH3-like	calcium ion binding.	motor activity.ATP binding.				myosin.
IPR002068	IPR002068	2	Heat shock protein Hsp20	Heat shock protein Hsp20
IPR002085	IPR002085	3	Alcohol dehydrogenase superfamily, zinc-containing	Alcohol dehydrogenase superfamily, zinc-containing	zinc ion binding.oxidoreductase activity.	zinc ion binding.oxidoreductase activity.
IPR002097	IPR004000	1	Profilin/allergen	Actin/actin-like	actin binding.	protein binding.	cytoskeleton organization and biogenesis.		actin cytoskeleton.
IPR002099	IPR003594	7	DNA mismatch repair protein	ATP-binding region, ATPase-like		ATP binding.	mismatch repair.
IPR002100	IPR002100	3	Transcription factor, MADS-box	Transcription factor, MADS-box	transcription factor activity.sequence-specific DNA binding.	transcription factor activity.sequence-specific DNA binding.	regulation of transcription, DNA-dependent.	regulation of transcription, DNA-dependent.	nucleus.	nucleus.
IPR002108	IPR002108	1	Actin-binding, cofilin/tropomyosin type	Actin-binding, cofilin/tropomyosin type	actin binding.	actin binding.			intracellular.	intracellular.
IPR002110	IPR002110	5	Ankyrin	Ankyrin
IPR002110	IPR002909	2	Ankyrin	Cell surface receptor IPT/TIG
IPR002121	IPR002121	1	HRDC	HRDC	nucleic acid binding.	nucleic acid binding.			intracellular.	intracellular.
IPR002121	IPR002562	2	HRDC	3'-5' exonuclease	nucleic acid binding.	nucleic acid binding.3'-5' exonuclease activity.			intracellular.	intracellular.
IPR002125	IPR002125	2	CMP/dCMP deaminase, zinc-binding	CMP/dCMP deaminase, zinc-binding	zinc ion binding.hydrolase activity.	zinc ion binding.hydrolase activity.
IPR002129	IPR002129	1	Pyridoxal-dependent decarboxylase	Pyridoxal-dependent decarboxylase	carboxy-lyase activity.	carboxy-lyase activity.	carboxylic acid metabolism.	carboxylic acid metabolism.
IPR002130	IPR004843	1	Peptidyl-prolyl cis-trans isomerase, cyclophilin type	Metallophosphoesterase		hydrolase activity.	protein folding.
IPR002197	IPR002197	1	Helix-turn-helix, Fis-type	Helix-turn-helix, Fis-type	transcription factor activity.	transcription factor activity.	regulation of transcription, DNA-dependent.	regulation of transcription, DNA-dependent.
IPR002202	IPR002202	2	Hydroxymethylglutaryl-coenzyme A reductase	Hydroxymethylglutaryl-coenzyme A reductase	hydroxymethylglutaryl-CoA reductase (NADPH) activity.	hydroxymethylglutaryl-CoA reductase (NADPH) activity.	biosynthesis.	biosynthesis.
IPR002300	IPR002300	1	Aminoacyl-tRNA synthetase, class Ia	Aminoacyl-tRNA synthetase, class Ia	aminoacyl-tRNA ligase activity.ATP binding.	aminoacyl-tRNA ligase activity.ATP binding.	tRNA aminoacylation for protein translation.	tRNA aminoacylation for protein translation.
IPR002314	IPR002314	1	tRNA synthetase, class II (G, H, P and S)	tRNA synthetase, class II (G, H, P and S)	aminoacyl-tRNA ligase activity.ATP binding.	aminoacyl-tRNA ligase activity.ATP binding.	tRNA aminoacylation for protein translation.	tRNA aminoacylation for protein translation.
IPR002314	IPR004154	2	tRNA synthetase, class II (G, H, P and S)	Anticodon-binding	aminoacyl-tRNA ligase activity.ATP binding.	aminoacyl-tRNA ligase activity.ATP binding.	tRNA aminoacylation for protein translation.	protein biosynthesis.
IPR002319	IPR005146	1	Phenylalanyl-tRNA synthetase, class IIc	B3/4	phenylalanine-tRNA ligase activity.ATP binding.		phenylalanyl-tRNA aminoacylation.
IPR002319	IPR005147	1	Phenylalanyl-tRNA synthetase, class IIc	tRNA synthetase, B5	phenylalanine-tRNA ligase activity.ATP binding.		phenylalanyl-tRNA aminoacylation.
IPR002372	IPR002372	1	Pyrrolo-quinoline quinone	Pyrrolo-quinoline quinone			electron transport.	electron transport.
IPR002379	IPR002379	5	ATPase, F0/V0 complex, subunit C	ATPase, F0/V0 complex, subunit C	hydrogen-transporting ATP synthase activity, rotational mechanism.hydrogen-transporting ATPase activity, rotational mechanism.	hydrogen-transporting ATP synthase activity, rotational mechanism.hydrogen-transporting ATPase activity, rotational mechanism.	ATP synthesis coupled proton transport.	ATP synthesis coupled proton transport.	membrane.proton-transporting two-sector ATPase complex.	membrane.proton-transporting two-sector ATPase complex.
IPR002423	IPR002423	1	Chaperonin Cpn60/TCP-1	Chaperonin Cpn60/TCP-1	protein binding.ATP binding.	protein binding.ATP binding.	cellular protein metabolism.	cellular protein metabolism.
IPR002474	IPR005479	1	Carbamoyl-phosphate synthase, small chain	Carbamoyl-phosphate synthase L chain, ATP-binding	carbamoyl-phosphate synthase activity.ATP binding.	ATP binding.	nitrogen compound metabolism.
IPR002474	IPR005480	1	Carbamoyl-phosphate synthase, small chain	Carbamoyl-phosphate synthetase large chain, oligomerisation	carbamoyl-phosphate synthase activity.ATP binding.	carbamoyl-phosphate synthase activity.	nitrogen compound metabolism.	arginine biosynthesis.pyrimidine base biosynthesis.		cytoplasm.
IPR002495	IPR002495	1	Glycosyl transferase, family 8	Glycosyl transferase, family 8	transferase activity, transferring hexosyl groups.	transferase activity, transferring hexosyl groups.	carbohydrate biosynthesis.	carbohydrate biosynthesis.
IPR002501	IPR002501	1	Pseudouridylate synthase TruB, N-terminal	Pseudouridylate synthase TruB, N-terminal	pseudouridylate synthase activity.	pseudouridylate synthase activity.	RNA processing.	RNA processing.
IPR002504	IPR002504	1	ATP-NAD/AcoX kinase	ATP-NAD/AcoX kinase	NAD+ kinase activity.	NAD+ kinase activity.	metabolism.	metabolism.
IPR002553	IPR002553	5	Adaptin, N-terminal	Adaptin, N-terminal
IPR002558	IPR002558	1	I/LWEQ	I/LWEQ	actin binding.	actin binding.
IPR002562	IPR002562	1	3'-5' exonuclease	3'-5' exonuclease	nucleic acid binding.3'-5' exonuclease activity.	nucleic acid binding.3'-5' exonuclease activity.			intracellular.	intracellular.
IPR002618	IPR002618	1	UTP--glucose-1-phosphate uridylyltransferase	UTP--glucose-1-phosphate uridylyltransferase	nucleotidyltransferase activity.	nucleotidyltransferase activity.	metabolism.	metabolism.
IPR002638	IPR002638	1	Quinolinate phosphoribosyl transferase	Quinolinate phosphoribosyl transferase	nicotinate-nucleotide diphosphorylase (carboxylating) activity.	nicotinate-nucleotide diphosphorylase (carboxylating) activity.	NAD biosynthesis.	NAD biosynthesis.
IPR002645	IPR002645	1	Sulfate transporter/antisigma-factor antagonist STAS	Sulfate transporter/antisigma-factor antagonist STAS
IPR002645	IPR003594	1	Sulfate transporter/antisigma-factor antagonist STAS	ATP-binding region, ATPase-like		ATP binding.
IPR002650	IPR002650	1	ATP-sulfurylase	ATP-sulfurylase	sulfate adenylyltransferase (ATP) activity.	sulfate adenylyltransferase (ATP) activity.	sulfate assimilation.	sulfate assimilation.
IPR002678	IPR002678	1	NGG1p interacting factor 3, NIF3	NGG1p interacting factor 3, NIF3
IPR002715	IPR002715	3	Nascent polypeptide-associated complex NAC	Nascent polypeptide-associated complex NAC
IPR002777	IPR004127	7	Prefoldin beta-like	Prefoldin alpha-like		protein binding.		protein folding.		prefoldin complex.
IPR002778	IPR004125	1	Ribonucleoprotein complex SRP, Srp19 component	Signal peptide binding (SRP54) M-domain	7S RNA binding.	RNA binding.	protein targeting.	protein targeting.	signal recognition particle (sensu Eukaryota).	signal recognition particle (sensu Eukaryota).
IPR002818	IPR002818	1	ThiJ/PfpI	ThiJ/PfpI
IPR002860	IPR002860	1	Glycosyl hydrolase, BNR repeat	Glycosyl hydrolase, BNR repeat
IPR002909	IPR002909	1	Cell surface receptor IPT/TIG	Cell surface receptor IPT/TIG
IPR002912	IPR002912	3	Amino acid-binding ACT	Amino acid-binding ACT	amino acid binding.	amino acid binding.	metabolism.	metabolism.
IPR002912	IPR006139	7	Amino acid-binding ACT	D-isomer specific 2-hydroxyacid dehydrogenase, catalytic region	amino acid binding.	oxidoreductase activity, acting on the CH-OH group of donors, NAD or NADP as acceptor.NAD binding.	metabolism.	metabolism.
IPR002912	IPR006140	7	Amino acid-binding ACT	D-isomer specific 2-hydroxyacid dehydrogenase, NAD-binding	amino acid binding.	oxidoreductase activity, acting on the CH-OH group of donors, NAD or NADP as acceptor.	metabolism.	L-serine biosynthesis.
IPR002917	IPR002917	3	GTP-binding protein, HSR1-related	GTP-binding protein, HSR1-related	GTP binding.	GTP binding.			intracellular.	intracellular.
IPR002917	IPR004044	1	GTP-binding protein, HSR1-related	KH, type 2	GTP binding.	nucleic acid binding.			intracellular.
IPR002917	IPR004396	2	GTP-binding protein, HSR1-related	Conserved hypothetical protein 92	GTP binding.	GTP binding.molecular function unknown.			intracellular.
IPR002922	IPR002922	1	Thiamine biosynthesis Thi4 protein	Thiamine biosynthesis Thi4 protein			thiamin biosynthesis.	thiamin biosynthesis.
IPR002934	IPR002934	1	DNA polymerase, beta-like region	DNA polymerase, beta-like region	nucleotidyltransferase activity.	nucleotidyltransferase activity.
IPR002939	IPR002939	1	Chaperone DnaJ, C-terminal	Chaperone DnaJ, C-terminal	unfolded protein binding.	unfolded protein binding.	protein folding.	protein folding.
IPR003000	IPR003000	1	Silent information regulator protein Sir2	Silent information regulator protein Sir2	DNA binding.	DNA binding.	chromatin silencing.regulation of transcription, DNA-dependent.	chromatin silencing.regulation of transcription, DNA-dependent.	chromatin silencing complex.	chromatin silencing complex.
IPR003008	IPR003008	2	Tubulin/FtsZ, GTPase	Tubulin/FtsZ, GTPase
IPR003008	IPR008280	4	Tubulin/FtsZ, GTPase	Tubulin/FtsZ, C-terminal		GTPase activity.GTP binding.		protein polymerization.		protein complex.
IPR003010	IPR003010	1	Nitrilase/cyanide hydratase and apolipoprotein N-acyltransferase	Nitrilase/cyanide hydratase and apolipoprotein N-acyltransferase	hydrolase activity, acting on carbon-nitrogen (but not peptide) bonds.	hydrolase activity, acting on carbon-nitrogen (but not peptide) bonds.	nitrogen compound metabolism.	nitrogen compound metabolism.
IPR003029	IPR003029	4	RNA binding S1	RNA binding S1	RNA binding.	RNA binding.
IPR003029	IPR004088	2	RNA binding S1	KH, type 1	RNA binding.	nucleic acid binding.
IPR003029	IPR005574	1	RNA binding S1	RNA polymerase Rpb4	RNA binding.	DNA-directed RNA polymerase activity.		transcription.
IPR003104	IPR003104	1	Actin-binding FH2	Actin-binding FH2	actin binding.	actin binding.	cell organization and biogenesis.actin cytoskeleton organization and biogenesis.	cell organization and biogenesis.actin cytoskeleton organization and biogenesis.
IPR003104	IPR004000	2	Actin-binding FH2	Actin/actin-like	actin binding.	protein binding.	cell organization and biogenesis.actin cytoskeleton organization and biogenesis.
IPR003121	IPR003121	1	SWIB/MDM2	SWIB/MDM2					nucleus.	nucleus.
IPR003135	IPR003135	1	ATP-dependent carboxylate-amine ligase-like, ATP-grasp	ATP-dependent carboxylate-amine ligase-like, ATP-grasp
IPR003162	IPR004823	1	Transcription factor TAFII-31	TATA box binding protein associated factor (TAF)		transcription initiation factor activity.	transcription initiation.	transcription initiation.	transcription factor TFIID complex.	nucleus.
IPR003194	IPR004855	1	Transcription initiation factor IIA, gamma subunit	Transcription factor IIA, alpha/beta subunit	RNA polymerase II transcription factor activity.	transcription initiation factor activity.	transcription initiation from RNA polymerase II promoter.	transcription initiation from RNA polymerase II promoter.	transcription factor TFIIA complex.	nucleus.
IPR003195	IPR006809	1	Transcription initiation factor IID, 18 kDa subunit	TAFII28-like protein	RNA polymerase II transcription factor activity.	RNA polymerase II transcription factor activity.	transcription initiation.	regulation of transcription.	transcription factor complex.	nucleus.
IPR003228	IPR007900	1	Transcription initiation factor TFIID	Transcription initiation factor TFIID component TAF4		transcription initiation factor activity.	transcription initiation.	transcription initiation.	transcription factor TFIID complex.	transcription factor TFIID complex.
IPR003338	IPR003338	1	AAA ATPase VAT, N-terminal	AAA ATPase VAT, N-terminal	ATP binding.	ATP binding.
IPR003338	IPR003959	2	AAA ATPase VAT, N-terminal	AAA ATPase, central region	ATP binding.	ATP binding.
IPR003382	IPR003382	3	Flavoprotein	Flavoprotein
IPR003395	IPR003395	9	SMC protein, N-terminal	SMC protein, N-terminal	ATP binding.	ATP binding.	chromosome organization and biogenesis.	chromosome organization and biogenesis.	chromosome.	chromosome.
IPR003395	IPR006909	2	SMC protein, N-terminal	Rad21/Rec8 like protein, C-terminal	ATP binding.		chromosome organization and biogenesis.	chromosome organization and biogenesis (sensu Eukaryota).	chromosome.	nuclear chromosome.
IPR003395	IPR007517	3	SMC protein, N-terminal	Rad50 zinc hook	ATP binding.	nuclease activity.ATP binding.zinc ion binding.	chromosome organization and biogenesis.	DNA repair.	chromosome.	Mre11 complex.
IPR003395	IPR010935	15	SMC protein, N-terminal	SMCs flexible hinge	ATP binding.	protein binding.ATP binding.	chromosome organization and biogenesis.	chromosome organization and biogenesis.	chromosome.	chromosome.
IPR003439	IPR003439	19	ABC transporter related	ABC transporter related	ATP binding.ATPase activity.	ATP binding.ATPase activity.
IPR003511	IPR003511	1	DNA-binding HORMA	DNA-binding HORMA
IPR003511	IPR008672	1	DNA-binding HORMA	Mitotic checkpoint
IPR003594	IPR003594	8	ATP-binding region, ATPase-like	ATP-binding region, ATPase-like	ATP binding.	ATP binding.
IPR003594	IPR004918	1	ATP-binding region, ATPase-like	Cdc37	ATP binding.			regulation of progression through cell cycle.
IPR003618	IPR007073	1	Transcription elongation factor S-II, central region	RNA polymerase Rpb1, domain 7		DNA binding.DNA-directed RNA polymerase activity.	transcription.	transcription.
IPR003618	IPR007081	1	Transcription elongation factor S-II, central region	RNA polymerase Rpb1, domain 5		DNA binding.DNA-directed RNA polymerase activity.	transcription.	transcription.
IPR003618	IPR007083	1	Transcription elongation factor S-II, central region	RNA polymerase Rpb1, domain 4		DNA binding.DNA-directed RNA polymerase activity.	transcription.	transcription.
IPR003661	IPR003661	1	Histidine kinase A, N-terminal	Histidine kinase A, N-terminal	two-component sensor activity.	two-component sensor activity.	signal transduction.	signal transduction.	membrane.	membrane.
IPR003694	IPR003694	1	NAD+ synthase	NAD+ synthase	NAD+ synthase (glutamine-hydrolyzing) activity.ATP binding.	NAD+ synthase (glutamine-hydrolyzing) activity.ATP binding.	NAD biosynthesis.	NAD biosynthesis.
IPR003697	IPR003697	1	Maf-like protein	Maf-like protein
IPR003700	IPR003700	1	Ketopantoate hydroxymethyltransferase	Ketopantoate hydroxymethyltransferase	3-methyl-2-oxobutanoate hydroxymethyltransferase activity.	3-methyl-2-oxobutanoate hydroxymethyltransferase activity.	pantothenate biosynthesis.	pantothenate biosynthesis.
IPR003733	IPR003733	1	Thiamine monophosphate synthase	Thiamine monophosphate synthase	thiamin-phosphate diphosphorylase activity.	thiamin-phosphate diphosphorylase activity.	thiamin biosynthesis.	thiamin biosynthesis.
IPR003750	IPR003750	2	Protein of unknown function DUF171	Protein of unknown function DUF171
IPR003782	IPR003782	3	Electron transport protein SCO1/SenC	Electron transport protein SCO1/SenC			electron transport.	electron transport.
IPR003819	IPR003819	1	Taurine catabolism dioxygenase TauD/TfdA	Taurine catabolism dioxygenase TauD/TfdA	oxidoreductase activity.	oxidoreductase activity.	electron transport.	electron transport.
IPR003890	IPR003890	4	Initiation factor eIF-4 gamma, middle	Initiation factor eIF-4 gamma, middle	RNA binding.	RNA binding.
IPR003890	IPR005120	1	Initiation factor eIF-4 gamma, middle	Nonsense-mediated decay UPF3	RNA binding.
IPR003892	IPR003892	1	Ubiquitin system component Cue	Ubiquitin system component Cue
IPR003958	IPR003958	2	Transcription factor CBF/NF-Y/archaeal histone	Transcription factor CBF/NF-Y/archaeal histone	sequence-specific DNA binding.	sequence-specific DNA binding.			intracellular.	intracellular.
IPR003959	IPR003959	33	AAA ATPase, central region	AAA ATPase, central region	ATP binding.	ATP binding.
IPR003959	IPR004176	3	AAA ATPase, central region	Clp, N terminal	ATP binding.	protein binding.ATP binding.		protein metabolism.
IPR003959	IPR004582	5	AAA ATPase, central region	Checkpoint protein Rad24	ATP binding.			DNA repair.cell cycle.		nucleus.
IPR003959	IPR011546	2	AAA ATPase, central region	Peptidase M41, FtsH extracellular	ATP binding.	metalloendopeptidase activity.ATP binding.zinc ion binding.				integral to membrane.
IPR003961	IPR003961	1	Fibronectin, type III	Fibronectin, type III
IPR004000	IPR004000	10	Actin/actin-like	Actin/actin-like	protein binding.	protein binding.
IPR004000	IPR006789	2	Actin/actin-like	ARP2/3 complex 16 kDa subunit (p16-Arc)	protein binding.			regulation of actin filament polymerization.		cytoskeleton.
IPR004000	IPR007188	2	Actin/actin-like	Arp2/3 complex, 34kDa subunit p34-Arc	protein binding.			regulation of actin filament polymerization.		cytoskeleton.
IPR004000	IPR007204	2	Actin/actin-like	ARP2/3 complex, 21 kDa p21-Arc subunit	protein binding.			regulation of actin filament polymerization.		cytoskeleton.
IPR004000	IPR008384	2	Actin/actin-like	ARP23 complex 20 kDa subunit	protein binding.			actin filament polymerization.		cytoskeleton.
IPR004014	IPR008250	2	ATPase, P-type cation-transporter, N-terminal	E1-E2 ATPase-associated region	ATPase activity, coupled to transmembrane movement of ions, phosphorylative mechanism.	ATP binding.hydrolase activity, acting on acid anhydrides, catalyzing transmembrane movement of substances.	cation transport.		membrane.	membrane.
IPR004044	IPR004088	1	KH, type 2	KH, type 1	nucleic acid binding.	nucleic acid binding.
IPR004045	IPR004045	3	Glutathione S-transferase, N-terminal	Glutathione S-transferase, N-terminal
IPR004045	IPR004046	6	Glutathione S-transferase, N-terminal	Glutathione S-transferase, C-terminal
IPR004046	IPR004046	3	Glutathione S-transferase, C-terminal	Glutathione S-transferase, C-terminal
IPR004088	IPR004088	1	KH, type 1	KH, type 1	nucleic acid binding.	nucleic acid binding.
IPR004099	IPR004099	1	Pyridine nucleotide-disulphide oxidoreductase dimerisation region	Pyridine nucleotide-disulphide oxidoreductase dimerisation region	oxidoreductase activity.	oxidoreductase activity.	electron transport.	electron transport.	cytoplasm.	cytoplasm.
IPR004100	IPR004100	3	ATPase, F1/V1/A1 complex, alpha/beta subunit, N-terminal	ATPase, F1/V1/A1 complex, alpha/beta subunit, N-terminal	hydrogen-transporting ATP synthase activity, rotational mechanism.hydrogen-transporting ATPase activity, rotational mechanism.	hydrogen-transporting ATP synthase activity, rotational mechanism.hydrogen-transporting ATPase activity, rotational mechanism.	ATP synthesis coupled proton transport.	ATP synthesis coupled proton transport.	proton-transporting two-sector ATPase complex.	proton-transporting two-sector ATPase complex.
IPR004148	IPR004148	2	BAR	BAR	protein binding.	protein binding.			cytoplasm.	cytoplasm.
IPR004154	IPR004154	1	Anticodon-binding	Anticodon-binding	aminoacyl-tRNA ligase activity.ATP binding.	aminoacyl-tRNA ligase activity.ATP binding.	protein biosynthesis.	protein biosynthesis.
IPR004160	IPR004160	1	Elongation factor Tu, C-terminal	Elongation factor Tu, C-terminal	GTP binding.	GTP binding.
IPR004160	IPR004161	3	Elongation factor Tu, C-terminal	Elongation factor Tu, domain 2	GTP binding.	GTP binding.
IPR004161	IPR004161	4	Elongation factor Tu, domain 2	Elongation factor Tu, domain 2	GTP binding.	GTP binding.
IPR004167	IPR005476	2	E3 binding	Transketolase, C-terminal	protein binding.acyltransferase activity.		metabolism.
IPR004176	IPR004176	1	Clp, N terminal	Clp, N terminal	protein binding.ATP binding.	protein binding.ATP binding.	protein metabolism.	protein metabolism.
IPR004206	IPR004206	1	mRNA capping enzyme, beta chain	mRNA capping enzyme, beta chain	polynucleotide 5'-phosphatase activity.	polynucleotide 5'-phosphatase activity.	mRNA capping.	mRNA capping.	nucleus.	nucleus.
IPR004226	IPR004226	1	Tubulin binding cofactor A	Tubulin binding cofactor A	unfolded protein binding.	unfolded protein binding.	chaperonin-mediated tubulin folding.	chaperonin-mediated tubulin folding.
IPR004367	IPR006671	3	Cyclin, C-terminal	Cyclin, N-terminal			regulation of progression through cell cycle.	regulation of progression through cell cycle.	nucleus.
IPR004455	IPR004455	1	NADP oxidoreductase, coenzyme F420-dependent	NADP oxidoreductase, coenzyme F420-dependent			electron transport.	electron transport.
IPR004468	IPR004468	3	CTP synthase	CTP synthase	CTP synthase activity.	CTP synthase activity.	pyrimidine nucleotide biosynthesis.	pyrimidine nucleotide biosynthesis.
IPR004582	IPR004582	1	Checkpoint protein Rad24	Checkpoint protein Rad24			DNA repair.cell cycle.	DNA repair.cell cycle.	nucleus.	nucleus.
IPR004820	IPR004820	3	Cytidylyltransferase	Cytidylyltransferase	nucleotidyltransferase activity.	nucleotidyltransferase activity.	biosynthesis.	biosynthesis.
IPR004839	IPR004839	2	Aminotransferase, class I and II	Aminotransferase, class I and II	transferase activity, transferring nitrogenous groups.	transferase activity, transferring nitrogenous groups.	biosynthesis.	biosynthesis.
IPR004843	IPR004843	6	Metallophosphoesterase	Metallophosphoesterase	hydrolase activity.	hydrolase activity.
IPR004861	IPR004861	4	Putative tyrosine phosphatase	Putative tyrosine phosphatase
IPR005052	IPR005052	3	Legume-like lectin	Legume-like lectin					membrane.	membrane.
IPR005123	IPR005123	1	2OG-Fe(II) oxygenase	2OG-Fe(II) oxygenase
IPR005135	IPR005135	1	Endonuclease/exonuclease/phosphatase	Endonuclease/exonuclease/phosphatase
IPR005160	IPR005161	2	Ku70/Ku80 C-terminal arm	Ku70/Ku80, N-terminal alpha/beta
IPR005160	IPR006164	2	Ku70/Ku80 C-terminal arm	Ku		DNA binding.ATP-dependent DNA helicase activity.		double-strand break repair via nonhomologous end-joining.
IPR005161	IPR006164	2	Ku70/Ku80, N-terminal alpha/beta	Ku		DNA binding.ATP-dependent DNA helicase activity.		double-strand break repair via nonhomologous end-joining.
IPR005474	IPR005474	1	Transketolase, N-terminal	Transketolase, N-terminal
IPR005474	IPR005475	2	Transketolase, N-terminal	Transketolase, central region
IPR005474	IPR005476	2	Transketolase, N-terminal	Transketolase, C-terminal
IPR005475	IPR005475	2	Transketolase, central region	Transketolase, central region
IPR005475	IPR005476	2	Transketolase, central region	Transketolase, C-terminal
IPR005476	IPR005476	1	Transketolase, C-terminal	Transketolase, C-terminal
IPR005570	IPR007066	3	RNA polymerase Rpb8	RNA polymerase Rpb1, domain 3		DNA binding.DNA-directed RNA polymerase activity.	transcription.	transcription.
IPR005570	IPR007075	1	RNA polymerase Rpb8	RNA polymerase Rpb1, domain 6		DNA binding.DNA-directed RNA polymerase activity.	transcription.	transcription.
IPR005570	IPR007083	3	RNA polymerase Rpb8	RNA polymerase Rpb1, domain 4		DNA binding.DNA-directed RNA polymerase activity.	transcription.	transcription.
IPR005570	IPR011261	2	RNA polymerase Rpb8	RNA polymerase, dimerisation		DNA-directed RNA polymerase activity.protein dimerization activity.	transcription.	transcription.
IPR005571	IPR007081	3	RNA polymerase Rpb5, N-terminal	RNA polymerase Rpb1, domain 5	DNA-directed RNA polymerase activity.	DNA binding.DNA-directed RNA polymerase activity.	transcription.	transcription.
IPR005574	IPR005576	1	RNA polymerase Rpb4	RNA polymerase Rpb7, N-terminal	DNA-directed RNA polymerase activity.	DNA-directed RNA polymerase activity.	transcription.	transcription.
IPR005576	IPR006110	1	RNA polymerase Rpb7, N-terminal	RNA polymerase Rpb6	DNA-directed RNA polymerase activity.	DNA binding.DNA-directed RNA polymerase activity.	transcription.	transcription, DNA-dependent.
IPR005576	IPR007641	2	RNA polymerase Rpb7, N-terminal	RNA polymerase Rpb2, domain 7	DNA-directed RNA polymerase activity.	DNA binding.DNA-directed RNA polymerase activity.	transcription.	transcription.
IPR005600	IPR005600	1	Gal4-like dimerisation domain	Gal4-like dimerisation domain
IPR005624	IPR005624	1	Protein of unknown function DUF336	Protein of unknown function DUF336
IPR005834	IPR005834	1	Haloacid dehalogenase-like hydrolase	Haloacid dehalogenase-like hydrolase	catalytic activity.	catalytic activity.	metabolism.	metabolism.
IPR005834	IPR008250	2	Haloacid dehalogenase-like hydrolase	E1-E2 ATPase-associated region	catalytic activity.	ATP binding.hydrolase activity, acting on acid anhydrides, catalyzing transmembrane movement of substances.	metabolism.			membrane.
IPR005835	IPR005835	1	Nucleotidyl transferase	Nucleotidyl transferase	nucleotidyltransferase activity.	nucleotidyltransferase activity.	biosynthesis.	biosynthesis.
IPR006011	IPR006011	3	Syntaxin, N-terminal	Syntaxin, N-terminal					membrane.	membrane.
IPR006034	IPR006034	1	Asparaginase/glutaminase	Asparaginase/glutaminase			amino acid metabolism.	amino acid metabolism.
IPR006035	IPR006035	1	Arginase/agmatinase/formiminoglutamase	Arginase/agmatinase/formiminoglutamase	catalytic activity.	catalytic activity.
IPR006047	IPR006047	1	Alpha amylase, catalytic region	Alpha amylase, catalytic region	alpha-amylase activity.	alpha-amylase activity.	carbohydrate metabolism.	carbohydrate metabolism.
IPR006083	IPR006083	3	Phosphoribulokinase/uridine kinase	Phosphoribulokinase/uridine kinase	ATP binding.kinase activity.	ATP binding.kinase activity.	biosynthesis.	biosynthesis.
IPR006110	IPR007075	1	RNA polymerase Rpb6	RNA polymerase Rpb1, domain 6	DNA binding.DNA-directed RNA polymerase activity.	DNA binding.DNA-directed RNA polymerase activity.	transcription, DNA-dependent.	transcription.
IPR006110	IPR007081	3	RNA polymerase Rpb6	RNA polymerase Rpb1, domain 5	DNA binding.DNA-directed RNA polymerase activity.	DNA binding.DNA-directed RNA polymerase activity.	transcription, DNA-dependent.	transcription.
IPR006110	IPR007641	1	RNA polymerase Rpb6	RNA polymerase Rpb2, domain 7	DNA binding.DNA-directed RNA polymerase activity.	DNA binding.DNA-directed RNA polymerase activity.	transcription, DNA-dependent.	transcription.
IPR006121	IPR006121	2	Heavy metal transport/detoxification protein	Heavy metal transport/detoxification protein	metal ion binding.	metal ion binding.	metal ion transport.	metal ion transport.
IPR006133	IPR006133	2	DNA polymerase B, exonuclease	DNA polymerase B, exonuclease	DNA-directed DNA polymerase activity.3'-5' exonuclease activity.	DNA-directed DNA polymerase activity.3'-5' exonuclease activity.	DNA replication.	DNA replication.
IPR006133	IPR006134	4	DNA polymerase B, exonuclease	DNA polymerase B region	DNA-directed DNA polymerase activity.3'-5' exonuclease activity.	nucleotide binding.DNA binding.DNA-directed DNA polymerase activity.	DNA replication.	DNA replication.
IPR006134	IPR006134	2	DNA polymerase B region	DNA polymerase B region	nucleotide binding.DNA binding.DNA-directed DNA polymerase activity.	nucleotide binding.DNA binding.DNA-directed DNA polymerase activity.	DNA replication.	DNA replication.
IPR006139	IPR006140	8	D-isomer specific 2-hydroxyacid dehydrogenase, catalytic region	D-isomer specific 2-hydroxyacid dehydrogenase, NAD-binding	oxidoreductase activity, acting on the CH-OH group of donors, NAD or NADP as acceptor.NAD binding.	oxidoreductase activity, acting on the CH-OH group of donors, NAD or NADP as acceptor.	metabolism.	L-serine biosynthesis.
IPR006140	IPR006140	4	D-isomer specific 2-hydroxyacid dehydrogenase, NAD-binding	D-isomer specific 2-hydroxyacid dehydrogenase, NAD-binding	oxidoreductase activity, acting on the CH-OH group of donors, NAD or NADP as acceptor.	oxidoreductase activity, acting on the CH-OH group of donors, NAD or NADP as acceptor.	L-serine biosynthesis.	L-serine biosynthesis.
IPR006163	IPR008278	1	Phosphopantetheine-binding	4'-phosphopantetheinyl transferase	cofactor binding.	magnesium ion binding.phosphopantetheinyltransferase activity.		fatty acid biosynthesis.
IPR006164	IPR006164	1	Ku	Ku	DNA binding.ATP-dependent DNA helicase activity.	DNA binding.ATP-dependent DNA helicase activity.	double-strand break repair via nonhomologous end-joining.	double-strand break repair via nonhomologous end-joining.
IPR006171	IPR011545	1	TOPRIM	DEAD/DEAH box helicase, N-terminal	nucleic acid binding.	nucleic acid binding.helicase activity.ATP binding.	DNA modification.
IPR006198	IPR006198	1	Peptidase S24, S26A and S26B	Peptidase S24, S26A and S26B	serine-type peptidase activity.	serine-type peptidase activity.	proteolysis.	proteolysis.
IPR006204	IPR006204	1	GHMP kinase	GHMP kinase	ATP binding.kinase activity.	ATP binding.kinase activity.	phosphorylation.	phosphorylation.
IPR006652	IPR006652	3	Kelch repeat	Kelch repeat
IPR006671	IPR006671	2	Cyclin, N-terminal	Cyclin, N-terminal			regulation of progression through cell cycle.	regulation of progression through cell cycle.
IPR006677	IPR006677	1	tRNA intron endonuclease, catalytic C-terminal	tRNA intron endonuclease, catalytic C-terminal	tRNA-intron endonuclease activity.	tRNA-intron endonuclease activity.	tRNA splicing.	tRNA splicing.	tRNA-intron endonuclease complex.	tRNA-intron endonuclease complex.
IPR006689	IPR006689	1	ARF/SAR superfamily	ARF/SAR superfamily	GTP binding.	GTP binding.
IPR006689	IPR006896	2	ARF/SAR superfamily	Sec23/Sec24 trunk region	GTP binding.	protein binding.		intracellular protein transport.ER to Golgi vesicle-mediated transport.		COPII vesicle coat.
IPR006689	IPR006900	2	ARF/SAR superfamily	Sec23/Sec24 helical region	GTP binding.	protein binding.		intracellular protein transport.ER to Golgi vesicle-mediated transport.		COPII vesicle coat.
IPR006689	IPR007123	2	ARF/SAR superfamily	Gelsolin region	GTP binding.
IPR006722	IPR007233	2	Sedlin, N-terminal	Sybindin-like protein	intracellular transporter activity.		ER to Golgi vesicle-mediated transport.	ER to Golgi vesicle-mediated transport.	intracellular.	Golgi cis-face.
IPR006789	IPR008384	1	ARP2/3 complex 16 kDa subunit (p16-Arc)	ARP23 complex 20 kDa subunit			regulation of actin filament polymerization.	actin filament polymerization.	cytoskeleton.	cytoskeleton.
IPR006896	IPR006896	3	Sec23/Sec24 trunk region	Sec23/Sec24 trunk region	protein binding.	protein binding.	intracellular protein transport.ER to Golgi vesicle-mediated transport.	intracellular protein transport.ER to Golgi vesicle-mediated transport.	COPII vesicle coat.	COPII vesicle coat.
IPR006896	IPR006900	6	Sec23/Sec24 trunk region	Sec23/Sec24 helical region	protein binding.	protein binding.	intracellular protein transport.ER to Golgi vesicle-mediated transport.	intracellular protein transport.ER to Golgi vesicle-mediated transport.	COPII vesicle coat.	COPII vesicle coat.
IPR006896	IPR007123	6	Sec23/Sec24 trunk region	Gelsolin region	protein binding.		intracellular protein transport.ER to Golgi vesicle-mediated transport.		COPII vesicle coat.
IPR006900	IPR007123	6	Sec23/Sec24 helical region	Gelsolin region	protein binding.		intracellular protein transport.ER to Golgi vesicle-mediated transport.		COPII vesicle coat.
IPR007066	IPR007075	2	RNA polymerase Rpb1, domain 3	RNA polymerase Rpb1, domain 6	DNA binding.DNA-directed RNA polymerase activity.	DNA binding.DNA-directed RNA polymerase activity.	transcription.	transcription.
IPR007066	IPR007081	6	RNA polymerase Rpb1, domain 3	RNA polymerase Rpb1, domain 5	DNA binding.DNA-directed RNA polymerase activity.	DNA binding.DNA-directed RNA polymerase activity.	transcription.	transcription.
IPR007066	IPR007083	6	RNA polymerase Rpb1, domain 3	RNA polymerase Rpb1, domain 4	DNA binding.DNA-directed RNA polymerase activity.	DNA binding.DNA-directed RNA polymerase activity.	transcription.	transcription.
IPR007066	IPR007120	3	RNA polymerase Rpb1, domain 3	RNA polymerase Rpb2, domain 6	DNA binding.DNA-directed RNA polymerase activity.	DNA binding.DNA-directed RNA polymerase activity.	transcription.	transcription.
IPR007066	IPR011261	6	RNA polymerase Rpb1, domain 3	RNA polymerase, dimerisation	DNA binding.DNA-directed RNA polymerase activity.	DNA-directed RNA polymerase activity.protein dimerization activity.	transcription.	transcription.
IPR007066	IPR011262	3	RNA polymerase Rpb1, domain 3	RNA polymerase, insert	DNA binding.DNA-directed RNA polymerase activity.	DNA-directed RNA polymerase activity.protein dimerization activity.	transcription.	transcription.
IPR007073	IPR007081	2	RNA polymerase Rpb1, domain 7	RNA polymerase Rpb1, domain 5	DNA binding.DNA-directed RNA polymerase activity.	DNA binding.DNA-directed RNA polymerase activity.	transcription.	transcription.
IPR007073	IPR007642	1	RNA polymerase Rpb1, domain 7	RNA polymerase Rpb2, domain 2	DNA binding.DNA-directed RNA polymerase activity.	DNA binding.DNA-directed RNA polymerase activity.	transcription.	transcription.
IPR007075	IPR007081	2	RNA polymerase Rpb1, domain 6	RNA polymerase Rpb1, domain 5	DNA binding.DNA-directed RNA polymerase activity.	DNA binding.DNA-directed RNA polymerase activity.	transcription.	transcription.
IPR007080	IPR007080	3	RNA polymerase Rpb1, domain 1	RNA polymerase Rpb1, domain 1	DNA binding.DNA-directed RNA polymerase activity.	DNA binding.DNA-directed RNA polymerase activity.	transcription.	transcription.
IPR007080	IPR007081	6	RNA polymerase Rpb1, domain 1	RNA polymerase Rpb1, domain 5	DNA binding.DNA-directed RNA polymerase activity.	DNA binding.DNA-directed RNA polymerase activity.	transcription.	transcription.
IPR007080	IPR007120	3	RNA polymerase Rpb1, domain 1	RNA polymerase Rpb2, domain 6	DNA binding.DNA-directed RNA polymerase activity.	DNA binding.DNA-directed RNA polymerase activity.	transcription.	transcription.
IPR007080	IPR007641	3	RNA polymerase Rpb1, domain 1	RNA polymerase Rpb2, domain 7	DNA binding.DNA-directed RNA polymerase activity.	DNA binding.DNA-directed RNA polymerase activity.	transcription.	transcription.
IPR007081	IPR007083	6	RNA polymerase Rpb1, domain 5	RNA polymerase Rpb1, domain 4	DNA binding.DNA-directed RNA polymerase activity.	DNA binding.DNA-directed RNA polymerase activity.	transcription.	transcription.
IPR007081	IPR007120	3	RNA polymerase Rpb1, domain 5	RNA polymerase Rpb2, domain 6	DNA binding.DNA-directed RNA polymerase activity.	DNA binding.DNA-directed RNA polymerase activity.	transcription.	transcription.
IPR007081	IPR007641	3	RNA polymerase Rpb1, domain 5	RNA polymerase Rpb2, domain 7	DNA binding.DNA-directed RNA polymerase activity.	DNA binding.DNA-directed RNA polymerase activity.	transcription.	transcription.
IPR007081	IPR007645	3	RNA polymerase Rpb1, domain 5	RNA polymerase Rpb2, domain 3	DNA binding.DNA-directed RNA polymerase activity.	DNA binding.DNA-directed RNA polymerase activity.	transcription.	transcription.
IPR007081	IPR007647	3	RNA polymerase Rpb1, domain 5	RNA polymerase Rpb2, domain 5	DNA binding.DNA-directed RNA polymerase activity.	DNA binding.DNA-directed RNA polymerase activity.	transcription.	transcription.
IPR007083	IPR007120	3	RNA polymerase Rpb1, domain 4	RNA polymerase Rpb2, domain 6	DNA binding.DNA-directed RNA polymerase activity.	DNA binding.DNA-directed RNA polymerase activity.	transcription.	transcription.
IPR007083	IPR007645	3	RNA polymerase Rpb1, domain 4	RNA polymerase Rpb2, domain 3	DNA binding.DNA-directed RNA polymerase activity.	DNA binding.DNA-directed RNA polymerase activity.	transcription.	transcription.
IPR007083	IPR007647	3	RNA polymerase Rpb1, domain 4	RNA polymerase Rpb2, domain 5	DNA binding.DNA-directed RNA polymerase activity.	DNA binding.DNA-directed RNA polymerase activity.	transcription.	transcription.
IPR007083	IPR011261	6	RNA polymerase Rpb1, domain 4	RNA polymerase, dimerisation	DNA binding.DNA-directed RNA polymerase activity.	DNA-directed RNA polymerase activity.protein dimerization activity.	transcription.	transcription.
IPR007087	IPR007087	9	Zinc finger, C2H2-type	Zinc finger, C2H2-type	nucleic acid binding.zinc ion binding.	nucleic acid binding.zinc ion binding.			nucleus.	nucleus.
IPR007087	IPR011616	1	Zinc finger, C2H2-type	bZIP transcription factor, bZIP_1	nucleic acid binding.zinc ion binding.	sequence-specific DNA binding.protein dimerization activity.		regulation of transcription, DNA-dependent.	nucleus.	nucleus.
IPR007109	IPR007109	5	Brix	Brix
IPR007120	IPR011261	5	RNA polymerase Rpb2, domain 6	RNA polymerase, dimerisation	DNA binding.DNA-directed RNA polymerase activity.	DNA-directed RNA polymerase activity.protein dimerization activity.	transcription.	transcription.
IPR007120	IPR011262	3	RNA polymerase Rpb2, domain 6	RNA polymerase, insert	DNA binding.DNA-directed RNA polymerase activity.	DNA-directed RNA polymerase activity.protein dimerization activity.	transcription.	transcription.
IPR007123	IPR007123	3	Gelsolin region	Gelsolin region
IPR007125	IPR007125	8	Histone core	Histone core	DNA binding.	DNA binding.
IPR007188	IPR008384	1	Arp2/3 complex, 34kDa subunit p34-Arc	ARP23 complex 20 kDa subunit			regulation of actin filament polymerization.	actin filament polymerization.	cytoskeleton.	cytoskeleton.
IPR007194	IPR007194	2	Transport protein particle (TRAPP) component, Bet3	Transport protein particle (TRAPP) component, Bet3
IPR007230	IPR007230	3	Peptidase S59, nucleoporin	Peptidase S59, nucleoporin			transport.	transport.	nuclear pore.	nuclear pore.
IPR007232	IPR007232	3	Rad52/22 double-strand break repair protein	Rad52/22 double-strand break repair protein			DNA repair.DNA recombination.	DNA repair.DNA recombination.
IPR007247	IPR007247	1	Ureidoglycolate hydrolase	Ureidoglycolate hydrolase	ureidoglycolate hydrolase activity.	ureidoglycolate hydrolase activity.	allantoin catabolism.	allantoin catabolism.
IPR007261	IPR007286	1	Vacuolar protein sorting 36	EAP30
IPR007261	IPR008570	1	Vacuolar protein sorting 36	Protein of unknown function DUF852, eukaryotic
IPR007286	IPR008570	1	EAP30	Protein of unknown function DUF852, eukaryotic
IPR007517	IPR007517	1	Rad50 zinc hook	Rad50 zinc hook	nuclease activity.ATP binding.zinc ion binding.	nuclease activity.ATP binding.zinc ion binding.	DNA repair.	DNA repair.	Mre11 complex.	Mre11 complex.
IPR007695	IPR007696	6	DNA mismatch repair protein MutS, N-terminal	MutS III	damaged DNA binding.ATP binding.		mismatch repair.	DNA metabolism.
IPR007695	IPR007860	6	DNA mismatch repair protein MutS, N-terminal	MutS II	damaged DNA binding.ATP binding.	DNA binding.ATP binding.	mismatch repair.	DNA repair.
IPR007696	IPR007860	9	MutS III	MutS II		DNA binding.ATP binding.	DNA metabolism.	DNA repair.
IPR007696	IPR007861	9	MutS III	MutS IV			DNA metabolism.
IPR007846	IPR007846	2	MPPN	MPPN
IPR007857	IPR007857	1	Skb1 methyltransferase	Skb1 methyltransferase	methyltransferase activity.	methyltransferase activity.			cytoplasm.	cytoplasm.
IPR007861	IPR007861	4	MutS IV	MutS IV
IPR007863	IPR007863	2	Peptidase M16, C-terminal	Peptidase M16, C-terminal
IPR007863	IPR011765	4	Peptidase M16, C-terminal	Peptidase M16, N-terminal
IPR007901	IPR007901	1	MoeZ/MoeB	MoeZ/MoeB
IPR008162	IPR008162	2	Inorganic pyrophosphatase	Inorganic pyrophosphatase	magnesium ion binding.inorganic diphosphatase activity.	magnesium ion binding.inorganic diphosphatase activity.	phosphate metabolism.	phosphate metabolism.	cytoplasm.	cytoplasm.
IPR008250	IPR008250	1	E1-E2 ATPase-associated region	E1-E2 ATPase-associated region	ATP binding.hydrolase activity, acting on acid anhydrides, catalyzing transmembrane movement of substances.	ATP binding.hydrolase activity, acting on acid anhydrides, catalyzing transmembrane movement of substances.			membrane.	membrane.
IPR008254	IPR008254	3	Flavodoxin/nitric oxide synthase	Flavodoxin/nitric oxide synthase	FMN binding.oxidoreductase activity.	FMN binding.oxidoreductase activity.
IPR008280	IPR008280	2	Tubulin/FtsZ, C-terminal	Tubulin/FtsZ, C-terminal	GTPase activity.GTP binding.	GTPase activity.GTP binding.	protein polymerization.	protein polymerization.	protein complex.	protein complex.
IPR008672	IPR008672	1	Mitotic checkpoint	Mitotic checkpoint
IPR009244	IPR011425	2	MED7	RNA polymerase II transcription mediator	transcription coactivator activity.		positive regulation of transcription.		nucleus.	nucleus.
IPR010472	IPR010473	2	Diaphanous FH3	Diaphanous GTPase-binding	actin binding.	actin binding.Rho GTPase binding.	cell organization and biogenesis.	actin cytoskeleton organization and biogenesis.
IPR010935	IPR010935	7	SMCs flexible hinge	SMCs flexible hinge	protein binding.ATP binding.	protein binding.ATP binding.	chromosome organization and biogenesis.	chromosome organization and biogenesis.	chromosome.	chromosome.
IPR011261	IPR011261	5	RNA polymerase, dimerisation	RNA polymerase, dimerisation	DNA-directed RNA polymerase activity.protein dimerization activity.	DNA-directed RNA polymerase activity.protein dimerization activity.	transcription.	transcription.
IPR011261	IPR011262	7	RNA polymerase, dimerisation	RNA polymerase, insert	DNA-directed RNA polymerase activity.protein dimerization activity.	DNA-directed RNA polymerase activity.protein dimerization activity.	transcription.	transcription.
IPR011417	IPR011417	1	ANTH	ANTH	phospholipid binding.	phospholipid binding.
IPR011510	IPR011510	1	Sterile alpha motif homology 2	Sterile alpha motif homology 2
IPR011545	IPR011545	25	DEAD/DEAH box helicase, N-terminal	DEAD/DEAH box helicase, N-terminal	nucleic acid binding.helicase activity.ATP binding.	nucleic acid binding.helicase activity.ATP binding.
IPR011576	IPR011576	1	Pyridoxamine 5'-phosphate oxidase-related, FMN-binding	Pyridoxamine 5'-phosphate oxidase-related, FMN-binding	FMN binding.	FMN binding.
IPR011616	IPR011616	3	bZIP transcription factor, bZIP_1	bZIP transcription factor, bZIP_1	sequence-specific DNA binding.protein dimerization activity.	sequence-specific DNA binding.protein dimerization activity.	regulation of transcription, DNA-dependent.	regulation of transcription, DNA-dependent.	nucleus.	nucleus.
IPR011700	IPR011700	1	Basic leucine zipper	Basic leucine zipper	DNA binding.	DNA binding.	regulation of transcription, DNA-dependent.	regulation of transcription, DNA-dependent.	nucleus.	nucleus.
IPR011765	IPR011765	2	Peptidase M16, N-terminal	Peptidase M16, N-terminal
The C.elegans's DDIs. GO annotations within the same category were seperated by a "." sign
domain 1	domain 2	number of occurences	domain 1 name	domain 2 name	domain 1 GO function annotations	domain 2 GO function annotations	domain 1 GO process annotations	domain 2 GO process annotations	domain 1 GO localization annotations	domain 2 GO localization annotations
IPR000008	IPR000008	1	C2	C2
IPR000031	IPR000031	1	1-(5-Phosphoribosyl)-5-amino-4-imidazole-carboxylate (AIR) carboxylase	1-(5-Phosphoribosyl)-5-amino-4-imidazole-carboxylate (AIR) carboxylase	phosphoribosylaminoimidazole carboxylase activity.	phosphoribosylaminoimidazole carboxylase activity.	'de novo' IMP biosynthesis.	'de novo' IMP biosynthesis.	phosphoribosylaminoimidazole carboxylase complex.	phosphoribosylaminoimidazole carboxylase complex.
IPR000048	IPR002048	2	IQ calmodulin-binding region	Calcium-binding EF-hand		calcium ion binding.
IPR000086	IPR000086	1	NUDIX hydrolase	NUDIX hydrolase
IPR000095	IPR001806	1	PAK-box/P21-Rho-binding	Ras GTPase		GTP binding.		small GTPase mediated signal transduction.
IPR000127	IPR000594	1	Ubiquitin-activating enzyme repeat	UBA/THIF-type NAD/FAD binding fold	ubiquitin activating enzyme activity.	catalytic activity.	protein modification.ubiquitin cycle.
IPR000156	IPR001806	2	RanBP1	Ras GTPase		GTP binding.	intracellular transport.	small GTPase mediated signal transduction.
IPR000157	IPR000157	2	Toll-Interleukin receptor	Toll-Interleukin receptor	transmembrane receptor activity.	transmembrane receptor activity.			membrane.	membrane.
IPR000159	IPR001806	3	RA	Ras GTPase		GTP binding.	signal transduction.	small GTPase mediated signal transduction.
IPR000182	IPR000182	2	GCN5-related N-acetyltransferase	GCN5-related N-acetyltransferase	N-acetyltransferase activity.	N-acetyltransferase activity.
IPR000194	IPR000194	1	ATPase, F1/V1/A1 complex, alpha/beta subunit, nucleotide-binding	ATPase, F1/V1/A1 complex, alpha/beta subunit, nucleotide-binding	ATP binding.hydrogen-transporting ATP synthase activity, rotational mechanism.hydrogen-transporting ATPase activity, rotational mechanism.	ATP binding.hydrogen-transporting ATP synthase activity, rotational mechanism.hydrogen-transporting ATPase activity, rotational mechanism.	ATP synthesis coupled proton transport.	ATP synthesis coupled proton transport.	proton-transporting two-sector ATPase complex.	proton-transporting two-sector ATPase complex.
IPR000194	IPR000793	2	ATPase, F1/V1/A1 complex, alpha/beta subunit, nucleotide-binding	ATPase, F1/V1/A1 complex, alpha/beta subunit, C-terminal	ATP binding.hydrogen-transporting ATP synthase activity, rotational mechanism.hydrogen-transporting ATPase activity, rotational mechanism.	hydrogen-transporting ATP synthase activity, rotational mechanism.hydrogen-transporting ATPase activity, rotational mechanism.	ATP synthesis coupled proton transport.	ATP biosynthesis.ATP synthesis coupled proton transport.	proton-transporting two-sector ATPase complex.	proton-transporting two-sector ATPase complex.
IPR000194	IPR004100	2	ATPase, F1/V1/A1 complex, alpha/beta subunit, nucleotide-binding	ATPase, F1/V1/A1 complex, alpha/beta subunit, N-terminal	ATP binding.hydrogen-transporting ATP synthase activity, rotational mechanism.hydrogen-transporting ATPase activity, rotational mechanism.	hydrogen-transporting ATP synthase activity, rotational mechanism.hydrogen-transporting ATPase activity, rotational mechanism.	ATP synthesis coupled proton transport.	ATP synthesis coupled proton transport.	proton-transporting two-sector ATPase complex.	proton-transporting two-sector ATPase complex.
IPR000198	IPR000198	1	RhoGAP	RhoGAP
IPR000210	IPR000210	7	BTB	BTB	protein binding.	protein binding.
IPR000225	IPR000225	2	Armadillo	Armadillo
IPR000225	IPR000357	1	Armadillo	HEAT
IPR000225	IPR002652	2	Armadillo	Importin alpha-like protein, beta-binding region		protein transporter activity.		protein import into nucleus.intracellular protein transport.
IPR000270	IPR000270	3	Octicosapeptide/Phox/Bem1p	Octicosapeptide/Phox/Bem1p
IPR000286	IPR000286	2	Histone deacetylase superfamily	Histone deacetylase superfamily
IPR000306	IPR000306	2	Zinc finger, FYVE-type	Zinc finger, FYVE-type	zinc ion binding.	zinc ion binding.
IPR000306	IPR002014	1	Zinc finger, FYVE-type	VHS	zinc ion binding.			intracellular protein transport.
IPR000357	IPR000357	1	HEAT	HEAT
IPR000357	IPR001806	1	HEAT	Ras GTPase		GTP binding.		small GTPase mediated signal transduction.
IPR000357	IPR002652	1	HEAT	Importin alpha-like protein, beta-binding region		protein transporter activity.		protein import into nucleus.intracellular protein transport.
IPR000358	IPR000358	1	Ribonucleotide reductase	Ribonucleotide reductase	ribonucleoside-diphosphate reductase activity.	ribonucleoside-diphosphate reductase activity.	deoxyribonucleoside diphosphate metabolism.	deoxyribonucleoside diphosphate metabolism.
IPR000375	IPR001401	2	Dynamin central region	Dynamin	GTP binding.	GTPase activity.GTP binding.
IPR000408	IPR000408	1	Regulator of chromosome condensation, RCC1	Regulator of chromosome condensation, RCC1
IPR000408	IPR001806	1	Regulator of chromosome condensation, RCC1	Ras GTPase		GTP binding.		small GTPase mediated signal transduction.
IPR000424	IPR000424	1	Single-strand binding protein/Primosomal replication protein n	Single-strand binding protein/Primosomal replication protein n	single-stranded DNA binding.	single-stranded DNA binding.
IPR000432	IPR000432	1	DNA mismatch repair protein MutS, C-terminal	DNA mismatch repair protein MutS, C-terminal	damaged DNA binding.ATP binding.	damaged DNA binding.ATP binding.	mismatch repair.	mismatch repair.
IPR000432	IPR007696	2	DNA mismatch repair protein MutS, C-terminal	MutS III	damaged DNA binding.ATP binding.		mismatch repair.	DNA metabolism.
IPR000432	IPR007860	1	DNA mismatch repair protein MutS, C-terminal	MutS II	damaged DNA binding.ATP binding.	DNA binding.ATP binding.	mismatch repair.	DNA repair.
IPR000445	IPR000445	1	Helix-hairpin-helix motif	Helix-hairpin-helix motif	DNA binding.	DNA binding.			intracellular.	intracellular.
IPR000445	IPR001553	2	Helix-hairpin-helix motif	RecA bacterial DNA recombination	DNA binding.	DNA binding.ATP binding.DNA-dependent ATPase activity.		DNA metabolism.	intracellular.
IPR000488	IPR000488	1	Death	Death	protein binding.	protein binding.	signal transduction.	signal transduction.
IPR000504	IPR000504	12	RNA-binding region RNP-1 (RNA recognition motif)	RNA-binding region RNP-1 (RNA recognition motif)	nucleic acid binding.	nucleic acid binding.
IPR000504	IPR004023	1	RNA-binding region RNP-1 (RNA recognition motif)	Mago nashi protein	nucleic acid binding.			sex determination.		nucleus.
IPR000536	IPR000536	23	Nuclear hormone receptor, ligand-binding	Nuclear hormone receptor, ligand-binding	transcription factor activity.steroid hormone receptor activity.	transcription factor activity.steroid hormone receptor activity.	regulation of transcription, DNA-dependent.	regulation of transcription, DNA-dependent.	nucleus.	nucleus.
IPR000555	IPR000555	2	Mov34/MPN/PAD-1	Mov34/MPN/PAD-1
IPR000566	IPR000566	1	Lipocalin-related protein and Bos/Can/Equ allergen	Lipocalin-related protein and Bos/Can/Equ allergen	binding.	binding.
IPR000594	IPR000594	1	UBA/THIF-type NAD/FAD binding fold	UBA/THIF-type NAD/FAD binding fold	catalytic activity.	catalytic activity.
IPR000595	IPR000719	1	Cyclic nucleotide-binding	Protein kinase		protein kinase activity.ATP binding.		protein amino acid phosphorylation.
IPR000608	IPR000608	4	Ubiquitin-conjugating enzyme, E2	Ubiquitin-conjugating enzyme, E2	ubiquitin-protein ligase activity.	ubiquitin-protein ligase activity.	protein modification.ubiquitin cycle.	protein modification.ubiquitin cycle.
IPR000608	IPR000626	1	Ubiquitin-conjugating enzyme, E2	Ubiquitin	ubiquitin-protein ligase activity.		protein modification.ubiquitin cycle.	protein modification.
IPR000608	IPR001841	1	Ubiquitin-conjugating enzyme, E2	Zinc finger, RING-type	ubiquitin-protein ligase activity.	protein binding.zinc ion binding.	protein modification.ubiquitin cycle.
IPR000626	IPR000626	5	Ubiquitin	Ubiquitin			protein modification.	protein modification.
IPR000649	IPR000649	1	Initiation factor 2B related	Initiation factor 2B related			cellular biosynthesis.	cellular biosynthesis.
IPR000651	IPR001806	1	Guanine nucleotide exchange factor for Ras-like GTPases, N-terminal	Ras GTPase	guanyl-nucleotide exchange factor activity.	GTP binding.	regulation of small GTPase mediated signal transduction.	small GTPase mediated signal transduction.	intracellular.
IPR000668	IPR000668	2	Peptidase C1A, papain C-terminal	Peptidase C1A, papain C-terminal	cysteine-type peptidase activity.	cysteine-type peptidase activity.	proteolysis.	proteolysis.
IPR000702	IPR000702	2	Ribosomal protein L6	Ribosomal protein L6	structural constituent of ribosome.	structural constituent of ribosome.	protein biosynthesis.	protein biosynthesis.	intracellular.ribosome.	intracellular.ribosome.
IPR000704	IPR000719	1	Casein kinase II, regulatory subunit	Protein kinase	protein kinase CK2 regulator activity.	protein kinase activity.ATP binding.		protein amino acid phosphorylation.	protein kinase CK2 complex.
IPR000712	IPR003093	1	Apoptosis regulator Bcl-2, BH	Apoptosis regulator Bcl-2 protein, BH4			regulation of apoptosis.	regulation of apoptosis.
IPR000719	IPR000719	19	Protein kinase	Protein kinase	protein kinase activity.ATP binding.	protein kinase activity.ATP binding.	protein amino acid phosphorylation.	protein amino acid phosphorylation.
IPR000719	IPR000789	1	Protein kinase	Cyclin-dependent kinase, regulatory subunit	protein kinase activity.ATP binding.	cyclin-dependent protein kinase regulator activity.	protein amino acid phosphorylation.	cell cycle.
IPR000719	IPR000961	6	Protein kinase	Protein kinase, C-terminal	protein kinase activity.ATP binding.	protein serine/threonine kinase activity.ATP binding.	protein amino acid phosphorylation.	protein amino acid phosphorylation.
IPR000719	IPR002110	2	Protein kinase	Ankyrin	protein kinase activity.ATP binding.		protein amino acid phosphorylation.
IPR000719	IPR005635	1	Protein kinase	Inner centromere protein, ARK binding region	protein kinase activity.ATP binding.		protein amino acid phosphorylation.
IPR000719	IPR006671	1	Protein kinase	Cyclin, N-terminal	protein kinase activity.ATP binding.		protein amino acid phosphorylation.	regulation of progression through cell cycle.
IPR000727	IPR000727	1	Target SNARE coiled-coil region	Target SNARE coiled-coil region
IPR000727	IPR006011	2	Target SNARE coiled-coil region	Syntaxin, N-terminal						membrane.
IPR000727	IPR007705	1	Target SNARE coiled-coil region	Vesicle transport v-SNARE				intracellular protein transport.		integral to membrane.
IPR000730	IPR000730	1	Proliferating cell nuclear antigen, PCNA	Proliferating cell nuclear antigen, PCNA	DNA binding.DNA polymerase processivity factor activity.	DNA binding.DNA polymerase processivity factor activity.	regulation of DNA replication.	regulation of DNA replication.	delta-DNA polymerase cofactor complex.	delta-DNA polymerase cofactor complex.
IPR000730	IPR003959	1	Proliferating cell nuclear antigen, PCNA	AAA ATPase, central region	DNA binding.DNA polymerase processivity factor activity.	ATP binding.	regulation of DNA replication.		delta-DNA polymerase cofactor complex.
IPR000740	IPR000740	1	GrpE protein	GrpE protein	adenyl-nucleotide exchange factor activity.protein homodimerization activity.chaperone binding.	adenyl-nucleotide exchange factor activity.protein homodimerization activity.chaperone binding.	protein folding.	protein folding.
IPR000741	IPR000741	2	Fructose-bisphosphate aldolase, class-I	Fructose-bisphosphate aldolase, class-I	fructose-bisphosphate aldolase activity.	fructose-bisphosphate aldolase activity.	glycolysis.	glycolysis.
IPR000749	IPR000749	1	ATP:guanido phosphotransferase	ATP:guanido phosphotransferase	kinase activity.transferase activity, transferring phosphorus-containing groups.	kinase activity.transferase activity, transferring phosphorus-containing groups.
IPR000751	IPR001763	2	M-phase inducer phosphatase	Rhodanese-like	protein tyrosine phosphatase activity.		M phase of mitotic cell cycle.protein amino acid dephosphorylation.		intracellular.
IPR000781	IPR000781	1	Enhancer of rudimentary	Enhancer of rudimentary	molecular function unknown.	molecular function unknown.
IPR000789	IPR000789	1	Cyclin-dependent kinase, regulatory subunit	Cyclin-dependent kinase, regulatory subunit	cyclin-dependent protein kinase regulator activity.	cyclin-dependent protein kinase regulator activity.	cell cycle.	cell cycle.
IPR000793	IPR000793	1	ATPase, F1/V1/A1 complex, alpha/beta subunit, C-terminal	ATPase, F1/V1/A1 complex, alpha/beta subunit, C-terminal	hydrogen-transporting ATP synthase activity, rotational mechanism.hydrogen-transporting ATPase activity, rotational mechanism.	hydrogen-transporting ATP synthase activity, rotational mechanism.hydrogen-transporting ATPase activity, rotational mechanism.	ATP biosynthesis.ATP synthesis coupled proton transport.	ATP biosynthesis.ATP synthesis coupled proton transport.	proton-transporting two-sector ATPase complex.	proton-transporting two-sector ATPase complex.
IPR000793	IPR004100	2	ATPase, F1/V1/A1 complex, alpha/beta subunit, C-terminal	ATPase, F1/V1/A1 complex, alpha/beta subunit, N-terminal	hydrogen-transporting ATP synthase activity, rotational mechanism.hydrogen-transporting ATPase activity, rotational mechanism.	hydrogen-transporting ATP synthase activity, rotational mechanism.hydrogen-transporting ATPase activity, rotational mechanism.	ATP biosynthesis.ATP synthesis coupled proton transport.	ATP synthesis coupled proton transport.	proton-transporting two-sector ATPase complex.	proton-transporting two-sector ATPase complex.
IPR000795	IPR000795	2	Protein synthesis factor, GTP-binding	Protein synthesis factor, GTP-binding	GTP binding.	GTP binding.	protein biosynthesis.	protein biosynthesis.
IPR000795	IPR004160	1	Protein synthesis factor, GTP-binding	Elongation factor Tu, C-terminal	GTP binding.	GTP binding.	protein biosynthesis.
IPR000795	IPR004161	4	Protein synthesis factor, GTP-binding	Elongation factor Tu, domain 2	GTP binding.	GTP binding.	protein biosynthesis.
IPR000819	IPR000819	1	Peptidase M17, leucyl aminopeptidase, C-terminal	Peptidase M17, leucyl aminopeptidase, C-terminal	aminopeptidase activity.	aminopeptidase activity.	proteolysis.	proteolysis.	intracellular.	intracellular.
IPR000836	IPR000836	2	Phosphoribosyltransferase	Phosphoribosyltransferase			nucleoside metabolism.	nucleoside metabolism.
IPR000868	IPR000868	1	Isochorismatase hydrolase	Isochorismatase hydrolase	catalytic activity.	catalytic activity.	metabolism.	metabolism.
IPR000873	IPR000873	1	AMP-dependent synthetase and ligase	AMP-dependent synthetase and ligase	catalytic activity.	catalytic activity.	metabolism.	metabolism.
IPR000895	IPR000895	1	Transthyretin	Transthyretin	carrier activity.steroid binding.	carrier activity.steroid binding.	transport.	transport.
IPR000904	IPR000904	1	SEC7-like	SEC7-like	ARF guanyl-nucleotide exchange factor activity.	ARF guanyl-nucleotide exchange factor activity.			intracellular.	intracellular.
IPR000980	IPR000980	3	SH2 motif	SH2 motif			intracellular signaling cascade.	intracellular signaling cascade.
IPR000980	IPR001217	2	SH2 motif	STAT protein		transcription factor activity.signal transducer activity.	intracellular signaling cascade.	regulation of transcription, DNA-dependent.signal transduction.		nucleus.
IPR000980	IPR001452	4	SH2 motif	Src homology-3			intracellular signaling cascade.
IPR001005	IPR001005	1	Myb, DNA-binding	Myb, DNA-binding	DNA binding.	DNA binding.			nucleus.	nucleus.
IPR001012	IPR003338	2	UBX	AAA ATPase VAT, N-terminal		ATP binding.
IPR001017	IPR005475	1	Dehydrogenase, E1 component	Transketolase, central region	oxidoreductase activity, acting on the aldehyde or oxo group of donors, disulfide as acceptor.		metabolism.
IPR001017	IPR005476	1	Dehydrogenase, E1 component	Transketolase, C-terminal	oxidoreductase activity, acting on the aldehyde or oxo group of donors, disulfide as acceptor.		metabolism.
IPR001019	IPR001019	1	Guanine nucleotide binding protein (G-protein), alpha subunit	Guanine nucleotide binding protein (G-protein), alpha subunit	signal transducer activity.guanyl nucleotide binding.	signal transducer activity.guanyl nucleotide binding.	G-protein coupled receptor protein signaling pathway.	G-protein coupled receptor protein signaling pathway.
IPR001019	IPR003109	3	Guanine nucleotide binding protein (G-protein), alpha subunit	GoLoco	signal transducer activity.guanyl nucleotide binding.	GTPase activator activity.	G-protein coupled receptor protein signaling pathway.	signal transduction.
IPR001079	IPR001079	1	Galectin, galactose-binding lectin	Galectin, galactose-binding lectin	sugar binding.	sugar binding.
IPR001128	IPR001128	3	Cytochrome P450	Cytochrome P450	monooxygenase activity.iron ion binding.heme binding.	monooxygenase activity.iron ion binding.heme binding.	electron transport.	electron transport.
IPR001132	IPR001132	4	Dwarfin protein	Dwarfin protein			regulation of transcription, DNA-dependent.	regulation of transcription, DNA-dependent.	intracellular.	intracellular.
IPR001148	IPR001148	1	Carbonic anhydrase, eukaryotic	Carbonic anhydrase, eukaryotic	carbonate dehydratase activity.zinc ion binding.	carbonate dehydratase activity.zinc ion binding.	one-carbon compound metabolism.	one-carbon compound metabolism.
IPR001159	IPR001159	2	Double-stranded RNA binding	Double-stranded RNA binding	double-stranded RNA binding.	double-stranded RNA binding.			intracellular.	intracellular.
IPR001163	IPR001163	5	Like-Sm ribonucleoprotein, core	Like-Sm ribonucleoprotein, core			mRNA processing.	mRNA processing.	nucleus.small nucleolar ribonucleoprotein complex.	nucleus.small nucleolar ribonucleoprotein complex.
IPR001202	IPR001202	1	WW/Rsp5/WWP	WW/Rsp5/WWP
IPR001214	IPR001214	2	Nuclear protein SET	Nuclear protein SET
IPR001217	IPR001217	1	STAT protein	STAT protein	transcription factor activity.signal transducer activity.	transcription factor activity.signal transducer activity.	regulation of transcription, DNA-dependent.signal transduction.	regulation of transcription, DNA-dependent.signal transduction.	nucleus.	nucleus.
IPR001232	IPR001810	3	SKP1 component	Cyclin-like F-box
IPR001278	IPR005148	2	Arginyl-tRNA synthetase, class Ic	Arginyl tRNA synthetase, N-terminal	arginine-tRNA ligase activity.ATP binding.		arginyl-tRNA aminoacylation.
IPR001278	IPR008909	2	Arginyl-tRNA synthetase, class Ic	DALR anticodon binding	arginine-tRNA ligase activity.ATP binding.	arginine-tRNA ligase activity.ATP binding.	arginyl-tRNA aminoacylation.	arginyl-tRNA aminoacylation.
IPR001290	IPR004102	2	Poly(ADP-ribose) polymerase, catalytic region	Poly(ADP-ribose) polymerase, regulatory region	NAD+ ADP-ribosyltransferase activity.	NAD+ ADP-ribosyltransferase activity.	protein amino acid ADP-ribosylation.	protein amino acid ADP-ribosylation.		nucleus.
IPR001303	IPR001303	1	Class II aldolase/adducin, N-terminal	Class II aldolase/adducin, N-terminal
IPR001305	IPR002939	2	DnaJ central region	Chaperone DnaJ, C-terminal	heat shock protein binding.unfolded protein binding.	unfolded protein binding.	protein folding.	protein folding.
IPR001315	IPR001315	3	Caspase Recruitment	Caspase Recruitment	protein binding.	protein binding.	regulation of apoptosis.	regulation of apoptosis.	intracellular.	intracellular.
IPR001315	IPR002182	2	Caspase Recruitment	NB-ARC	protein binding.	ATP binding.	regulation of apoptosis.	apoptosis.	intracellular.
IPR001330	IPR002088	1	Prenyltransferase/squalene oxidase	Protein prenyltransferase, alpha subunit	catalytic activity.	protein prenyltransferase activity.		protein amino acid prenylation.
IPR001351	IPR004044	2	Ribosomal protein S3, C-terminal	KH, type 2	structural constituent of ribosome.	nucleic acid binding.	protein biosynthesis.		intracellular.ribosome.
IPR001353	IPR001353	17	20S proteasome, A and B subunits	20S proteasome, A and B subunits	threonine endopeptidase activity.	threonine endopeptidase activity.	ubiquitin-dependent protein catabolism.	ubiquitin-dependent protein catabolism.	proteasome core complex (sensu Eukaryota).	proteasome core complex (sensu Eukaryota).
IPR001356	IPR001356	4	Homeobox	Homeobox	transcription factor activity.sequence-specific DNA binding.	transcription factor activity.sequence-specific DNA binding.	regulation of transcription, DNA-dependent.	regulation of transcription, DNA-dependent.	nucleus.	nucleus.
IPR001372	IPR001372	1	Dynein light chain, type 1	Dynein light chain, type 1	microtubule motor activity.	microtubule motor activity.	microtubule-based process.	microtubule-based process.	microtubule associated complex.	microtubule associated complex.
IPR001373	IPR001373	1	Cullin	Cullin			cell cycle.	cell cycle.
IPR001373	IPR001841	1	Cullin	Zinc finger, RING-type		protein binding.zinc ion binding.	cell cycle.
IPR001392	IPR002553	1	Clathrin adaptor complex, medium chain	Adaptin, N-terminal			intracellular protein transport.		clathrin vesicle coat.
IPR001404	IPR001404	1	Heat shock protein Hsp90	Heat shock protein Hsp90	unfolded protein binding.	unfolded protein binding.	protein folding.	protein folding.
IPR001404	IPR003594	2	Heat shock protein Hsp90	ATP-binding region, ATPase-like	unfolded protein binding.	ATP binding.	protein folding.
IPR001440	IPR001440	1	Tetratricopeptide TPR_1	Tetratricopeptide TPR_1
IPR001450	IPR001450	1	4Fe-4S ferredoxin, iron-sulfur binding	4Fe-4S ferredoxin, iron-sulfur binding	electron transporter activity.iron ion binding.	electron transporter activity.iron ion binding.	electron transport.	electron transport.
IPR001452	IPR001452	3	Src homology-3	Src homology-3
IPR001452	IPR001781	7	Src homology-3	LIM, zinc-binding		zinc ion binding.
IPR001452	IPR002110	1	Src homology-3	Ankyrin
IPR001452	IPR008144	1	Src homology-3	Guanylate kinase
IPR001474	IPR001474	1	GTP cyclohydrolase I	GTP cyclohydrolase I	GTP cyclohydrolase I activity.	GTP cyclohydrolase I activity.	biosynthesis.	biosynthesis.
IPR001478	IPR001478	27	PDZ/DHR/GLGF	PDZ/DHR/GLGF	protein binding.	protein binding.
IPR001478	IPR001806	5	PDZ/DHR/GLGF	Ras GTPase	protein binding.	GTP binding.		small GTPase mediated signal transduction.
IPR001494	IPR002652	1	Importin-beta, N-terminal	Importin alpha-like protein, beta-binding region	protein transporter activity.	protein transporter activity.	protein import into nucleus, docking.	protein import into nucleus.intracellular protein transport.	nucleus.nuclear pore.cytoplasm.
IPR001553	IPR001553	1	RecA bacterial DNA recombination	RecA bacterial DNA recombination	DNA binding.ATP binding.DNA-dependent ATPase activity.	DNA binding.ATP binding.DNA-dependent ATPase activity.	DNA metabolism.	DNA metabolism.
IPR001564	IPR001564	1	Nucleoside diphosphate kinase	Nucleoside diphosphate kinase	nucleoside diphosphate kinase activity.ATP binding.	nucleoside diphosphate kinase activity.ATP binding.	GTP biosynthesis.UTP biosynthesis.CTP biosynthesis.	GTP biosynthesis.UTP biosynthesis.CTP biosynthesis.
IPR001611	IPR001611	2	Leucine-rich repeat	Leucine-rich repeat
IPR001611	IPR001806	1	Leucine-rich repeat	Ras GTPase		GTP binding.		small GTPase mediated signal transduction.
IPR001619	IPR001619	1	Sec1-like protein	Sec1-like protein			vesicle docking during exocytosis.vesicle-mediated transport.	vesicle docking during exocytosis.vesicle-mediated transport.
IPR001628	IPR001628	26	Nuclear hormone receptor, DNA-binding	Nuclear hormone receptor, DNA-binding	transcription factor activity.zinc ion binding.sequence-specific DNA binding.	transcription factor activity.zinc ion binding.sequence-specific DNA binding.	regulation of transcription, DNA-dependent.	regulation of transcription, DNA-dependent.	nucleus.	nucleus.
IPR001636	IPR001636	1	SAICAR synthetase	SAICAR synthetase	phosphoribosylaminoimidazolesuccinocarboxamide synthase activity.	phosphoribosylaminoimidazolesuccinocarboxamide synthase activity.	purine nucleotide biosynthesis.	purine nucleotide biosynthesis.
IPR001650	IPR011545	6	Helicase, C-terminal	DEAD/DEAH box helicase, N-terminal	nucleic acid binding.helicase activity.ATP binding.	nucleic acid binding.helicase activity.ATP binding.
IPR001660	IPR001660	2	Sterile alpha motif SAM	Sterile alpha motif SAM
IPR001660	IPR011510	4	Sterile alpha motif SAM	Sterile alpha motif homology 2
IPR001680	IPR001680	5	WD-40 repeat	WD-40 repeat
IPR001683	IPR001683	1	Phox-like	Phox-like	protein binding.phosphoinositide binding.	protein binding.phosphoinositide binding.	intracellular signaling cascade.	intracellular signaling cascade.
IPR001699	IPR001699	1	Transcription factor, T-box	Transcription factor, T-box	transcription factor activity.	transcription factor activity.	regulation of transcription, DNA-dependent.	regulation of transcription, DNA-dependent.	nucleus.	nucleus.
IPR001715	IPR001715	3	Calponin-like actin-binding	Calponin-like actin-binding
IPR001715	IPR002017	3	Calponin-like actin-binding	Spectrin repeat
IPR001732	IPR001732	1	UDP-glucose/GDP-mannose dehydrogenase	UDP-glucose/GDP-mannose dehydrogenase			electron transport.	electron transport.
IPR001752	IPR001752	2	Kinesin, motor region	Kinesin, motor region	microtubule motor activity.ATP binding.	microtubule motor activity.ATP binding.	microtubule-based movement.	microtubule-based movement.	microtubule associated complex.	microtubule associated complex.
IPR001763	IPR001763	1	Rhodanese-like	Rhodanese-like
IPR001781	IPR001781	6	LIM, zinc-binding	LIM, zinc-binding	zinc ion binding.	zinc ion binding.
IPR001804	IPR001804	2	Isocitrate/isopropylmalate dehydrogenase	Isocitrate/isopropylmalate dehydrogenase	oxidoreductase activity.	oxidoreductase activity.	metabolism.	metabolism.
IPR001806	IPR001806	4	Ras GTPase	Ras GTPase	GTP binding.	GTP binding.	small GTPase mediated signal transduction.	small GTPase mediated signal transduction.
IPR001806	IPR001849	1	Ras GTPase	Pleckstrin-like	GTP binding.		small GTPase mediated signal transduction.
IPR001806	IPR001895	1	Ras GTPase	Guanine-nucleotide dissociation stimulator CDC25	GTP binding.	guanyl-nucleotide exchange factor activity.	small GTPase mediated signal transduction.	intracellular signaling cascade.
IPR001806	IPR010504	1	Ras GTPase	Arfaptin-like	GTP binding.		small GTPase mediated signal transduction.
IPR001849	IPR001849	3	Pleckstrin-like	Pleckstrin-like
IPR001865	IPR001865	1	Ribosomal protein S2	Ribosomal protein S2	structural constituent of ribosome.	structural constituent of ribosome.	protein biosynthesis.	protein biosynthesis.	intracellular.ribosome.	intracellular.ribosome.
IPR001881	IPR001881	1	EGF-like calcium-binding	EGF-like calcium-binding	calcium ion binding.	calcium ion binding.
IPR001881	IPR006209	2	EGF-like calcium-binding	EGF-like	calcium ion binding.
IPR001884	IPR001884	1	Eukaryotic initiation factor 5A hypusine (eIF-5A)	Eukaryotic initiation factor 5A hypusine (eIF-5A)	translation initiation factor activity.	translation initiation factor activity.	translational initiation.	translational initiation.
IPR001884	IPR005824	2	Eukaryotic initiation factor 5A hypusine (eIF-5A)	KOW	translation initiation factor activity.		translational initiation.
IPR001991	IPR001991	1	Sodium:dicarboxylate symporter	Sodium:dicarboxylate symporter	sodium:dicarboxylate symporter activity.	sodium:dicarboxylate symporter activity.	dicarboxylic acid transport.	dicarboxylic acid transport.	membrane.	membrane.
IPR002014	IPR002014	1	VHS	VHS			intracellular protein transport.	intracellular protein transport.
IPR002017	IPR002017	1	Spectrin repeat	Spectrin repeat
IPR002017	IPR002048	3	Spectrin repeat	Calcium-binding EF-hand		calcium ion binding.
IPR002018	IPR002018	1	Carboxylesterase, type B	Carboxylesterase, type B
IPR002023	IPR002023	1	NADH dehydrogenase (ubiquinone), 24 kDa subunit	NADH dehydrogenase (ubiquinone), 24 kDa subunit	NADH dehydrogenase (ubiquinone) activity.	NADH dehydrogenase (ubiquinone) activity.	mitochondrial electron transport, NADH to ubiquinone.	mitochondrial electron transport, NADH to ubiquinone.
IPR002048	IPR002048	4	Calcium-binding EF-hand	Calcium-binding EF-hand	calcium ion binding.	calcium ion binding.
IPR002049	IPR002049	2	EGF-like, laminin	EGF-like, laminin	structural molecule activity.	structural molecule activity.
IPR002068	IPR002068	2	Heat shock protein Hsp20	Heat shock protein Hsp20
IPR002083	IPR002083	3	MATH	MATH
IPR002085	IPR002085	1	Alcohol dehydrogenase superfamily, zinc-containing	Alcohol dehydrogenase superfamily, zinc-containing	zinc ion binding.oxidoreductase activity.	zinc ion binding.oxidoreductase activity.
IPR002099	IPR003594	2	DNA mismatch repair protein	ATP-binding region, ATPase-like		ATP binding.	mismatch repair.
IPR002110	IPR002110	2	Ankyrin	Ankyrin
IPR002110	IPR002909	1	Ankyrin	Cell surface receptor IPT/TIG
IPR002121	IPR002121	2	HRDC	HRDC	nucleic acid binding.	nucleic acid binding.			intracellular.	intracellular.
IPR002125	IPR002125	1	CMP/dCMP deaminase, zinc-binding	CMP/dCMP deaminase, zinc-binding	zinc ion binding.hydrolase activity.	zinc ion binding.hydrolase activity.
IPR002213	IPR002213	1	UDP-glucuronosyl/UDP-glucosyltransferase	UDP-glucuronosyl/UDP-glucosyltransferase	transferase activity, transferring hexosyl groups.	transferase activity, transferring hexosyl groups.	metabolism.	metabolism.
IPR002539	IPR002539	1	MaoC-like dehydratase	MaoC-like dehydratase	oxidoreductase activity.	oxidoreductase activity.	metabolism.	metabolism.
IPR002618	IPR002618	2	UTP--glucose-1-phosphate uridylyltransferase	UTP--glucose-1-phosphate uridylyltransferase	nucleotidyltransferase activity.	nucleotidyltransferase activity.	metabolism.	metabolism.
IPR002715	IPR002715	4	Nascent polypeptide-associated complex NAC	Nascent polypeptide-associated complex NAC
IPR002755	IPR002755	1	DNA primase, small subunit	DNA primase, small subunit	DNA primase activity.	DNA primase activity.	DNA replication, synthesis of RNA primer.	DNA replication, synthesis of RNA primer.
IPR002777	IPR004127	2	Prefoldin beta-like	Prefoldin alpha-like		protein binding.		protein folding.		prefoldin complex.
IPR002937	IPR002937	1	Amine oxidase	Amine oxidase	oxidoreductase activity.	oxidoreductase activity.	electron transport.	electron transport.
IPR002938	IPR002938	1	Monooxygenase, FAD-binding	Monooxygenase, FAD-binding	monooxygenase activity.	monooxygenase activity.	electron transport.aromatic compound metabolism.	electron transport.aromatic compound metabolism.
IPR002939	IPR002939	1	Chaperone DnaJ, C-terminal	Chaperone DnaJ, C-terminal	unfolded protein binding.	unfolded protein binding.	protein folding.	protein folding.
IPR003008	IPR003008	2	Tubulin/FtsZ, GTPase	Tubulin/FtsZ, GTPase
IPR003008	IPR008280	4	Tubulin/FtsZ, GTPase	Tubulin/FtsZ, C-terminal		GTPase activity.GTP binding.		protein polymerization.		protein complex.
IPR003131	IPR003131	1	K+ channel tetramerisation	K+ channel tetramerisation	voltage-gated potassium channel activity.	voltage-gated potassium channel activity.	potassium ion transport.	potassium ion transport.	voltage-gated potassium channel complex.membrane.	voltage-gated potassium channel complex.membrane.
IPR003199	IPR003199	1	Choloylglycine hydrolase	Choloylglycine hydrolase
IPR003395	IPR003395	1	SMC protein, N-terminal	SMC protein, N-terminal	ATP binding.	ATP binding.	chromosome organization and biogenesis.	chromosome organization and biogenesis.	chromosome.	chromosome.
IPR003395	IPR007517	2	SMC protein, N-terminal	Rad50 zinc hook	ATP binding.	nuclease activity.ATP binding.zinc ion binding.	chromosome organization and biogenesis.	DNA repair.	chromosome.	Mre11 complex.
IPR003428	IPR003428	1	Mitochondrial glycoprotein	Mitochondrial glycoprotein					mitochondrial matrix.	mitochondrial matrix.
IPR003439	IPR003439	1	ABC transporter related	ABC transporter related	ATP binding.ATPase activity.	ATP binding.ATPase activity.
IPR003511	IPR003511	1	DNA-binding HORMA	DNA-binding HORMA
IPR003511	IPR008672	1	DNA-binding HORMA	Mitotic checkpoint
IPR003594	IPR003594	2	ATP-binding region, ATPase-like	ATP-binding region, ATPase-like	ATP binding.	ATP binding.
IPR003594	IPR004918	1	ATP-binding region, ATPase-like	Cdc37	ATP binding.			regulation of progression through cell cycle.
IPR003958	IPR003958	1	Transcription factor CBF/NF-Y/archaeal histone	Transcription factor CBF/NF-Y/archaeal histone	sequence-specific DNA binding.	sequence-specific DNA binding.			intracellular.	intracellular.
IPR003959	IPR003959	10	AAA ATPase, central region	AAA ATPase, central region	ATP binding.	ATP binding.
IPR003959	IPR004582	1	AAA ATPase, central region	Checkpoint protein Rad24	ATP binding.			DNA repair.cell cycle.		nucleus.
IPR004000	IPR004000	1	Actin/actin-like	Actin/actin-like	protein binding.	protein binding.
IPR004023	IPR004023	1	Mago nashi protein	Mago nashi protein			sex determination.	sex determination.	nucleus.	nucleus.
IPR004044	IPR004044	1	KH, type 2	KH, type 2	nucleic acid binding.	nucleic acid binding.
IPR004045	IPR004045	7	Glutathione S-transferase, N-terminal	Glutathione S-transferase, N-terminal
IPR004045	IPR004046	14	Glutathione S-transferase, N-terminal	Glutathione S-transferase, C-terminal
IPR004046	IPR004046	7	Glutathione S-transferase, C-terminal	Glutathione S-transferase, C-terminal
IPR004088	IPR004088	4	KH, type 1	KH, type 1	nucleic acid binding.	nucleic acid binding.
IPR004094	IPR004094	1	Proteinase inhibitor I15, antistasin	Proteinase inhibitor I15, antistasin	serine-type endopeptidase inhibitor activity.	serine-type endopeptidase inhibitor activity.
IPR004100	IPR004100	1	ATPase, F1/V1/A1 complex, alpha/beta subunit, N-terminal	ATPase, F1/V1/A1 complex, alpha/beta subunit, N-terminal	hydrogen-transporting ATP synthase activity, rotational mechanism.hydrogen-transporting ATPase activity, rotational mechanism.	hydrogen-transporting ATP synthase activity, rotational mechanism.hydrogen-transporting ATPase activity, rotational mechanism.	ATP synthesis coupled proton transport.	ATP synthesis coupled proton transport.	proton-transporting two-sector ATPase complex.	proton-transporting two-sector ATPase complex.
IPR004102	IPR004102	1	Poly(ADP-ribose) polymerase, regulatory region	Poly(ADP-ribose) polymerase, regulatory region	NAD+ ADP-ribosyltransferase activity.	NAD+ ADP-ribosyltransferase activity.	protein amino acid ADP-ribosylation.	protein amino acid ADP-ribosylation.	nucleus.	nucleus.
IPR004160	IPR004161	1	Elongation factor Tu, C-terminal	Elongation factor Tu, domain 2	GTP binding.	GTP binding.
IPR004161	IPR004161	2	Elongation factor Tu, domain 2	Elongation factor Tu, domain 2	GTP binding.	GTP binding.
IPR004172	IPR004172	1	L27	L27
IPR004455	IPR004455	1	NADP oxidoreductase, coenzyme F420-dependent	NADP oxidoreductase, coenzyme F420-dependent			electron transport.	electron transport.
IPR004820	IPR004820	1	Cytidylyltransferase	Cytidylyltransferase	nucleotidyltransferase activity.	nucleotidyltransferase activity.	biosynthesis.	biosynthesis.
IPR004843	IPR004843	3	Metallophosphoesterase	Metallophosphoesterase	hydrolase activity.	hydrolase activity.
IPR004942	IPR004942	1	Roadblock/LC7	Roadblock/LC7
IPR004981	IPR004981	1	Tryptophan 2,3-dioxygenase	Tryptophan 2,3-dioxygenase	tryptophan 2,3-dioxygenase activity.	tryptophan 2,3-dioxygenase activity.	tryptophan metabolism.	tryptophan metabolism.
IPR005148	IPR008909	2	Arginyl tRNA synthetase, N-terminal	DALR anticodon binding		arginine-tRNA ligase activity.ATP binding.		arginyl-tRNA aminoacylation.
IPR005160	IPR005161	1	Ku70/Ku80 C-terminal arm	Ku70/Ku80, N-terminal alpha/beta
IPR005160	IPR006164	1	Ku70/Ku80 C-terminal arm	Ku		DNA binding.ATP-dependent DNA helicase activity.		double-strand break repair via nonhomologous end-joining.
IPR005161	IPR006164	2	Ku70/Ku80, N-terminal alpha/beta	Ku		DNA binding.ATP-dependent DNA helicase activity.		double-strand break repair via nonhomologous end-joining.
IPR005627	IPR005627	1	CutC	CutC
IPR005814	IPR005814	1	Aminotransferase class-III	Aminotransferase class-III	transaminase activity.pyridoxal phosphate binding.	transaminase activity.pyridoxal phosphate binding.
IPR006011	IPR006011	1	Syntaxin, N-terminal	Syntaxin, N-terminal					membrane.	membrane.
IPR006020	IPR006020	1	Phosphotyrosine interaction region	Phosphotyrosine interaction region
IPR006164	IPR006164	1	Ku	Ku	DNA binding.ATP-dependent DNA helicase activity.	DNA binding.ATP-dependent DNA helicase activity.	double-strand break repair via nonhomologous end-joining.	double-strand break repair via nonhomologous end-joining.
IPR006209	IPR006209	1	EGF-like	EGF-like
IPR006680	IPR006680	1	Amidohydrolase 1	Amidohydrolase 1	hydrolase activity.	hydrolase activity.
IPR006683	IPR006683	1	Thioesterase superfamily	Thioesterase superfamily	catalytic activity.	catalytic activity.
IPR006689	IPR006689	1	ARF/SAR superfamily	ARF/SAR superfamily	GTP binding.	GTP binding.
IPR006689	IPR008015	1	ARF/SAR superfamily	GMP-PDE, delta subunit	GTP binding.
IPR006941	IPR006941	1	Ribonuclease CAF1	Ribonuclease CAF1	transcriptional repressor activity.	transcriptional repressor activity.	negative regulation of transcription.	negative regulation of transcription.	nucleus.	nucleus.
IPR007087	IPR007087	3	Zinc finger, C2H2-type	Zinc finger, C2H2-type	nucleic acid binding.zinc ion binding.	nucleic acid binding.zinc ion binding.			nucleus.	nucleus.
IPR007109	IPR007109	1	Brix	Brix
IPR007115	IPR007115	1	6-pyruvoyl tetrahydropterin synthase and hypothetical protein	6-pyruvoyl tetrahydropterin synthase and hypothetical protein
IPR007125	IPR007125	1	Histone core	Histone core	DNA binding.	DNA binding.
IPR007194	IPR007194	2	Transport protein particle (TRAPP) component, Bet3	Transport protein particle (TRAPP) component, Bet3
IPR007517	IPR007517	1	Rad50 zinc hook	Rad50 zinc hook	nuclease activity.ATP binding.zinc ion binding.	nuclease activity.ATP binding.zinc ion binding.	DNA repair.	DNA repair.	Mre11 complex.	Mre11 complex.
IPR007695	IPR007696	2	DNA mismatch repair protein MutS, N-terminal	MutS III	damaged DNA binding.ATP binding.		mismatch repair.	DNA metabolism.
IPR007695	IPR007860	1	DNA mismatch repair protein MutS, N-terminal	MutS II	damaged DNA binding.ATP binding.	DNA binding.ATP binding.	mismatch repair.	DNA repair.
IPR007696	IPR007860	1	MutS III	MutS II		DNA binding.ATP binding.	DNA metabolism.	DNA repair.
IPR007696	IPR007861	2	MutS III	MutS IV			DNA metabolism.
IPR007861	IPR007861	1	MutS IV	MutS IV
IPR008146	IPR008146	1	Glutamine synthetase, catalytic region	Glutamine synthetase, catalytic region	glutamate-ammonia ligase activity.	glutamate-ammonia ligase activity.	nitrogen compound metabolism.	nitrogen compound metabolism.
IPR008146	IPR008147	2	Glutamine synthetase, catalytic region	Glutamine synthetase, beta-Grasp	glutamate-ammonia ligase activity.	glutamate-ammonia ligase activity.	nitrogen compound metabolism.	glutamine biosynthesis.nitrogen compound metabolism.
IPR008280	IPR008280	2	Tubulin/FtsZ, C-terminal	Tubulin/FtsZ, C-terminal	GTPase activity.GTP binding.	GTPase activity.GTP binding.	protein polymerization.	protein polymerization.	protein complex.	protein complex.
IPR008331	IPR008331	3	Ferritin and Dps	Ferritin and Dps	ferric iron binding.	ferric iron binding.	iron ion homeostasis.	iron ion homeostasis.
IPR011021	IPR011022	4	Arrestin, N-terminal	Arrestin, C-terminal
IPR011022	IPR011022	2	Arrestin, C-terminal	Arrestin, C-terminal
IPR011510	IPR011510	2	Sterile alpha motif homology 2	Sterile alpha motif homology 2
IPR011545	IPR011545	3	DEAD/DEAH box helicase, N-terminal	DEAD/DEAH box helicase, N-terminal	nucleic acid binding.helicase activity.ATP binding.	nucleic acid binding.helicase activity.ATP binding.
IPR011600	IPR011600	1	Peptidase C14, caspase catalytic	Peptidase C14, caspase catalytic	caspase activity.	caspase activity.	proteolysis.	proteolysis.
IPR011700	IPR011700	3	Basic leucine zipper	Basic leucine zipper	DNA binding.	DNA binding.	regulation of transcription, DNA-dependent.	regulation of transcription, DNA-dependent.	nucleus.	nucleus.
The D.melanogaster's DDIs. GO annotations within the same category were seperated by a "." sign
domain 1	domain 2	number of occurences	domain 1 name	domain 2 name	domain 1 GO function annotations	domain 2 GO function annotations	domain 1 GO process annotations	domain 2 GO process annotations	domain 1 GO localization annotations	domain 2 GO localization annotations
IPR000031	IPR000031	1	1-(5-Phosphoribosyl)-5-amino-4-imidazole-carboxylate (AIR) carboxylase	1-(5-Phosphoribosyl)-5-amino-4-imidazole-carboxylate (AIR) carboxylase	phosphoribosylaminoimidazole carboxylase activity.	phosphoribosylaminoimidazole carboxylase activity.	'de novo' IMP biosynthesis.	'de novo' IMP biosynthesis.	phosphoribosylaminoimidazole carboxylase complex.	phosphoribosylaminoimidazole carboxylase complex.
IPR000040	IPR003417	2	Acute myeloid leukemia 1 protein (AML 1)/Runt	Core binding factor, beta subunit	DNA binding.ATP binding.	transcription coactivator activity.	regulation of transcription, DNA-dependent.		nucleus.	nucleus.
IPR000048	IPR002048	13	IQ calmodulin-binding region	Calcium-binding EF-hand		calcium ion binding.
IPR000049	IPR000049	1	Electron transfer flavoprotein beta-subunit	Electron transfer flavoprotein beta-subunit	electron transporter activity.	electron transporter activity.	electron transport.	electron transport.
IPR000049	IPR001308	1	Electron transfer flavoprotein beta-subunit	Electron transfer flavoprotein, alpha subunit	electron transporter activity.	electron transporter activity.	electron transport.	electron transport.
IPR000072	IPR007110	1	Platelet-derived growth factor (PDGF)	Immunoglobulin-like	growth factor activity.				membrane.
IPR000093	IPR000093	1	RecR protein	RecR protein			DNA repair.DNA recombination.	DNA repair.DNA recombination.
IPR000095	IPR000719	1	PAK-box/P21-Rho-binding	Protein kinase		protein kinase activity.ATP binding.		protein amino acid phosphorylation.
IPR000095	IPR001806	6	PAK-box/P21-Rho-binding	Ras GTPase		GTP binding.		small GTPase mediated signal transduction.
IPR000127	IPR000594	1	Ubiquitin-activating enzyme repeat	UBA/THIF-type NAD/FAD binding fold	ubiquitin activating enzyme activity.	catalytic activity.	protein modification.ubiquitin cycle.
IPR000156	IPR001806	1	RanBP1	Ras GTPase		GTP binding.	intracellular transport.	small GTPase mediated signal transduction.
IPR000157	IPR000157	2	Toll-Interleukin receptor	Toll-Interleukin receptor	transmembrane receptor activity.	transmembrane receptor activity.			membrane.	membrane.
IPR000159	IPR000159	2	RA	RA			signal transduction.	signal transduction.
IPR000159	IPR001806	13	RA	Ras GTPase		GTP binding.	signal transduction.	small GTPase mediated signal transduction.
IPR000182	IPR000182	2	GCN5-related N-acetyltransferase	GCN5-related N-acetyltransferase	N-acetyltransferase activity.	N-acetyltransferase activity.
IPR000182	IPR000308	1	GCN5-related N-acetyltransferase	14-3-3 protein	N-acetyltransferase activity.	protein domain specific binding.
IPR000198	IPR001806	10	RhoGAP	Ras GTPase		GTP binding.		small GTPase mediated signal transduction.
IPR000210	IPR000210	15	BTB	BTB	protein binding.	protein binding.
IPR000215	IPR000215	1	Proteinase inhibitor I4, serpin	Proteinase inhibitor I4, serpin	serine-type endopeptidase inhibitor activity.	serine-type endopeptidase inhibitor activity.
IPR000219	IPR000651	1	DH	Guanine nucleotide exchange factor for Ras-like GTPases, N-terminal	Rho guanyl-nucleotide exchange factor activity.	guanyl-nucleotide exchange factor activity.	regulation of Rho protein signal transduction.	regulation of small GTPase mediated signal transduction.	intracellular.	intracellular.
IPR000219	IPR001806	4	DH	Ras GTPase	Rho guanyl-nucleotide exchange factor activity.	GTP binding.	regulation of Rho protein signal transduction.	small GTPase mediated signal transduction.	intracellular.
IPR000219	IPR001849	1	DH	Pleckstrin-like	Rho guanyl-nucleotide exchange factor activity.		regulation of Rho protein signal transduction.		intracellular.
IPR000225	IPR000225	1	Armadillo	Armadillo
IPR000225	IPR000357	1	Armadillo	HEAT
IPR000242	IPR000980	2	Tyrosine specific protein phosphatase	SH2 motif	protein tyrosine phosphatase activity.		protein amino acid dephosphorylation.	intracellular signaling cascade.
IPR000270	IPR000270	1	Octicosapeptide/Phox/Bem1p	Octicosapeptide/Phox/Bem1p
IPR000276	IPR000276	1	Rhodopsin-like GPCR superfamily	Rhodopsin-like GPCR superfamily	rhodopsin-like receptor activity.	rhodopsin-like receptor activity.	G-protein coupled receptor protein signaling pathway.	G-protein coupled receptor protein signaling pathway.	integral to membrane.	integral to membrane.
IPR000299	IPR000299	7	Band 4.1	Band 4.1					cytoskeleton.	cytoskeleton.
IPR000299	IPR011259	10	Band 4.1	Ezrin/radixin/moesin, C-terminal		cytoskeletal protein binding.			cytoskeleton.	cytoplasm.membrane.
IPR000301	IPR000301	1	CD9/CD37/CD63 antigen	CD9/CD37/CD63 antigen					integral to membrane.	integral to membrane.
IPR000306	IPR002014	2	Zinc finger, FYVE-type	VHS	zinc ion binding.			intracellular protein transport.
IPR000341	IPR001806	1	Phosphoinositide 3-kinase, ras-binding	Ras GTPase	phosphatidylinositol 3-kinase activity.	GTP binding.		small GTPase mediated signal transduction.	phosphoinositide 3-kinase complex.
IPR000357	IPR001023	1	HEAT	Heat shock protein Hsp70		ATP binding.
IPR000357	IPR001092	2	HEAT	Basic helix-loop-helix dimerisation region bHLH		transcription regulator activity.		regulation of transcription.		nucleus.
IPR000357	IPR001806	2	HEAT	Ras GTPase		GTP binding.		small GTPase mediated signal transduction.
IPR000372	IPR001611	2	Leucine-rich repeat, cysteine-rich flanking region, N-terminal	Leucine-rich repeat
IPR000408	IPR001806	2	Regulator of chromosome condensation, RCC1	Ras GTPase		GTP binding.		small GTPase mediated signal transduction.
IPR000418	IPR002110	1	Ets	Ankyrin	transcription factor activity.sequence-specific DNA binding.		regulation of transcription, DNA-dependent.		nucleus.
IPR000436	IPR001254	1	Sushi/SCR/CCP	Peptidase S1 and S6, chymotrypsin/Hap		serine-type endopeptidase activity.		proteolysis.
IPR000445	IPR000445	1	Helix-hairpin-helix motif	Helix-hairpin-helix motif	DNA binding.	DNA binding.			intracellular.	intracellular.
IPR000445	IPR001553	2	Helix-hairpin-helix motif	RecA bacterial DNA recombination	DNA binding.	DNA binding.ATP binding.DNA-dependent ATPase activity.		DNA metabolism.	intracellular.
IPR000445	IPR006166	1	Helix-hairpin-helix motif	ERCC4	DNA binding.	nucleic acid binding.nuclease activity.		DNA metabolism.	intracellular.
IPR000449	IPR000608	1	Ubiquitin-associated	Ubiquitin-conjugating enzyme, E2		ubiquitin-protein ligase activity.		protein modification.ubiquitin cycle.
IPR000449	IPR000626	5	Ubiquitin-associated	Ubiquitin				protein modification.
IPR000449	IPR000795	1	Ubiquitin-associated	Protein synthesis factor, GTP-binding		GTP binding.		protein biosynthesis.
IPR000465	IPR000465	1	XPA	XPA	damaged DNA binding.	damaged DNA binding.	nucleotide-excision repair.	nucleotide-excision repair.	nucleus.	nucleus.
IPR000488	IPR000488	2	Death	Death	protein binding.	protein binding.	signal transduction.	signal transduction.
IPR000494	IPR006211	2	EGF receptor, L domain	Furin-like cysteine rich region	transmembrane receptor protein tyrosine kinase activity.epidermal growth factor receptor activity.	transmembrane receptor protein tyrosine kinase activity.ATP binding.		protein amino acid phosphorylation.transmembrane receptor protein tyrosine kinase signaling pathway.	membrane.	membrane.
IPR000504	IPR000504	36	RNA-binding region RNP-1 (RNA recognition motif)	RNA-binding region RNP-1 (RNA recognition motif)	nucleic acid binding.	nucleic acid binding.
IPR000504	IPR001611	4	RNA-binding region RNP-1 (RNA recognition motif)	Leucine-rich repeat	nucleic acid binding.
IPR000504	IPR004023	2	RNA-binding region RNP-1 (RNA recognition motif)	Mago nashi protein	nucleic acid binding.			sex determination.		nucleus.
IPR000533	IPR000533	1	Tropomyosin	Tropomyosin
IPR000536	IPR000536	7	Nuclear hormone receptor, ligand-binding	Nuclear hormone receptor, ligand-binding	transcription factor activity.steroid hormone receptor activity.	transcription factor activity.steroid hormone receptor activity.	regulation of transcription, DNA-dependent.	regulation of transcription, DNA-dependent.	nucleus.	nucleus.
IPR000555	IPR000555	1	Mov34/MPN/PAD-1	Mov34/MPN/PAD-1
IPR000569	IPR000608	1	HECT	Ubiquitin-conjugating enzyme, E2	ubiquitin-protein ligase activity.	ubiquitin-protein ligase activity.	protein modification.ubiquitin cycle.	protein modification.ubiquitin cycle.	intracellular.
IPR000594	IPR000594	1	UBA/THIF-type NAD/FAD binding fold	UBA/THIF-type NAD/FAD binding fold	catalytic activity.	catalytic activity.
IPR000595	IPR000719	4	Cyclic nucleotide-binding	Protein kinase		protein kinase activity.ATP binding.		protein amino acid phosphorylation.
IPR000608	IPR000626	1	Ubiquitin-conjugating enzyme, E2	Ubiquitin	ubiquitin-protein ligase activity.		protein modification.ubiquitin cycle.	protein modification.
IPR000608	IPR001841	18	Ubiquitin-conjugating enzyme, E2	Zinc finger, RING-type	ubiquitin-protein ligase activity.	protein binding.zinc ion binding.	protein modification.ubiquitin cycle.
IPR000626	IPR000626	5	Ubiquitin	Ubiquitin			protein modification.	protein modification.
IPR000626	IPR001232	1	Ubiquitin	SKP1 component			protein modification.
IPR000626	IPR001394	1	Ubiquitin	Peptidase C19, ubiquitin carboxyl-terminal hydrolase 2		cysteine-type endopeptidase activity.ubiquitin thiolesterase activity.	protein modification.	ubiquitin-dependent protein catabolism.
IPR000626	IPR003653	1	Ubiquitin	Peptidase C48, SUMO/Sentrin/Ubl1		cysteine-type peptidase activity.	protein modification.	proteolysis.
IPR000644	IPR000644	1	CBS	CBS
IPR000644	IPR001093	2	CBS	IMP dehydrogenase/GMP reductase		catalytic activity.
IPR000649	IPR000649	1	Initiation factor 2B related	Initiation factor 2B related			cellular biosynthesis.	cellular biosynthesis.
IPR000651	IPR001806	3	Guanine nucleotide exchange factor for Ras-like GTPases, N-terminal	Ras GTPase	guanyl-nucleotide exchange factor activity.	GTP binding.	regulation of small GTPase mediated signal transduction.	small GTPase mediated signal transduction.	intracellular.
IPR000683	IPR000683	1	Oxidoreductase, N-terminal	Oxidoreductase, N-terminal	oxidoreductase activity.	oxidoreductase activity.	electron transport.metabolism.	electron transport.metabolism.
IPR000704	IPR000719	2	Casein kinase II, regulatory subunit	Protein kinase	protein kinase CK2 regulator activity.	protein kinase activity.ATP binding.		protein amino acid phosphorylation.	protein kinase CK2 complex.
IPR000719	IPR000719	34	Protein kinase	Protein kinase	protein kinase activity.ATP binding.	protein kinase activity.ATP binding.	protein amino acid phosphorylation.	protein amino acid phosphorylation.
IPR000719	IPR000789	2	Protein kinase	Cyclin-dependent kinase, regulatory subunit	protein kinase activity.ATP binding.	cyclin-dependent protein kinase regulator activity.	protein amino acid phosphorylation.	cell cycle.
IPR000719	IPR000961	6	Protein kinase	Protein kinase, C-terminal	protein kinase activity.ATP binding.	protein serine/threonine kinase activity.ATP binding.	protein amino acid phosphorylation.	protein amino acid phosphorylation.
IPR000719	IPR001179	1	Protein kinase	Peptidylprolyl isomerase, FKBP-type	protein kinase activity.ATP binding.		protein amino acid phosphorylation.	protein folding.
IPR000719	IPR002110	19	Protein kinase	Ankyrin	protein kinase activity.ATP binding.		protein amino acid phosphorylation.
IPR000719	IPR003175	2	Protein kinase	Cyclin-dependent kinase inhibitor	protein kinase activity.ATP binding.	cyclin-dependent protein kinase inhibitor activity.	protein amino acid phosphorylation.	cell cycle arrest.		nucleus.
IPR000719	IPR004367	30	Protein kinase	Cyclin, C-terminal	protein kinase activity.ATP binding.		protein amino acid phosphorylation.	regulation of progression through cell cycle.		nucleus.
IPR000719	IPR006671	57	Protein kinase	Cyclin, N-terminal	protein kinase activity.ATP binding.		protein amino acid phosphorylation.	regulation of progression through cell cycle.
IPR000722	IPR001222	1	RNA polymerase, alpha subunit	Transcription factor TFIIS	DNA binding.DNA-directed RNA polymerase activity.	DNA binding.zinc ion binding.transcription regulator activity.	transcription.	RNA elongation.regulation of transcription, DNA-dependent.	nucleus.
IPR000727	IPR000727	4	Target SNARE coiled-coil region	Target SNARE coiled-coil region
IPR000727	IPR000928	3	Target SNARE coiled-coil region	SNAP-25
IPR000727	IPR001388	5	Target SNARE coiled-coil region	Synaptobrevin				vesicle-mediated transport.		integral to membrane.
IPR000727	IPR001619	2	Target SNARE coiled-coil region	Sec1-like protein				vesicle docking during exocytosis.vesicle-mediated transport.
IPR000727	IPR006011	4	Target SNARE coiled-coil region	Syntaxin, N-terminal						membrane.
IPR000730	IPR000730	1	Proliferating cell nuclear antigen, PCNA	Proliferating cell nuclear antigen, PCNA	DNA binding.DNA polymerase processivity factor activity.	DNA binding.DNA polymerase processivity factor activity.	regulation of DNA replication.	regulation of DNA replication.	delta-DNA polymerase cofactor complex.	delta-DNA polymerase cofactor complex.
IPR000734	IPR000734	1	Lipase	Lipase	catalytic activity.	catalytic activity.	lipid metabolism.	lipid metabolism.
IPR000741	IPR000741	1	Fructose-bisphosphate aldolase, class-I	Fructose-bisphosphate aldolase, class-I	fructose-bisphosphate aldolase activity.	fructose-bisphosphate aldolase activity.	glycolysis.	glycolysis.
IPR000795	IPR001816	1	Protein synthesis factor, GTP-binding	Elongation factor Ts	GTP binding.	translation elongation factor activity.	protein biosynthesis.	translational elongation.
IPR000804	IPR002553	1	Clathrin adaptor complex, small chain	Adaptin, N-terminal			intracellular protein transport.		clathrin vesicle coat.
IPR000836	IPR000836	2	Phosphoribosyltransferase	Phosphoribosyltransferase			nucleoside metabolism.	nucleoside metabolism.
IPR000859	IPR000859	1	CUB	CUB
IPR000861	IPR001806	1	PKN/rhophilin/rhotekin rho-binding repeat	Ras GTPase		GTP binding.	signal transduction.	small GTPase mediated signal transduction.	intracellular.
IPR000873	IPR000873	1	AMP-dependent synthetase and ligase	AMP-dependent synthetase and ligase	catalytic activity.	catalytic activity.	metabolism.	metabolism.
IPR000928	IPR001388	3	SNAP-25	Synaptobrevin				vesicle-mediated transport.		integral to membrane.
IPR000980	IPR000980	6	SH2 motif	SH2 motif			intracellular signaling cascade.	intracellular signaling cascade.
IPR000980	IPR001452	11	SH2 motif	Src homology-3			intracellular signaling cascade.
IPR000991	IPR000991	1	Glutamine amidotransferase class-I	Glutamine amidotransferase class-I	catalytic activity.	catalytic activity.
IPR000991	IPR004468	2	Glutamine amidotransferase class-I	CTP synthase	catalytic activity.	CTP synthase activity.		pyrimidine nucleotide biosynthesis.
IPR001005	IPR001005	1	Myb, DNA-binding	Myb, DNA-binding	DNA binding.	DNA binding.			nucleus.	nucleus.
IPR001017	IPR005475	1	Dehydrogenase, E1 component	Transketolase, central region	oxidoreductase activity, acting on the aldehyde or oxo group of donors, disulfide as acceptor.		metabolism.
IPR001017	IPR005476	1	Dehydrogenase, E1 component	Transketolase, C-terminal	oxidoreductase activity, acting on the aldehyde or oxo group of donors, disulfide as acceptor.		metabolism.
IPR001019	IPR001680	1	Guanine nucleotide binding protein (G-protein), alpha subunit	WD-40 repeat	signal transducer activity.guanyl nucleotide binding.		G-protein coupled receptor protein signaling pathway.
IPR001019	IPR003109	1	Guanine nucleotide binding protein (G-protein), alpha subunit	GoLoco	signal transducer activity.guanyl nucleotide binding.	GTPase activator activity.	G-protein coupled receptor protein signaling pathway.	signal transduction.
IPR001023	IPR003103	3	Heat shock protein Hsp70	Apoptosis regulator Bcl-2 protein, BAG	ATP binding.	protein binding.		apoptosis.
IPR001040	IPR008606	2	Eukaryotic translation initiation factor 4E (eIF-4E)	Eukaryotic translation initiation factor 4E binding	RNA binding.translation initiation factor activity.	eukaryotic initiation factor 4E binding.	translational initiation.	negative regulation of translational initiation.	cytoplasm.
IPR001079	IPR001079	1	Galectin, galactose-binding lectin	Galectin, galactose-binding lectin	sugar binding.	sugar binding.
IPR001092	IPR001092	62	Basic helix-loop-helix dimerisation region bHLH	Basic helix-loop-helix dimerisation region bHLH	transcription regulator activity.	transcription regulator activity.	regulation of transcription.	regulation of transcription.	nucleus.	nucleus.
IPR001093	IPR001093	1	IMP dehydrogenase/GMP reductase	IMP dehydrogenase/GMP reductase	catalytic activity.	catalytic activity.
IPR001159	IPR001159	6	Double-stranded RNA binding	Double-stranded RNA binding	double-stranded RNA binding.	double-stranded RNA binding.			intracellular.	intracellular.
IPR001163	IPR001163	14	Like-Sm ribonucleoprotein, core	Like-Sm ribonucleoprotein, core			mRNA processing.	mRNA processing.	nucleus.small nucleolar ribonucleoprotein complex.	nucleus.small nucleolar ribonucleoprotein complex.
IPR001164	IPR001849	2	Arf GTPase activating protein	Pleckstrin-like			regulation of GTPase activity.
IPR001164	IPR002110	3	Arf GTPase activating protein	Ankyrin			regulation of GTPase activity.
IPR001214	IPR001214	2	Nuclear protein SET	Nuclear protein SET
IPR001222	IPR007081	1	Transcription factor TFIIS	RNA polymerase Rpb1, domain 5	DNA binding.zinc ion binding.transcription regulator activity.	DNA binding.DNA-directed RNA polymerase activity.	RNA elongation.regulation of transcription, DNA-dependent.	transcription.
IPR001222	IPR007083	1	Transcription factor TFIIS	RNA polymerase Rpb1, domain 4	DNA binding.zinc ion binding.transcription regulator activity.	DNA binding.DNA-directed RNA polymerase activity.	RNA elongation.regulation of transcription, DNA-dependent.	transcription.
IPR001232	IPR001810	39	SKP1 component	Cyclin-like F-box
IPR001247	IPR001247	5	Exoribonuclease	Exoribonuclease	3'-5'-exoribonuclease activity.RNA binding.	3'-5'-exoribonuclease activity.RNA binding.	RNA processing.	RNA processing.
IPR001247	IPR003029	1	Exoribonuclease	RNA binding S1	3'-5'-exoribonuclease activity.RNA binding.	RNA binding.	RNA processing.
IPR001254	IPR001254	1	Peptidase S1 and S6, chymotrypsin/Hap	Peptidase S1 and S6, chymotrypsin/Hap	serine-type endopeptidase activity.	serine-type endopeptidase activity.	proteolysis.	proteolysis.
IPR001254	IPR001478	2	Peptidase S1 and S6, chymotrypsin/Hap	PDZ/DHR/GLGF	serine-type endopeptidase activity.	protein binding.	proteolysis.
IPR001254	IPR001611	2	Peptidase S1 and S6, chymotrypsin/Hap	Leucine-rich repeat	serine-type endopeptidase activity.		proteolysis.
IPR001254	IPR001881	1	Peptidase S1 and S6, chymotrypsin/Hap	EGF-like calcium-binding	serine-type endopeptidase activity.	calcium ion binding.	proteolysis.
IPR001254	IPR006209	1	Peptidase S1 and S6, chymotrypsin/Hap	EGF-like	serine-type endopeptidase activity.		proteolysis.
IPR001254	IPR008197	2	Peptidase S1 and S6, chymotrypsin/Hap	Whey acidic protein, core region	serine-type endopeptidase activity.		proteolysis.
IPR001315	IPR002182	1	Caspase Recruitment	NB-ARC	protein binding.	ATP binding.	regulation of apoptosis.	apoptosis.	intracellular.
IPR001327	IPR006662	1	Pyridine nucleotide-disulphide oxidoreductase, NAD-binding region	Thioredoxin-related	disulfide oxidoreductase activity.	electron transporter activity.	electron transport.	electron transport.
IPR001330	IPR002088	2	Prenyltransferase/squalene oxidase	Protein prenyltransferase, alpha subunit	catalytic activity.	protein prenyltransferase activity.		protein amino acid prenylation.
IPR001353	IPR001353	2	20S proteasome, A and B subunits	20S proteasome, A and B subunits	threonine endopeptidase activity.	threonine endopeptidase activity.	ubiquitin-dependent protein catabolism.	ubiquitin-dependent protein catabolism.	proteasome core complex (sensu Eukaryota).	proteasome core complex (sensu Eukaryota).
IPR001356	IPR001356	17	Homeobox	Homeobox	transcription factor activity.sequence-specific DNA binding.	transcription factor activity.sequence-specific DNA binding.	regulation of transcription, DNA-dependent.	regulation of transcription, DNA-dependent.	nucleus.	nucleus.
IPR001368	IPR006052	1	TNFR/CD27/30/40/95 cysteine-rich region	Tumor Necrosis Factor	receptor activity.	tumor necrosis factor receptor binding.		immune response.		membrane.
IPR001370	IPR011600	2	Proteinase inhibitor I32, inhibitor of apoptosis	Peptidase C14, caspase catalytic		caspase activity.	anti-apoptosis.	proteolysis.	intracellular.
IPR001373	IPR001841	1	Cullin	Zinc finger, RING-type		protein binding.zinc ion binding.	cell cycle.
IPR001395	IPR001395	2	Aldo/keto reductase	Aldo/keto reductase	oxidoreductase activity.	oxidoreductase activity.
IPR001440	IPR001440	2	Tetratricopeptide TPR_1	Tetratricopeptide TPR_1
IPR001440	IPR001806	3	Tetratricopeptide TPR_1	Ras GTPase		GTP binding.		small GTPase mediated signal transduction.
IPR001451	IPR001451	2	Bacterial transferase hexapeptide repeat	Bacterial transferase hexapeptide repeat
IPR001452	IPR001452	7	Src homology-3	Src homology-3
IPR001452	IPR001781	4	Src homology-3	LIM, zinc-binding		zinc ion binding.
IPR001452	IPR002110	8	Src homology-3	Ankyrin
IPR001474	IPR001474	1	GTP cyclohydrolase I	GTP cyclohydrolase I	GTP cyclohydrolase I activity.	GTP cyclohydrolase I activity.	biosynthesis.	biosynthesis.
IPR001478	IPR001478	4	PDZ/DHR/GLGF	PDZ/DHR/GLGF	protein binding.	protein binding.
IPR001478	IPR001806	16	PDZ/DHR/GLGF	Ras GTPase	protein binding.	GTP binding.		small GTPase mediated signal transduction.
IPR001494	IPR001806	1	Importin-beta, N-terminal	Ras GTPase	protein transporter activity.	GTP binding.	protein import into nucleus, docking.	small GTPase mediated signal transduction.	nucleus.nuclear pore.cytoplasm.
IPR001494	IPR002652	2	Importin-beta, N-terminal	Importin alpha-like protein, beta-binding region	protein transporter activity.	protein transporter activity.	protein import into nucleus, docking.	protein import into nucleus.intracellular protein transport.	nucleus.nuclear pore.cytoplasm.
IPR001509	IPR001509	2	NAD-dependent epimerase/dehydratase	NAD-dependent epimerase/dehydratase	catalytic activity.NAD binding.	catalytic activity.NAD binding.	nucleotide-sugar metabolism.	nucleotide-sugar metabolism.
IPR001529	IPR007073	1	DNA-directed RNA polymerase, M/15 kDa subunit	RNA polymerase Rpb1, domain 7	DNA binding.DNA-directed RNA polymerase activity.	DNA binding.DNA-directed RNA polymerase activity.	transcription.	transcription.
IPR001547	IPR001547	1	Glycoside hydrolase, family 5	Glycoside hydrolase, family 5	hydrolase activity, hydrolyzing O-glycosyl compounds.	hydrolase activity, hydrolyzing O-glycosyl compounds.	carbohydrate metabolism.	carbohydrate metabolism.
IPR001553	IPR001553	2	RecA bacterial DNA recombination	RecA bacterial DNA recombination	DNA binding.ATP binding.DNA-dependent ATPase activity.	DNA binding.ATP binding.DNA-dependent ATPase activity.	DNA metabolism.	DNA metabolism.
IPR001553	IPR002093	2	RecA bacterial DNA recombination	BRCA2 repeat	DNA binding.ATP binding.DNA-dependent ATPase activity.		DNA metabolism.
IPR001609	IPR002048	6	Myosin head, motor region	Calcium-binding EF-hand	motor activity.ATP binding.	calcium ion binding.			myosin.
IPR001611	IPR001611	5	Leucine-rich repeat	Leucine-rich repeat
IPR001611	IPR001806	3	Leucine-rich repeat	Ras GTPase		GTP binding.		small GTPase mediated signal transduction.
IPR001619	IPR006011	1	Sec1-like protein	Syntaxin, N-terminal			vesicle docking during exocytosis.vesicle-mediated transport.			membrane.
IPR001628	IPR001628	8	Nuclear hormone receptor, DNA-binding	Nuclear hormone receptor, DNA-binding	transcription factor activity.zinc ion binding.sequence-specific DNA binding.	transcription factor activity.zinc ion binding.sequence-specific DNA binding.	regulation of transcription, DNA-dependent.	regulation of transcription, DNA-dependent.	nucleus.	nucleus.
IPR001636	IPR001636	1	SAICAR synthetase	SAICAR synthetase	phosphoribosylaminoimidazolesuccinocarboxamide synthase activity.	phosphoribosylaminoimidazolesuccinocarboxamide synthase activity.	purine nucleotide biosynthesis.	purine nucleotide biosynthesis.
IPR001646	IPR001646	1	Pentapeptide repeat	Pentapeptide repeat
IPR001650	IPR011545	6	Helicase, C-terminal	DEAD/DEAH box helicase, N-terminal	nucleic acid binding.helicase activity.ATP binding.	nucleic acid binding.helicase activity.ATP binding.
IPR001660	IPR001660	4	Sterile alpha motif SAM	Sterile alpha motif SAM
IPR001660	IPR011510	2	Sterile alpha motif SAM	Sterile alpha motif homology 2
IPR001664	IPR001664	1	Intermediate filament protein	Intermediate filament protein	structural molecule activity.	structural molecule activity.
IPR001680	IPR001680	2	WD-40 repeat	WD-40 repeat
IPR001680	IPR001849	4	WD-40 repeat	Pleckstrin-like
IPR001683	IPR001683	1	Phox-like	Phox-like	protein binding.phosphoinositide binding.	protein binding.phosphoinositide binding.	intracellular signaling cascade.	intracellular signaling cascade.
IPR001698	IPR002189	1	F-actin capping protein, beta subunit	F-actin capping protein, alpha subunit	actin binding.	actin binding.	actin cytoskeleton organization and biogenesis.	actin cytoskeleton organization and biogenesis.	F-actin capping protein complex.	F-actin capping protein complex.
IPR001715	IPR001715	1	Calponin-like actin-binding	Calponin-like actin-binding
IPR001715	IPR002017	1	Calponin-like actin-binding	Spectrin repeat
IPR001731	IPR001731	1	Delta-aminolevulinic acid dehydratase	Delta-aminolevulinic acid dehydratase	porphobilinogen synthase activity.	porphobilinogen synthase activity.	heme biosynthesis.	heme biosynthesis.
IPR001753	IPR001753	2	Enoyl-CoA hydratase/isomerase	Enoyl-CoA hydratase/isomerase	catalytic activity.	catalytic activity.	metabolism.	metabolism.
IPR001781	IPR001781	8	LIM, zinc-binding	LIM, zinc-binding	zinc ion binding.	zinc ion binding.
IPR001781	IPR002691	7	LIM, zinc-binding	LIM binding protein	zinc ion binding.	transcription cofactor activity.		development.		nucleus.
IPR001806	IPR001806	1	Ras GTPase	Ras GTPase	GTP binding.	GTP binding.	small GTPase mediated signal transduction.	small GTPase mediated signal transduction.
IPR001806	IPR001849	11	Ras GTPase	Pleckstrin-like	GTP binding.		small GTPase mediated signal transduction.
IPR001806	IPR001895	3	Ras GTPase	Guanine-nucleotide dissociation stimulator CDC25	GTP binding.	guanyl-nucleotide exchange factor activity.	small GTPase mediated signal transduction.	intracellular signaling cascade.
IPR001806	IPR002909	3	Ras GTPase	Cell surface receptor IPT/TIG	GTP binding.		small GTPase mediated signal transduction.
IPR001806	IPR003116	6	Ras GTPase	Raf-like Ras-binding	GTP binding.	receptor signaling protein activity.	small GTPase mediated signal transduction.	signal transduction.
IPR001806	IPR003315	4	Ras GTPase	Rabphilin-3A effector	GTP binding.	protein binding.Rab GTPase binding.	small GTPase mediated signal transduction.	intracellular protein transport.
IPR001816	IPR004160	1	Elongation factor Ts	Elongation factor Tu, C-terminal	translation elongation factor activity.	GTP binding.	translational elongation.
IPR001839	IPR001839	1	Transforming growth factor beta	Transforming growth factor beta	growth factor activity.	growth factor activity.
IPR001849	IPR001849	5	Pleckstrin-like	Pleckstrin-like
IPR001881	IPR001881	2	EGF-like calcium-binding	EGF-like calcium-binding	calcium ion binding.	calcium ion binding.
IPR001881	IPR006209	3	EGF-like calcium-binding	EGF-like	calcium ion binding.
IPR001910	IPR001910	1	Inosine/uridine-preferring nucleoside hydrolase	Inosine/uridine-preferring nucleoside hydrolase
IPR001926	IPR001926	1	Pyridoxal-5'-phosphate-dependent enzyme, beta subunit	Pyridoxal-5'-phosphate-dependent enzyme, beta subunit	catalytic activity.	catalytic activity.	metabolism.	metabolism.
IPR001978	IPR002048	2	Troponin	Calcium-binding EF-hand		calcium ion binding.
IPR002014	IPR002014	1	VHS	VHS			intracellular protein transport.	intracellular protein transport.
IPR002016	IPR002016	1	Haem peroxidase, plant/fungal/bacterial	Haem peroxidase, plant/fungal/bacterial	peroxidase activity.	peroxidase activity.	response to oxidative stress.	response to oxidative stress.
IPR002017	IPR002017	1	Spectrin repeat	Spectrin repeat
IPR002017	IPR002048	2	Spectrin repeat	Calcium-binding EF-hand		calcium ion binding.
IPR002048	IPR002048	5	Calcium-binding EF-hand	Calcium-binding EF-hand	calcium ion binding.	calcium ion binding.
IPR002068	IPR002068	1	Heat shock protein Hsp20	Heat shock protein Hsp20
IPR002075	IPR002075	1	Nuclear transport factor 2	Nuclear transport factor 2	transporter activity.	transporter activity.	transport.	transport.	intracellular.	intracellular.
IPR002083	IPR002083	1	MATH	MATH
IPR002097	IPR004000	1	Profilin/allergen	Actin/actin-like	actin binding.	protein binding.	cytoskeleton organization and biogenesis.		actin cytoskeleton.
IPR002099	IPR003594	1	DNA mismatch repair protein	ATP-binding region, ATPase-like		ATP binding.	mismatch repair.
IPR002110	IPR002110	11	Ankyrin	Ankyrin
IPR002110	IPR002909	7	Ankyrin	Cell surface receptor IPT/TIG
IPR002110	IPR011539	2	Ankyrin	Rel homology		transcription factor activity.		regulation of transcription.		nucleus.
IPR002110	IPR011615	1	Ankyrin	p53, DNA-binding		DNA binding.transcription factor activity.		regulation of transcription, DNA-dependent.		nucleus.
IPR002125	IPR002125	3	CMP/dCMP deaminase, zinc-binding	CMP/dCMP deaminase, zinc-binding	zinc ion binding.hydrolase activity.	zinc ion binding.hydrolase activity.
IPR002172	IPR002172	1	Low density lipoprotein-receptor, class A	Low density lipoprotein-receptor, class A
IPR002197	IPR002197	1	Helix-turn-helix, Fis-type	Helix-turn-helix, Fis-type	transcription factor activity.	transcription factor activity.	regulation of transcription, DNA-dependent.	regulation of transcription, DNA-dependent.
IPR002198	IPR002198	2	Short-chain dehydrogenase/reductase SDR	Short-chain dehydrogenase/reductase SDR	oxidoreductase activity.	oxidoreductase activity.	metabolism.	metabolism.
IPR002423	IPR002423	1	Chaperonin Cpn60/TCP-1	Chaperonin Cpn60/TCP-1	protein binding.ATP binding.	protein binding.ATP binding.	cellular protein metabolism.	cellular protein metabolism.
IPR002502	IPR002502	1	N-acetylmuramoyl-L-alanine amidase, family 2	N-acetylmuramoyl-L-alanine amidase, family 2	N-acetylmuramoyl-L-alanine amidase activity.	N-acetylmuramoyl-L-alanine amidase activity.	peptidoglycan catabolism.	peptidoglycan catabolism.
IPR002504	IPR002504	2	ATP-NAD/AcoX kinase	ATP-NAD/AcoX kinase	NAD+ kinase activity.	NAD+ kinase activity.	metabolism.	metabolism.
IPR002618	IPR002618	1	UTP--glucose-1-phosphate uridylyltransferase	UTP--glucose-1-phosphate uridylyltransferase	nucleotidyltransferase activity.	nucleotidyltransferase activity.	metabolism.	metabolism.
IPR002678	IPR002678	1	NGG1p interacting factor 3, NIF3	NGG1p interacting factor 3, NIF3
IPR002715	IPR002715	4	Nascent polypeptide-associated complex NAC	Nascent polypeptide-associated complex NAC
IPR002719	IPR002720	2	Retinoblastoma-associated protein, B-box	Retinoblastoma-associated protein, A-box
IPR002720	IPR002720	1	Retinoblastoma-associated protein, A-box	Retinoblastoma-associated protein, A-box
IPR002777	IPR004127	4	Prefoldin beta-like	Prefoldin alpha-like		protein binding.		protein folding.		prefoldin complex.
IPR002848	IPR002848	2	Translin	Translin
IPR002912	IPR002912	1	Amino acid-binding ACT	Amino acid-binding ACT	amino acid binding.	amino acid binding.	metabolism.	metabolism.
IPR003010	IPR003010	1	Nitrilase/cyanide hydratase and apolipoprotein N-acyltransferase	Nitrilase/cyanide hydratase and apolipoprotein N-acyltransferase	hydrolase activity, acting on carbon-nitrogen (but not peptide) bonds.	hydrolase activity, acting on carbon-nitrogen (but not peptide) bonds.	nitrogen compound metabolism.	nitrogen compound metabolism.
IPR003131	IPR003131	5	K+ channel tetramerisation	K+ channel tetramerisation	voltage-gated potassium channel activity.	voltage-gated potassium channel activity.	potassium ion transport.	potassium ion transport.	voltage-gated potassium channel complex.membrane.	voltage-gated potassium channel complex.membrane.
IPR003162	IPR004823	1	Transcription factor TAFII-31	TATA box binding protein associated factor (TAF)		transcription initiation factor activity.	transcription initiation.	transcription initiation.	transcription factor TFIID complex.	nucleus.
IPR003175	IPR006671	3	Cyclin-dependent kinase inhibitor	Cyclin, N-terminal	cyclin-dependent protein kinase inhibitor activity.		cell cycle arrest.	regulation of progression through cell cycle.	nucleus.
IPR003194	IPR004855	2	Transcription initiation factor IIA, gamma subunit	Transcription factor IIA, alpha/beta subunit	RNA polymerase II transcription factor activity.	transcription initiation factor activity.	transcription initiation from RNA polymerase II promoter.	transcription initiation from RNA polymerase II promoter.	transcription factor TFIIA complex.	nucleus.
IPR003195	IPR006809	1	Transcription initiation factor IID, 18 kDa subunit	TAFII28-like protein	RNA polymerase II transcription factor activity.	RNA polymerase II transcription factor activity.	transcription initiation.	regulation of transcription.	transcription factor complex.	nucleus.
IPR003228	IPR007900	1	Transcription initiation factor TFIID	Transcription initiation factor TFIID component TAF4		transcription initiation factor activity.	transcription initiation.	transcription initiation.	transcription factor TFIID complex.	transcription factor TFIID complex.
IPR003316	IPR003316	2	Transcription factor E2F/dimerisation partner (TDP)	Transcription factor E2F/dimerisation partner (TDP)	transcription factor activity.	transcription factor activity.	regulation of progression through cell cycle.regulation of transcription, DNA-dependent.	regulation of progression through cell cycle.regulation of transcription, DNA-dependent.	transcription factor complex.	transcription factor complex.
IPR003439	IPR003439	1	ABC transporter related	ABC transporter related	ATP binding.ATPase activity.	ATP binding.ATPase activity.
IPR003508	IPR003508	5	Caspase-activated nuclease CIDE-N	Caspase-activated nuclease CIDE-N	protein binding.	protein binding.	apoptosis.	apoptosis.	intracellular.	intracellular.
IPR003511	IPR003511	1	DNA-binding HORMA	DNA-binding HORMA
IPR003958	IPR003958	4	Transcription factor CBF/NF-Y/archaeal histone	Transcription factor CBF/NF-Y/archaeal histone	sequence-specific DNA binding.	sequence-specific DNA binding.			intracellular.	intracellular.
IPR003959	IPR003959	5	AAA ATPase, central region	AAA ATPase, central region	ATP binding.	ATP binding.
IPR003961	IPR003961	2	Fibronectin, type III	Fibronectin, type III
IPR004000	IPR007123	1	Actin/actin-like	Gelsolin region	protein binding.
IPR004045	IPR004045	1	Glutathione S-transferase, N-terminal	Glutathione S-transferase, N-terminal
IPR004045	IPR004046	2	Glutathione S-transferase, N-terminal	Glutathione S-transferase, C-terminal
IPR004046	IPR004046	1	Glutathione S-transferase, C-terminal	Glutathione S-transferase, C-terminal
IPR004088	IPR004088	6	KH, type 1	KH, type 1	nucleic acid binding.	nucleic acid binding.
IPR004092	IPR004092	1	Mbt repeat	Mbt repeat			regulation of transcription.	regulation of transcription.	nucleus.	nucleus.
IPR004134	IPR004134	1	Peptidase C1B, bleomycin hydrolase	Peptidase C1B, bleomycin hydrolase	cysteine-type endopeptidase activity.	cysteine-type endopeptidase activity.	proteolysis.	proteolysis.
IPR004148	IPR004148	1	BAR	BAR	protein binding.	protein binding.			cytoplasm.	cytoplasm.
IPR004154	IPR004154	1	Anticodon-binding	Anticodon-binding	aminoacyl-tRNA ligase activity.ATP binding.	aminoacyl-tRNA ligase activity.ATP binding.	protein biosynthesis.	protein biosynthesis.
IPR004162	IPR004162	2	Seven in absentia protein	Seven in absentia protein			ubiquitin-dependent protein catabolism.development.	ubiquitin-dependent protein catabolism.development.	nucleus.	nucleus.
IPR004172	IPR004172	1	L27	L27
IPR004301	IPR004301	1	Nucleoplasmin	Nucleoplasmin	nucleic acid binding.	nucleic acid binding.			nucleus.	nucleus.
IPR004367	IPR006671	5	Cyclin, C-terminal	Cyclin, N-terminal			regulation of progression through cell cycle.	regulation of progression through cell cycle.	nucleus.
IPR004455	IPR004455	2	NADP oxidoreductase, coenzyme F420-dependent	NADP oxidoreductase, coenzyme F420-dependent			electron transport.	electron transport.
IPR004468	IPR004468	1	CTP synthase	CTP synthase	CTP synthase activity.	CTP synthase activity.	pyrimidine nucleotide biosynthesis.	pyrimidine nucleotide biosynthesis.
IPR004843	IPR004843	1	Metallophosphoesterase	Metallophosphoesterase	hydrolase activity.	hydrolase activity.
IPR004942	IPR004942	2	Roadblock/LC7	Roadblock/LC7
IPR005334	IPR005334	1	Tctex-1	Tctex-1
IPR005475	IPR005475	1	Transketolase, central region	Transketolase, central region
IPR005475	IPR005476	2	Transketolase, central region	Transketolase, C-terminal
IPR005476	IPR005476	1	Transketolase, C-terminal	Transketolase, C-terminal
IPR005835	IPR005835	1	Nucleotidyl transferase	Nucleotidyl transferase	nucleotidyltransferase activity.	nucleotidyltransferase activity.	biosynthesis.	biosynthesis.
IPR006020	IPR006020	1	Phosphotyrosine interaction region	Phosphotyrosine interaction region
IPR006209	IPR006209	1	EGF-like	EGF-like
IPR006211	IPR006211	1	Furin-like cysteine rich region	Furin-like cysteine rich region	transmembrane receptor protein tyrosine kinase activity.ATP binding.	transmembrane receptor protein tyrosine kinase activity.ATP binding.	protein amino acid phosphorylation.transmembrane receptor protein tyrosine kinase signaling pathway.	protein amino acid phosphorylation.transmembrane receptor protein tyrosine kinase signaling pathway.	membrane.	membrane.
IPR006662	IPR011539	2	Thioredoxin-related	Rel homology	electron transporter activity.	transcription factor activity.	electron transport.	regulation of transcription.		nucleus.
IPR006671	IPR006671	5	Cyclin, N-terminal	Cyclin, N-terminal			regulation of progression through cell cycle.	regulation of progression through cell cycle.
IPR006789	IPR008384	1	ARP2/3 complex 16 kDa subunit (p16-Arc)	ARP23 complex 20 kDa subunit			regulation of actin filament polymerization.	actin filament polymerization.	cytoskeleton.	cytoskeleton.
IPR007087	IPR007087	133	Zinc finger, C2H2-type	Zinc finger, C2H2-type	nucleic acid binding.zinc ion binding.	nucleic acid binding.zinc ion binding.			nucleus.	nucleus.
IPR007087	IPR011616	1	Zinc finger, C2H2-type	bZIP transcription factor, bZIP_1	nucleic acid binding.zinc ion binding.	sequence-specific DNA binding.protein dimerization activity.		regulation of transcription, DNA-dependent.	nucleus.	nucleus.
IPR007110	IPR007110	1	Immunoglobulin-like	Immunoglobulin-like
IPR007115	IPR007115	1	6-pyruvoyl tetrahydropterin synthase and hypothetical protein	6-pyruvoyl tetrahydropterin synthase and hypothetical protein
IPR007261	IPR008570	1	Vacuolar protein sorting 36	Protein of unknown function DUF852, eukaryotic
IPR007286	IPR008570	1	EAP30	Protein of unknown function DUF852, eukaryotic
IPR007848	IPR010456	1	Methyltransferase small	Ribosomal L11 methyltransferase	methyltransferase activity.	protein methyltransferase activity.		protein amino acid methylation.		cytoplasm.
IPR008207	IPR008207	1	Hpt	Hpt	two-component sensor activity.	two-component sensor activity.	two-component signal transduction system (phosphorelay).	two-component signal transduction system (phosphorelay).
IPR008331	IPR008331	2	Ferritin and Dps	Ferritin and Dps	ferric iron binding.	ferric iron binding.	iron ion homeostasis.	iron ion homeostasis.
IPR010504	IPR010504	1	Arfaptin-like	Arfaptin-like
IPR011259	IPR011259	3	Ezrin/radixin/moesin, C-terminal	Ezrin/radixin/moesin, C-terminal	cytoskeletal protein binding.	cytoskeletal protein binding.			cytoplasm.membrane.	cytoplasm.membrane.
IPR011261	IPR011261	3	RNA polymerase, dimerisation	RNA polymerase, dimerisation	DNA-directed RNA polymerase activity.protein dimerization activity.	DNA-directed RNA polymerase activity.protein dimerization activity.	transcription.	transcription.
IPR011261	IPR011262	3	RNA polymerase, dimerisation	RNA polymerase, insert	DNA-directed RNA polymerase activity.protein dimerization activity.	DNA-directed RNA polymerase activity.protein dimerization activity.	transcription.	transcription.
IPR011545	IPR011545	3	DEAD/DEAH box helicase, N-terminal	DEAD/DEAH box helicase, N-terminal	nucleic acid binding.helicase activity.ATP binding.	nucleic acid binding.helicase activity.ATP binding.
IPR011600	IPR011600	2	Peptidase C14, caspase catalytic	Peptidase C14, caspase catalytic	caspase activity.	caspase activity.	proteolysis.	proteolysis.
IPR011611	IPR011611	1	PfkB	PfkB
IPR011616	IPR011616	3	bZIP transcription factor, bZIP_1	bZIP transcription factor, bZIP_1	sequence-specific DNA binding.protein dimerization activity.	sequence-specific DNA binding.protein dimerization activity.	regulation of transcription, DNA-dependent.	regulation of transcription, DNA-dependent.	nucleus.	nucleus.
IPR011700	IPR011700	1	Basic leucine zipper	Basic leucine zipper	DNA binding.	DNA binding.	regulation of transcription, DNA-dependent.	regulation of transcription, DNA-dependent.	nucleus.	nucleus.
The human's DDIs. GO annotations within the same category were seperated by a "." sign
domain 1	domain 2	number of occurences	domain 1 name	domain 2 name	domain 1 GO function annotations	domain 2 GO function annotations	domain 1 GO process annotations	domain 2 GO process annotations	domain 1 GO localization annotations	domain 2 GO localization annotations
IPR000001	IPR000001	6	Kringle	Kringle
IPR000001	IPR000294	6	Kringle	Vitamin K-dependent carboxylation/gamma-carboxyglutamic region		calcium ion binding.				extracellular region.
IPR000001	IPR001254	17	Kringle	Peptidase S1 and S6, chymotrypsin/Hap		serine-type endopeptidase activity.		proteolysis.
IPR000001	IPR003014	3	Kringle	N/apple PAN
IPR000005	IPR000005	1	Helix-turn-helix, AraC type	Helix-turn-helix, AraC type	transcription factor activity.sequence-specific DNA binding.	transcription factor activity.sequence-specific DNA binding.	regulation of transcription, DNA-dependent.	regulation of transcription, DNA-dependent.	intracellular.	intracellular.
IPR000008	IPR000008	15	C2	C2
IPR000008	IPR000909	3	C2	Phosphatidylinositol-specific phospholipase C, X region		phospholipase C activity.		signal transduction.intracellular signaling cascade.
IPR000008	IPR001711	3	C2	Phosphatidylinositol-specific phospholipase C, Y domain		phosphoinositide phospholipase C activity.		lipid metabolism.signal transduction.intracellular signaling cascade.
IPR000010	IPR000010	1	Proteinase inhibitor I25, cystatin	Proteinase inhibitor I25, cystatin	cysteine protease inhibitor activity.	cysteine protease inhibitor activity.
IPR000010	IPR000668	13	Proteinase inhibitor I25, cystatin	Peptidase C1A, papain C-terminal	cysteine protease inhibitor activity.	cysteine-type peptidase activity.		proteolysis.
IPR000014	IPR000014	27	PAS	PAS	signal transducer activity.	signal transducer activity.	signal transduction.	signal transduction.
IPR000023	IPR000023	3	Phosphofructokinase	Phosphofructokinase	6-phosphofructokinase activity.	6-phosphofructokinase activity.	glycolysis.	glycolysis.	6-phosphofructokinase complex.	6-phosphofructokinase complex.
IPR000024	IPR000024	1	Frizzled CRD region	Frizzled CRD region
IPR000031	IPR000031	1	1-(5-Phosphoribosyl)-5-amino-4-imidazole-carboxylate (AIR) carboxylase	1-(5-Phosphoribosyl)-5-amino-4-imidazole-carboxylate (AIR) carboxylase	phosphoribosylaminoimidazole carboxylase activity.	phosphoribosylaminoimidazole carboxylase activity.	'de novo' IMP biosynthesis.	'de novo' IMP biosynthesis.	phosphoribosylaminoimidazole carboxylase complex.	phosphoribosylaminoimidazole carboxylase complex.
IPR000033	IPR000033	2	Low-density lipoprotein receptor, YWTD repeat	Low-density lipoprotein receptor, YWTD repeat					membrane.	membrane.
IPR000033	IPR001881	7	Low-density lipoprotein receptor, YWTD repeat	EGF-like calcium-binding		calcium ion binding.			membrane.
IPR000033	IPR002172	2	Low-density lipoprotein receptor, YWTD repeat	Low density lipoprotein-receptor, class A					membrane.
IPR000033	IPR006209	13	Low-density lipoprotein receptor, YWTD repeat	EGF-like					membrane.
IPR000040	IPR003417	1	Acute myeloid leukemia 1 protein (AML 1)/Runt	Core binding factor, beta subunit	DNA binding.ATP binding.	transcription coactivator activity.	regulation of transcription, DNA-dependent.		nucleus.	nucleus.
IPR000043	IPR000043	1	S-adenosyl-L-homocysteine hydrolase	S-adenosyl-L-homocysteine hydrolase	adenosylhomocysteinase activity.	adenosylhomocysteinase activity.	one-carbon compound metabolism.	one-carbon compound metabolism.
IPR000048	IPR001609	1	IQ calmodulin-binding region	Myosin head, motor region		motor activity.ATP binding.				myosin.
IPR000048	IPR002048	17	IQ calmodulin-binding region	Calcium-binding EF-hand		calcium ion binding.
IPR000049	IPR000049	1	Electron transfer flavoprotein beta-subunit	Electron transfer flavoprotein beta-subunit	electron transporter activity.	electron transporter activity.	electron transport.	electron transport.
IPR000049	IPR001308	1	Electron transfer flavoprotein beta-subunit	Electron transfer flavoprotein, alpha subunit	electron transporter activity.	electron transporter activity.	electron transport.	electron transport.
IPR000056	IPR000056	1	Ribulose-phosphate 3-epimerase	Ribulose-phosphate 3-epimerase	ribulose-phosphate 3-epimerase activity.	ribulose-phosphate 3-epimerase activity.	carbohydrate metabolism.	carbohydrate metabolism.
IPR000072	IPR000072	8	Platelet-derived growth factor (PDGF)	Platelet-derived growth factor (PDGF)	growth factor activity.	growth factor activity.			membrane.	membrane.
IPR000072	IPR007110	17	Platelet-derived growth factor (PDGF)	Immunoglobulin-like	growth factor activity.				membrane.
IPR000074	IPR000074	1	Apolipoprotein A1/A4/E	Apolipoprotein A1/A4/E	lipid binding.	lipid binding.	lipid transport.lipoprotein metabolism.	lipid transport.lipoprotein metabolism.	extracellular region.	extracellular region.
IPR000083	IPR000562	1	Fibronectin, type I	Type II fibronectin, collagen-binding					extracellular region.
IPR000083	IPR006209	7	Fibronectin, type I	EGF-like					extracellular region.
IPR000086	IPR000086	1	NUDIX hydrolase	NUDIX hydrolase
IPR000093	IPR000093	1	RecR protein	RecR protein			DNA repair.DNA recombination.	DNA repair.DNA recombination.
IPR000095	IPR000095	4	PAK-box/P21-Rho-binding	PAK-box/P21-Rho-binding
IPR000095	IPR000719	27	PAK-box/P21-Rho-binding	Protein kinase		protein kinase activity.ATP binding.		protein amino acid phosphorylation.
IPR000095	IPR001806	33	PAK-box/P21-Rho-binding	Ras GTPase		GTP binding.		small GTPase mediated signal transduction.
IPR000098	IPR000098	1	Interleukin-10	Interleukin-10	cytokine activity.	cytokine activity.	immune response.	immune response.	extracellular region.	extracellular region.
IPR000098	IPR001187	4	Interleukin-10	Tissue factor	cytokine activity.		immune response.	blood coagulation.	extracellular region.	integral to membrane.
IPR000115	IPR000115	1	Phosphoribosylglycinamide synthetase	Phosphoribosylglycinamide synthetase	phosphoribosylamine-glycine ligase activity.	phosphoribosylamine-glycine ligase activity.	purine base biosynthesis.	purine base biosynthesis.
IPR000127	IPR000594	2	Ubiquitin-activating enzyme repeat	UBA/THIF-type NAD/FAD binding fold	ubiquitin activating enzyme activity.	catalytic activity.	protein modification.ubiquitin cycle.
IPR000146	IPR000146	2	Inositol phosphatase/fructose-1,6-bisphosphatase	Inositol phosphatase/fructose-1,6-bisphosphatase	phosphoric ester hydrolase activity.	phosphoric ester hydrolase activity.	carbohydrate metabolism.	carbohydrate metabolism.
IPR000151	IPR000151	1	Ciliary neurotrophic factor, CNTF	Ciliary neurotrophic factor, CNTF			growth.	growth.	cytoplasm.	cytoplasm.
IPR000156	IPR001806	4	RanBP1	Ras GTPase		GTP binding.	intracellular transport.	small GTPase mediated signal transduction.
IPR000157	IPR000157	21	Toll-Interleukin receptor	Toll-Interleukin receptor	transmembrane receptor activity.	transmembrane receptor activity.			membrane.	membrane.
IPR000159	IPR000159	6	RA	RA			signal transduction.	signal transduction.
IPR000159	IPR001806	50	RA	Ras GTPase		GTP binding.	signal transduction.	small GTPase mediated signal transduction.
IPR000173	IPR000173	1	Glyceraldehyde 3-phosphate dehydrogenase	Glyceraldehyde 3-phosphate dehydrogenase	glyceraldehyde-3-phosphate dehydrogenase (phosphorylating) activity.NAD binding.	glyceraldehyde-3-phosphate dehydrogenase (phosphorylating) activity.NAD binding.	glycolysis.	glycolysis.
IPR000182	IPR000182	2	GCN5-related N-acetyltransferase	GCN5-related N-acetyltransferase	N-acetyltransferase activity.	N-acetyltransferase activity.
IPR000182	IPR000308	2	GCN5-related N-acetyltransferase	14-3-3 protein	N-acetyltransferase activity.	protein domain specific binding.
IPR000183	IPR000183	1	Orn/DAP/Arg decarboxylase 2	Orn/DAP/Arg decarboxylase 2	catalytic activity.	catalytic activity.
IPR000186	IPR000186	1	Interleukin-5	Interleukin-5	interleukin-5 receptor binding.growth factor activity.	interleukin-5 receptor binding.growth factor activity.	immune response.	immune response.	extracellular region.	extracellular region.
IPR000197	IPR007576	5	Zinc finger, TAZ-type	CITED	transcription cofactor activity.zinc ion binding.	transcription regulator activity.	regulation of transcription, DNA-dependent.	regulation of transcription.	nucleus.	nucleus.
IPR000198	IPR000198	1	RhoGAP	RhoGAP
IPR000198	IPR001806	19	RhoGAP	Ras GTPase		GTP binding.		small GTPase mediated signal transduction.
IPR000209	IPR000209	3	Peptidase S8 and S53, subtilisin, kexin, sedolisin	Peptidase S8 and S53, subtilisin, kexin, sedolisin	subtilase activity.	subtilase activity.	proteolysis.	proteolysis.
IPR000209	IPR002884	4	Peptidase S8 and S53, subtilisin, kexin, sedolisin	Proprotein convertase, P	subtilase activity.	subtilase activity.	proteolysis.	proteolysis.
IPR000210	IPR000210	31	BTB	BTB	protein binding.	protein binding.
IPR000215	IPR000215	2	Proteinase inhibitor I4, serpin	Proteinase inhibitor I4, serpin	serine-type endopeptidase inhibitor activity.	serine-type endopeptidase inhibitor activity.
IPR000215	IPR001212	1	Proteinase inhibitor I4, serpin	Somatomedin B	serine-type endopeptidase inhibitor activity.
IPR000215	IPR001254	66	Proteinase inhibitor I4, serpin	Peptidase S1 and S6, chymotrypsin/Hap	serine-type endopeptidase inhibitor activity.	serine-type endopeptidase activity.		proteolysis.
IPR000219	IPR000219	6	DH	DH	Rho guanyl-nucleotide exchange factor activity.	Rho guanyl-nucleotide exchange factor activity.	regulation of Rho protein signal transduction.	regulation of Rho protein signal transduction.	intracellular.	intracellular.
IPR000219	IPR000651	3	DH	Guanine nucleotide exchange factor for Ras-like GTPases, N-terminal	Rho guanyl-nucleotide exchange factor activity.	guanyl-nucleotide exchange factor activity.	regulation of Rho protein signal transduction.	regulation of small GTPase mediated signal transduction.	intracellular.	intracellular.
IPR000219	IPR001806	36	DH	Ras GTPase	Rho guanyl-nucleotide exchange factor activity.	GTP binding.	regulation of Rho protein signal transduction.	small GTPase mediated signal transduction.	intracellular.
IPR000219	IPR001849	18	DH	Pleckstrin-like	Rho guanyl-nucleotide exchange factor activity.		regulation of Rho protein signal transduction.		intracellular.
IPR000225	IPR000225	12	Armadillo	Armadillo
IPR000225	IPR000233	23	Armadillo	Cadherin cytoplasmic region		calcium ion binding.		homophilic cell adhesion.		membrane.
IPR000225	IPR000357	9	Armadillo	HEAT
IPR000225	IPR001415	1	Armadillo	Parathyroid hormone		hormone activity.				extracellular region.
IPR000225	IPR002652	6	Armadillo	Importin alpha-like protein, beta-binding region		protein transporter activity.		protein import into nucleus.intracellular protein transport.
IPR000225	IPR009428	3	Armadillo	Beta-catenin-interacting ICAT		beta-catenin binding.		development.
IPR000232	IPR000232	1	Heat shock factor (HSF)-type, DNA-binding	Heat shock factor (HSF)-type, DNA-binding	transcription factor activity.sequence-specific DNA binding.	transcription factor activity.sequence-specific DNA binding.	regulation of transcription, DNA-dependent.	regulation of transcription, DNA-dependent.	nucleus.	nucleus.
IPR000233	IPR000357	16	Cadherin cytoplasmic region	HEAT	calcium ion binding.		homophilic cell adhesion.		membrane.
IPR000237	IPR006689	1	GRIP	ARF/SAR superfamily		GTP binding.
IPR000242	IPR000242	4	Tyrosine specific protein phosphatase	Tyrosine specific protein phosphatase	protein tyrosine phosphatase activity.	protein tyrosine phosphatase activity.	protein amino acid dephosphorylation.	protein amino acid dephosphorylation.
IPR000242	IPR000980	51	Tyrosine specific protein phosphatase	SH2 motif	protein tyrosine phosphatase activity.		protein amino acid dephosphorylation.	intracellular signaling cascade.
IPR000246	IPR000246	1	Peptidase T2, asparaginase 2	Peptidase T2, asparaginase 2	asparaginase activity.	asparaginase activity.	glycoprotein catabolism.	glycoprotein catabolism.
IPR000253	IPR000253	3	Forkhead-associated	Forkhead-associated
IPR000270	IPR000270	23	Octicosapeptide/Phox/Bem1p	Octicosapeptide/Phox/Bem1p
IPR000276	IPR000276	30	Rhodopsin-like GPCR superfamily	Rhodopsin-like GPCR superfamily	rhodopsin-like receptor activity.	rhodopsin-like receptor activity.	G-protein coupled receptor protein signaling pathway.	G-protein coupled receptor protein signaling pathway.	integral to membrane.	integral to membrane.
IPR000277	IPR000277	1	Cys/Met metabolism pyridoxal-phosphate-dependent enzymes	Cys/Met metabolism pyridoxal-phosphate-dependent enzymes			amino acid metabolism.	amino acid metabolism.
IPR000286	IPR000286	13	Histone deacetylase superfamily	Histone deacetylase superfamily
IPR000294	IPR000294	10	Vitamin K-dependent carboxylation/gamma-carboxyglutamic region	Vitamin K-dependent carboxylation/gamma-carboxyglutamic region	calcium ion binding.	calcium ion binding.			extracellular region.	extracellular region.
IPR000294	IPR001187	2	Vitamin K-dependent carboxylation/gamma-carboxyglutamic region	Tissue factor	calcium ion binding.			blood coagulation.	extracellular region.	integral to membrane.
IPR000294	IPR001304	2	Vitamin K-dependent carboxylation/gamma-carboxyglutamic region	C-type lectin	calcium ion binding.	sugar binding.			extracellular region.
IPR000294	IPR006209	21	Vitamin K-dependent carboxylation/gamma-carboxyglutamic region	EGF-like	calcium ion binding.				extracellular region.
IPR000299	IPR000299	18	Band 4.1	Band 4.1					cytoskeleton.	cytoskeleton.
IPR000299	IPR011259	13	Band 4.1	Ezrin/radixin/moesin, C-terminal		cytoskeletal protein binding.			cytoskeleton.	cytoplasm.membrane.
IPR000301	IPR000301	9	CD9/CD37/CD63 antigen	CD9/CD37/CD63 antigen					integral to membrane.	integral to membrane.
IPR000306	IPR000306	2	Zinc finger, FYVE-type	Zinc finger, FYVE-type	zinc ion binding.	zinc ion binding.
IPR000306	IPR002014	4	Zinc finger, FYVE-type	VHS	zinc ion binding.			intracellular protein transport.
IPR000308	IPR000308	8	14-3-3 protein	14-3-3 protein	protein domain specific binding.	protein domain specific binding.
IPR000323	IPR000323	1	Copper type II, ascorbate-dependent monooxygenase	Copper type II, ascorbate-dependent monooxygenase	monooxygenase activity.copper ion binding.	monooxygenase activity.copper ion binding.
IPR000327	IPR001356	7	POU	Homeobox	transcription factor activity.	transcription factor activity.sequence-specific DNA binding.	regulation of transcription, DNA-dependent.	regulation of transcription, DNA-dependent.	nucleus.	nucleus.
IPR000330	IPR001650	4	SNF2-related	Helicase, C-terminal	DNA binding.ATP binding.	nucleic acid binding.helicase activity.ATP binding.
IPR000341	IPR000403	2	Phosphoinositide 3-kinase, ras-binding	Phosphatidylinositol 3- and 4-kinase, catalytic	phosphatidylinositol 3-kinase activity.	phosphotransferase activity, alcohol group as acceptor.			phosphoinositide 3-kinase complex.
IPR000341	IPR001263	2	Phosphoinositide 3-kinase, ras-binding	Phosphoinositide 3-kinase accessory region PIK	phosphatidylinositol 3-kinase activity.	inositol or phosphatidylinositol kinase activity.			phosphoinositide 3-kinase complex.
IPR000341	IPR001806	6	Phosphoinositide 3-kinase, ras-binding	Ras GTPase	phosphatidylinositol 3-kinase activity.	GTP binding.		small GTPase mediated signal transduction.	phosphoinositide 3-kinase complex.
IPR000342	IPR000342	2	Regulator of G protein signalling	Regulator of G protein signalling	signal transducer activity.	signal transducer activity.
IPR000342	IPR001019	48	Regulator of G protein signalling	Guanine nucleotide binding protein (G-protein), alpha subunit	signal transducer activity.	signal transducer activity.guanyl nucleotide binding.		G-protein coupled receptor protein signaling pathway.
IPR000353	IPR000353	2	MHC class II, beta chain, N-terminal	MHC class II, beta chain, N-terminal			immune response.	immune response.	membrane.	membrane.
IPR000353	IPR001003	7	MHC class II, beta chain, N-terminal	MHC class II, alpha chain, N-terminal			immune response.	immune response.	membrane.	membrane.
IPR000353	IPR003597	11	MHC class II, beta chain, N-terminal	Immunoglobulin C1 type			immune response.		membrane.
IPR000353	IPR007110	13	MHC class II, beta chain, N-terminal	Immunoglobulin-like			immune response.		membrane.
IPR000357	IPR001023	1	HEAT	Heat shock protein Hsp70		ATP binding.
IPR000357	IPR001092	5	HEAT	Basic helix-loop-helix dimerisation region bHLH		transcription regulator activity.		regulation of transcription.		nucleus.
IPR000357	IPR001373	7	HEAT	Cullin				cell cycle.
IPR000357	IPR001494	3	HEAT	Importin-beta, N-terminal		protein transporter activity.		protein import into nucleus, docking.		nucleus.nuclear pore.cytoplasm.
IPR000357	IPR001806	7	HEAT	Ras GTPase		GTP binding.		small GTPase mediated signal transduction.
IPR000357	IPR002652	4	HEAT	Importin alpha-like protein, beta-binding region		protein transporter activity.		protein import into nucleus.intracellular protein transport.
IPR000362	IPR000362	1	Fumarate lyase	Fumarate lyase	catalytic activity.	catalytic activity.
IPR000372	IPR001611	9	Leucine-rich repeat, cysteine-rich flanking region, N-terminal	Leucine-rich repeat
IPR000372	IPR002035	3	Leucine-rich repeat, cysteine-rich flanking region, N-terminal	von Willebrand factor, type A
IPR000372	IPR006208	1	Leucine-rich repeat, cysteine-rich flanking region, N-terminal	Cystine knot
IPR000375	IPR001401	4	Dynamin central region	Dynamin	GTP binding.	GTPase activity.GTP binding.
IPR000398	IPR000398	1	Thymidylate synthase	Thymidylate synthase	thymidylate synthase activity.	thymidylate synthase activity.	dTMP biosynthesis.	dTMP biosynthesis.
IPR000403	IPR001263	2	Phosphatidylinositol 3- and 4-kinase, catalytic	Phosphoinositide 3-kinase accessory region PIK	phosphotransferase activity, alcohol group as acceptor.	inositol or phosphatidylinositol kinase activity.
IPR000403	IPR002420	2	Phosphatidylinositol 3- and 4-kinase, catalytic	Phosphoinositide 3-kinase, C2	phosphotransferase activity, alcohol group as acceptor.	phosphatidylinositol 3-kinase activity.				phosphoinositide 3-kinase complex.
IPR000406	IPR000406	1	RHO protein GDP dissociation inhibitor	RHO protein GDP dissociation inhibitor	Rho GDP-dissociation inhibitor activity.	Rho GDP-dissociation inhibitor activity.			cytoplasm.	cytoplasm.
IPR000406	IPR001806	15	RHO protein GDP dissociation inhibitor	Ras GTPase	Rho GDP-dissociation inhibitor activity.	GTP binding.		small GTPase mediated signal transduction.	cytoplasm.
IPR000408	IPR000408	2	Regulator of chromosome condensation, RCC1	Regulator of chromosome condensation, RCC1
IPR000408	IPR001806	2	Regulator of chromosome condensation, RCC1	Ras GTPase		GTP binding.		small GTPase mediated signal transduction.
IPR000413	IPR000413	5	Integrins alpha chain	Integrins alpha chain			cell adhesion.	cell adhesion.	integrin complex.	integrin complex.
IPR000413	IPR002369	22	Integrins alpha chain	Integrin, beta chain N-terminal			cell adhesion.	cell adhesion.cell-matrix adhesion.	integrin complex.	integrin complex.
IPR000418	IPR000418	9	Ets	Ets	transcription factor activity.sequence-specific DNA binding.	transcription factor activity.sequence-specific DNA binding.	regulation of transcription, DNA-dependent.	regulation of transcription, DNA-dependent.	nucleus.	nucleus.
IPR000418	IPR001523	1	Ets	Paired box protein, N-terminal	transcription factor activity.sequence-specific DNA binding.		regulation of transcription, DNA-dependent.	development.	nucleus.	nucleus.
IPR000418	IPR002110	3	Ets	Ankyrin	transcription factor activity.sequence-specific DNA binding.		regulation of transcription, DNA-dependent.		nucleus.
IPR000421	IPR000421	1	Coagulation factor 5/8 type, C-terminal	Coagulation factor 5/8 type, C-terminal			cell adhesion.	cell adhesion.
IPR000424	IPR000424	1	Single-strand binding protein/Primosomal replication protein n	Single-strand binding protein/Primosomal replication protein n	single-stranded DNA binding.	single-stranded DNA binding.
IPR000432	IPR000432	3	DNA mismatch repair protein MutS, C-terminal	DNA mismatch repair protein MutS, C-terminal	damaged DNA binding.ATP binding.	damaged DNA binding.ATP binding.	mismatch repair.	mismatch repair.
IPR000432	IPR007696	6	DNA mismatch repair protein MutS, C-terminal	MutS III	damaged DNA binding.ATP binding.		mismatch repair.	DNA metabolism.
[truncated: 768 more rows]
