# Supplementary material for: Evolutionary conservation of domain-domain interactions
Source: Genome Biol. 2006 Dec 21;7(12):R125. doi: 10.1186/gb-2006-7-12-r125 (PMC1794438; doi:10.1186/gb-2006-7-12-r125)
Supplement: Additional data file 3 — Lists of DDIs that are shared by two or more organisms (E. coli, S. cerevisiae, C. elegans. D. melanogaster, and H. sapiens); each domain pair record contains InterPro accessions, domain names, number of occurrences, and GO annotations. [file gb-2006-7-12-r125-S3.xls]

## Sheet: intersections
The DDIs common to E.coli and D.melanogaster. GO annotations within the same category were seperated by a "." sign
domain 1	domain 2	domain 1 name	domain 2 name	domain 1 GO function annotations	domain 2 GO function annotations	domain 1 GO process annotations	domain 2 GO process annotations	domain 1 GO localization annotations	domain 2 GO localization annotations
IPR001327	IPR006662	Pyridine nucleotide-disulphide oxidoreductase, NAD-binding region	Thioredoxin-related	disulfide oxidoreductase activity.	electron transporter activity.	electron transport.	electron transport.
IPR004046	IPR004046	Glutathione S-transferase, C-terminal	Glutathione S-transferase, C-terminal
IPR002198	IPR002198	Short-chain dehydrogenase/reductase SDR	Short-chain dehydrogenase/reductase SDR	oxidoreductase activity.	oxidoreductase activity.	metabolism.	metabolism.
IPR001451	IPR001451	Bacterial transferase hexapeptide repeat	Bacterial transferase hexapeptide repeat
IPR001017	IPR005475	Dehydrogenase, E1 component	Transketolase, central region	oxidoreductase activity, acting on the aldehyde or oxo group of donors, disulfide as acceptor.		metabolism.
IPR000795	IPR001816	Protein synthesis factor, GTP-binding	Elongation factor Ts	GTP binding.	translation elongation factor activity.	protein biosynthesis.	translational elongation.
IPR011611	IPR011611	PfkB	PfkB
IPR002125	IPR002125	CMP/dCMP deaminase, zinc-binding	CMP/dCMP deaminase, zinc-binding	zinc ion binding.hydrolase activity.	zinc ion binding.hydrolase activity.
IPR001395	IPR001395	Aldo/keto reductase	Aldo/keto reductase	oxidoreductase activity.	oxidoreductase activity.
IPR001159	IPR001159	Double-stranded RNA binding	Double-stranded RNA binding	double-stranded RNA binding.	double-stranded RNA binding.			intracellular.	intracellular.
IPR004045	IPR004045	Glutathione S-transferase, N-terminal	Glutathione S-transferase, N-terminal
IPR001005	IPR001005	Myb, DNA-binding	Myb, DNA-binding	DNA binding.	DNA binding.			nucleus.	nucleus.
IPR000445	IPR000445	Helix-hairpin-helix motif	Helix-hairpin-helix motif	DNA binding.	DNA binding.			intracellular.	intracellular.
IPR001816	IPR004160	Elongation factor Ts	Elongation factor Tu, C-terminal	translation elongation factor activity.	GTP binding.	translational elongation.
IPR000594	IPR000594	UBA/THIF-type NAD/FAD binding fold	UBA/THIF-type NAD/FAD binding fold	catalytic activity.	catalytic activity.
IPR011545	IPR011545	DEAD/DEAH box helicase, N-terminal	DEAD/DEAH box helicase, N-terminal	nucleic acid binding.helicase activity.ATP binding.	nucleic acid binding.helicase activity.ATP binding.
IPR001163	IPR001163	Like-Sm ribonucleoprotein, core	Like-Sm ribonucleoprotein, core			mRNA processing.	mRNA processing.	nucleus.small nucleolar ribonucleoprotein complex.	nucleus.small nucleolar ribonucleoprotein complex.
IPR003439	IPR003439	ABC transporter related	ABC transporter related	ATP binding.ATPase activity.	ATP binding.ATPase activity.
IPR002197	IPR002197	Helix-turn-helix, Fis-type	Helix-turn-helix, Fis-type	transcription factor activity.	transcription factor activity.	regulation of transcription, DNA-dependent.	regulation of transcription, DNA-dependent.
IPR001753	IPR001753	Enoyl-CoA hydratase/isomerase	Enoyl-CoA hydratase/isomerase	catalytic activity.	catalytic activity.	metabolism.	metabolism.
IPR008207	IPR008207	Hpt	Hpt	two-component sensor activity.	two-component sensor activity.	two-component signal transduction system (phosphorelay).	two-component signal transduction system (phosphorelay).
IPR002068	IPR002068	Heat shock protein Hsp20	Heat shock protein Hsp20
IPR002504	IPR002504	ATP-NAD/AcoX kinase	ATP-NAD/AcoX kinase	NAD+ kinase activity.	NAD+ kinase activity.	metabolism.	metabolism.
IPR001254	IPR001254	Peptidase S1 and S6, chymotrypsin/Hap	Peptidase S1 and S6, chymotrypsin/Hap	serine-type endopeptidase activity.	serine-type endopeptidase activity.	proteolysis.	proteolysis.
IPR005475	IPR005476	Transketolase, central region	Transketolase, C-terminal
IPR000836	IPR000836	Phosphoribosyltransferase	Phosphoribosyltransferase			nucleoside metabolism.	nucleoside metabolism.
IPR008331	IPR008331	Ferritin and Dps	Ferritin and Dps	ferric iron binding.	ferric iron binding.	iron ion homeostasis.	iron ion homeostasis.
IPR002110	IPR002110	Ankyrin	Ankyrin
IPR004843	IPR004843	Metallophosphoesterase	Metallophosphoesterase	hydrolase activity.	hydrolase activity.
IPR001247	IPR003029	Exoribonuclease	RNA binding S1	3'-5'-exoribonuclease activity.RNA binding.	RNA binding.	RNA processing.
IPR001806	IPR001806	Ras GTPase	Ras GTPase	GTP binding.	GTP binding.	small GTPase mediated signal transduction.	small GTPase mediated signal transduction.
IPR000276	IPR000276	Rhodopsin-like GPCR superfamily	Rhodopsin-like GPCR superfamily	rhodopsin-like receptor activity.	rhodopsin-like receptor activity.	G-protein coupled receptor protein signaling pathway.	G-protein coupled receptor protein signaling pathway.	integral to membrane.	integral to membrane.
IPR011261	IPR011261	RNA polymerase, dimerisation	RNA polymerase, dimerisation	DNA-directed RNA polymerase activity.protein dimerization activity.	DNA-directed RNA polymerase activity.protein dimerization activity.	transcription.	transcription.
IPR004045	IPR004046	Glutathione S-transferase, N-terminal	Glutathione S-transferase, C-terminal
IPR005835	IPR005835	Nucleotidyl transferase	Nucleotidyl transferase	nucleotidyltransferase activity.	nucleotidyltransferase activity.	biosynthesis.	biosynthesis.
IPR004088	IPR004088	KH, type 1	KH, type 1	nucleic acid binding.	nucleic acid binding.
IPR005475	IPR005475	Transketolase, central region	Transketolase, central region
IPR002912	IPR002912	Amino acid-binding ACT	Amino acid-binding ACT	amino acid binding.	amino acid binding.	metabolism.	metabolism.
IPR001353	IPR001353	20S proteasome, A and B subunits	20S proteasome, A and B subunits	threonine endopeptidase activity.	threonine endopeptidase activity.	ubiquitin-dependent protein catabolism.	ubiquitin-dependent protein catabolism.	proteasome core complex (sensu Eukaryota).	proteasome core complex (sensu Eukaryota).
IPR002423	IPR002423	Chaperonin Cpn60/TCP-1	Chaperonin Cpn60/TCP-1	protein binding.ATP binding.	protein binding.ATP binding.	cellular protein metabolism.	cellular protein metabolism.
IPR001553	IPR001553	RecA bacterial DNA recombination	RecA bacterial DNA recombination	DNA binding.ATP binding.DNA-dependent ATPase activity.	DNA binding.ATP binding.DNA-dependent ATPase activity.	DNA metabolism.	DNA metabolism.
IPR011261	IPR011262	RNA polymerase, dimerisation	RNA polymerase, insert	DNA-directed RNA polymerase activity.protein dimerization activity.	DNA-directed RNA polymerase activity.protein dimerization activity.	transcription.	transcription.
IPR000873	IPR000873	AMP-dependent synthetase and ligase	AMP-dependent synthetase and ligase	catalytic activity.	catalytic activity.	metabolism.	metabolism.
IPR004154	IPR004154	Anticodon-binding	Anticodon-binding	aminoacyl-tRNA ligase activity.ATP binding.	aminoacyl-tRNA ligase activity.ATP binding.	protein biosynthesis.	protein biosynthesis.
IPR001636	IPR001636	SAICAR synthetase	SAICAR synthetase	phosphoribosylaminoimidazolesuccinocarboxamide synthase activity.	phosphoribosylaminoimidazolesuccinocarboxamide synthase activity.	purine nucleotide biosynthesis.	purine nucleotide biosynthesis.
IPR000449	IPR000795	Ubiquitin-associated	Protein synthesis factor, GTP-binding		GTP binding.		protein biosynthesis.
IPR001478	IPR001478	PDZ/DHR/GLGF	PDZ/DHR/GLGF	protein binding.	protein binding.
IPR004468	IPR004468	CTP synthase	CTP synthase	CTP synthase activity.	CTP synthase activity.	pyrimidine nucleotide biosynthesis.	pyrimidine nucleotide biosynthesis.
IPR000683	IPR000683	Oxidoreductase, N-terminal	Oxidoreductase, N-terminal	oxidoreductase activity.	oxidoreductase activity.	electron transport.metabolism.	electron transport.metabolism.
IPR000031	IPR000031	1-(5-Phosphoribosyl)-5-amino-4-imidazole-carboxylate (AIR) carboxylase	1-(5-Phosphoribosyl)-5-amino-4-imidazole-carboxylate (AIR) carboxylase	phosphoribosylaminoimidazole carboxylase activity.	phosphoribosylaminoimidazole carboxylase activity.	'de novo' IMP biosynthesis.	'de novo' IMP biosynthesis.	phosphoribosylaminoimidazole carboxylase complex.	phosphoribosylaminoimidazole carboxylase complex.
IPR001680	IPR001680	WD-40 repeat	WD-40 repeat
IPR003959	IPR003959	AAA ATPase, central region	AAA ATPase, central region	ATP binding.	ATP binding.
IPR000182	IPR000182	GCN5-related N-acetyltransferase	GCN5-related N-acetyltransferase	N-acetyltransferase activity.	N-acetyltransferase activity.
IPR001650	IPR011545	Helicase, C-terminal	DEAD/DEAH box helicase, N-terminal	nucleic acid binding.helicase activity.ATP binding.	nucleic acid binding.helicase activity.ATP binding.
IPR000991	IPR000991	Glutamine amidotransferase class-I	Glutamine amidotransferase class-I	catalytic activity.	catalytic activity.
IPR005476	IPR005476	Transketolase, C-terminal	Transketolase, C-terminal
IPR000991	IPR004468	Glutamine amidotransferase class-I	CTP synthase	catalytic activity.	CTP synthase activity.		pyrimidine nucleotide biosynthesis.
IPR002017	IPR002017	Spectrin repeat	Spectrin repeat
IPR001247	IPR001247	Exoribonuclease	Exoribonuclease	3'-5'-exoribonuclease activity.RNA binding.	3'-5'-exoribonuclease activity.RNA binding.	RNA processing.	RNA processing.
IPR001509	IPR001509	NAD-dependent epimerase/dehydratase	NAD-dependent epimerase/dehydratase	catalytic activity.NAD binding.	catalytic activity.NAD binding.	nucleotide-sugar metabolism.	nucleotide-sugar metabolism.
IPR001926	IPR001926	Pyridoxal-5'-phosphate-dependent enzyme, beta subunit	Pyridoxal-5'-phosphate-dependent enzyme, beta subunit	catalytic activity.	catalytic activity.	metabolism.	metabolism.
IPR001474	IPR001474	GTP cyclohydrolase I	GTP cyclohydrolase I	GTP cyclohydrolase I activity.	GTP cyclohydrolase I activity.	biosynthesis.	biosynthesis.
IPR001254	IPR001478	Peptidase S1 and S6, chymotrypsin/Hap	PDZ/DHR/GLGF	serine-type endopeptidase activity.	protein binding.	proteolysis.
IPR002099	IPR003594	DNA mismatch repair protein	ATP-binding region, ATPase-like		ATP binding.	mismatch repair.
The DDIs common to E.coli, D.melanogaster and human. GO annotations within the same category were seperated by a "." sign
domain 1	domain 2	domain 1 name	domain 2 name	domain 1 GO function annotations	domain 2 GO function annotations	domain 1 GO process annotations	domain 2 GO process annotations	domain 1 GO localization annotations	domain 2 GO localization annotations
IPR001327	IPR006662	Pyridine nucleotide-disulphide oxidoreductase, NAD-binding region	Thioredoxin-related	disulfide oxidoreductase activity.	electron transporter activity.	electron transport.	electron transport.
IPR004046	IPR004046	Glutathione S-transferase, C-terminal	Glutathione S-transferase, C-terminal
IPR001451	IPR001451	Bacterial transferase hexapeptide repeat	Bacterial transferase hexapeptide repeat
IPR002198	IPR002198	Short-chain dehydrogenase/reductase SDR	Short-chain dehydrogenase/reductase SDR	oxidoreductase activity.	oxidoreductase activity.	metabolism.	metabolism.
IPR001017	IPR005475	Dehydrogenase, E1 component	Transketolase, central region	oxidoreductase activity, acting on the aldehyde or oxo group of donors, disulfide as acceptor.		metabolism.
IPR002125	IPR002125	CMP/dCMP deaminase, zinc-binding	CMP/dCMP deaminase, zinc-binding	zinc ion binding.hydrolase activity.	zinc ion binding.hydrolase activity.
IPR001395	IPR001395	Aldo/keto reductase	Aldo/keto reductase	oxidoreductase activity.	oxidoreductase activity.
IPR001159	IPR001159	Double-stranded RNA binding	Double-stranded RNA binding	double-stranded RNA binding.	double-stranded RNA binding.			intracellular.	intracellular.
IPR004045	IPR004045	Glutathione S-transferase, N-terminal	Glutathione S-transferase, N-terminal
IPR000445	IPR000445	Helix-hairpin-helix motif	Helix-hairpin-helix motif	DNA binding.	DNA binding.			intracellular.	intracellular.
IPR001005	IPR001005	Myb, DNA-binding	Myb, DNA-binding	DNA binding.	DNA binding.			nucleus.	nucleus.
IPR000594	IPR000594	UBA/THIF-type NAD/FAD binding fold	UBA/THIF-type NAD/FAD binding fold	catalytic activity.	catalytic activity.
IPR011545	IPR011545	DEAD/DEAH box helicase, N-terminal	DEAD/DEAH box helicase, N-terminal	nucleic acid binding.helicase activity.ATP binding.	nucleic acid binding.helicase activity.ATP binding.
IPR001163	IPR001163	Like-Sm ribonucleoprotein, core	Like-Sm ribonucleoprotein, core			mRNA processing.	mRNA processing.	nucleus.small nucleolar ribonucleoprotein complex.	nucleus.small nucleolar ribonucleoprotein complex.
IPR001753	IPR001753	Enoyl-CoA hydratase/isomerase	Enoyl-CoA hydratase/isomerase	catalytic activity.	catalytic activity.	metabolism.	metabolism.
IPR003439	IPR003439	ABC transporter related	ABC transporter related	ATP binding.ATPase activity.	ATP binding.ATPase activity.
IPR002068	IPR002068	Heat shock protein Hsp20	Heat shock protein Hsp20
IPR001254	IPR001254	Peptidase S1 and S6, chymotrypsin/Hap	Peptidase S1 and S6, chymotrypsin/Hap	serine-type endopeptidase activity.	serine-type endopeptidase activity.	proteolysis.	proteolysis.
IPR000836	IPR000836	Phosphoribosyltransferase	Phosphoribosyltransferase			nucleoside metabolism.	nucleoside metabolism.
IPR005475	IPR005476	Transketolase, central region	Transketolase, C-terminal
IPR008331	IPR008331	Ferritin and Dps	Ferritin and Dps	ferric iron binding.	ferric iron binding.	iron ion homeostasis.	iron ion homeostasis.
IPR002110	IPR002110	Ankyrin	Ankyrin
IPR001247	IPR003029	Exoribonuclease	RNA binding S1	3'-5'-exoribonuclease activity.RNA binding.	RNA binding.	RNA processing.
IPR004843	IPR004843	Metallophosphoesterase	Metallophosphoesterase	hydrolase activity.	hydrolase activity.
IPR000276	IPR000276	Rhodopsin-like GPCR superfamily	Rhodopsin-like GPCR superfamily	rhodopsin-like receptor activity.	rhodopsin-like receptor activity.	G-protein coupled receptor protein signaling pathway.	G-protein coupled receptor protein signaling pathway.	integral to membrane.	integral to membrane.
IPR001806	IPR001806	Ras GTPase	Ras GTPase	GTP binding.	GTP binding.	small GTPase mediated signal transduction.	small GTPase mediated signal transduction.
IPR011261	IPR011261	RNA polymerase, dimerisation	RNA polymerase, dimerisation	DNA-directed RNA polymerase activity.protein dimerization activity.	DNA-directed RNA polymerase activity.protein dimerization activity.	transcription.	transcription.
IPR004045	IPR004046	Glutathione S-transferase, N-terminal	Glutathione S-transferase, C-terminal
IPR004088	IPR004088	KH, type 1	KH, type 1	nucleic acid binding.	nucleic acid binding.
IPR005835	IPR005835	Nucleotidyl transferase	Nucleotidyl transferase	nucleotidyltransferase activity.	nucleotidyltransferase activity.	biosynthesis.	biosynthesis.
IPR001353	IPR001353	20S proteasome, A and B subunits	20S proteasome, A and B subunits	threonine endopeptidase activity.	threonine endopeptidase activity.	ubiquitin-dependent protein catabolism.	ubiquitin-dependent protein catabolism.	proteasome core complex (sensu Eukaryota).	proteasome core complex (sensu Eukaryota).
IPR002912	IPR002912	Amino acid-binding ACT	Amino acid-binding ACT	amino acid binding.	amino acid binding.	metabolism.	metabolism.
IPR005475	IPR005475	Transketolase, central region	Transketolase, central region
IPR002423	IPR002423	Chaperonin Cpn60/TCP-1	Chaperonin Cpn60/TCP-1	protein binding.ATP binding.	protein binding.ATP binding.	cellular protein metabolism.	cellular protein metabolism.
IPR001553	IPR001553	RecA bacterial DNA recombination	RecA bacterial DNA recombination	DNA binding.ATP binding.DNA-dependent ATPase activity.	DNA binding.ATP binding.DNA-dependent ATPase activity.	DNA metabolism.	DNA metabolism.
IPR011261	IPR011262	RNA polymerase, dimerisation	RNA polymerase, insert	DNA-directed RNA polymerase activity.protein dimerization activity.	DNA-directed RNA polymerase activity.protein dimerization activity.	transcription.	transcription.
IPR004154	IPR004154	Anticodon-binding	Anticodon-binding	aminoacyl-tRNA ligase activity.ATP binding.	aminoacyl-tRNA ligase activity.ATP binding.	protein biosynthesis.	protein biosynthesis.
IPR001636	IPR001636	SAICAR synthetase	SAICAR synthetase	phosphoribosylaminoimidazolesuccinocarboxamide synthase activity.	phosphoribosylaminoimidazolesuccinocarboxamide synthase activity.	purine nucleotide biosynthesis.	purine nucleotide biosynthesis.
IPR001478	IPR001478	PDZ/DHR/GLGF	PDZ/DHR/GLGF	protein binding.	protein binding.
IPR000449	IPR000795	Ubiquitin-associated	Protein synthesis factor, GTP-binding		GTP binding.		protein biosynthesis.
IPR004468	IPR004468	CTP synthase	CTP synthase	CTP synthase activity.	CTP synthase activity.	pyrimidine nucleotide biosynthesis.	pyrimidine nucleotide biosynthesis.
IPR001680	IPR001680	WD-40 repeat	WD-40 repeat
IPR000031	IPR000031	1-(5-Phosphoribosyl)-5-amino-4-imidazole-carboxylate (AIR) carboxylase	1-(5-Phosphoribosyl)-5-amino-4-imidazole-carboxylate (AIR) carboxylase	phosphoribosylaminoimidazole carboxylase activity.	phosphoribosylaminoimidazole carboxylase activity.	'de novo' IMP biosynthesis.	'de novo' IMP biosynthesis.	phosphoribosylaminoimidazole carboxylase complex.	phosphoribosylaminoimidazole carboxylase complex.
IPR001650	IPR011545	Helicase, C-terminal	DEAD/DEAH box helicase, N-terminal	nucleic acid binding.helicase activity.ATP binding.	nucleic acid binding.helicase activity.ATP binding.
IPR003959	IPR003959	AAA ATPase, central region	AAA ATPase, central region	ATP binding.	ATP binding.
IPR000182	IPR000182	GCN5-related N-acetyltransferase	GCN5-related N-acetyltransferase	N-acetyltransferase activity.	N-acetyltransferase activity.
IPR000991	IPR000991	Glutamine amidotransferase class-I	Glutamine amidotransferase class-I	catalytic activity.	catalytic activity.
IPR000991	IPR004468	Glutamine amidotransferase class-I	CTP synthase	catalytic activity.	CTP synthase activity.		pyrimidine nucleotide biosynthesis.
IPR005476	IPR005476	Transketolase, C-terminal	Transketolase, C-terminal
IPR001247	IPR001247	Exoribonuclease	Exoribonuclease	3'-5'-exoribonuclease activity.RNA binding.	3'-5'-exoribonuclease activity.RNA binding.	RNA processing.	RNA processing.
IPR002017	IPR002017	Spectrin repeat	Spectrin repeat
IPR001509	IPR001509	NAD-dependent epimerase/dehydratase	NAD-dependent epimerase/dehydratase	catalytic activity.NAD binding.	catalytic activity.NAD binding.	nucleotide-sugar metabolism.	nucleotide-sugar metabolism.
IPR001926	IPR001926	Pyridoxal-5'-phosphate-dependent enzyme, beta subunit	Pyridoxal-5'-phosphate-dependent enzyme, beta subunit	catalytic activity.	catalytic activity.	metabolism.	metabolism.
IPR002099	IPR003594	DNA mismatch repair protein	ATP-binding region, ATPase-like		ATP binding.	mismatch repair.
The DDIs common to E.coli and human. GO annotations within the same category were seperated by a "." sign
domain 1	domain 2	domain 1 name	domain 2 name	domain 1 GO function annotations	domain 2 GO function annotations	domain 1 GO process annotations	domain 2 GO process annotations	domain 1 GO localization annotations	domain 2 GO localization annotations
IPR001476	IPR002423	Chaperonin Cpn10	Chaperonin Cpn60/TCP-1	ATP binding.	protein binding.ATP binding.	protein folding.	cellular protein metabolism.
IPR001017	IPR005475	Dehydrogenase, E1 component	Transketolase, central region	oxidoreductase activity, acting on the aldehyde or oxo group of donors, disulfide as acceptor.		metabolism.
IPR002125	IPR002125	CMP/dCMP deaminase, zinc-binding	CMP/dCMP deaminase, zinc-binding	zinc ion binding.hydrolase activity.	zinc ion binding.hydrolase activity.
IPR000994	IPR007865	Peptidase M24	Peptidase M24B, X-Pro dipeptidase/aminopeptidase N-terminal	metalloexopeptidase activity.	peptidase activity.	proteolysis.
IPR001395	IPR001395	Aldo/keto reductase	Aldo/keto reductase	oxidoreductase activity.	oxidoreductase activity.
IPR002088	IPR002088	Protein prenyltransferase, alpha subunit	Protein prenyltransferase, alpha subunit	protein prenyltransferase activity.	protein prenyltransferase activity.	protein amino acid prenylation.	protein amino acid prenylation.
IPR000594	IPR000594	UBA/THIF-type NAD/FAD binding fold	UBA/THIF-type NAD/FAD binding fold	catalytic activity.	catalytic activity.
IPR000183	IPR000183	Orn/DAP/Arg decarboxylase 2	Orn/DAP/Arg decarboxylase 2	catalytic activity.	catalytic activity.
IPR011545	IPR011545	DEAD/DEAH box helicase, N-terminal	DEAD/DEAH box helicase, N-terminal	nucleic acid binding.helicase activity.ATP binding.	nucleic acid binding.helicase activity.ATP binding.
IPR006035	IPR006035	Arginase/agmatinase/formiminoglutamase	Arginase/agmatinase/formiminoglutamase	catalytic activity.	catalytic activity.
IPR001544	IPR001544	Aminotransferase, class IV	Aminotransferase, class IV	catalytic activity.	catalytic activity.	metabolism.	metabolism.
IPR000728	IPR000728	AIR synthase related protein	AIR synthase related protein	catalytic activity.	catalytic activity.
IPR004839	IPR004839	Aminotransferase, class I and II	Aminotransferase, class I and II	transferase activity, transferring nitrogenous groups.	transferase activity, transferring nitrogenous groups.	biosynthesis.	biosynthesis.
IPR005474	IPR005476	Transketolase, N-terminal	Transketolase, C-terminal
IPR000005	IPR000005	Helix-turn-helix, AraC type	Helix-turn-helix, AraC type	transcription factor activity.sequence-specific DNA binding.	transcription factor activity.sequence-specific DNA binding.	regulation of transcription, DNA-dependent.	regulation of transcription, DNA-dependent.	intracellular.	intracellular.
IPR001023	IPR001023	Heat shock protein Hsp70	Heat shock protein Hsp70	ATP binding.	ATP binding.
IPR002933	IPR011650	Peptidase M20	Peptidase dimerisation	metallopeptidase activity.	hydrolase activity.protein dimerization activity.	proteolysis.
IPR011766	IPR011766	Thiamine pyrophosphate enzyme, C-terminal TPP-binding	Thiamine pyrophosphate enzyme, C-terminal TPP-binding	catalytic activity.thiamin pyrophosphate binding.	catalytic activity.thiamin pyrophosphate binding.
IPR004045	IPR004046	Glutathione S-transferase, N-terminal	Glutathione S-transferase, C-terminal
IPR000866	IPR000866	Alkyl hydroperoxide reductase/ Thiol specific antioxidant/ Mal allergen	Alkyl hydroperoxide reductase/ Thiol specific antioxidant/ Mal allergen
IPR005475	IPR005475	Transketolase, central region	Transketolase, central region
IPR002423	IPR002423	Chaperonin Cpn60/TCP-1	Chaperonin Cpn60/TCP-1	protein binding.ATP binding.	protein binding.ATP binding.	cellular protein metabolism.	cellular protein metabolism.
IPR001796	IPR001796	Dihydrofolate reductase region	Dihydrofolate reductase region	dihydrofolate reductase activity.	dihydrofolate reductase activity.	glycine biosynthesis.nucleotide biosynthesis.	glycine biosynthesis.nucleotide biosynthesis.
IPR001553	IPR001553	RecA bacterial DNA recombination	RecA bacterial DNA recombination	DNA binding.ATP binding.DNA-dependent ATPase activity.	DNA binding.ATP binding.DNA-dependent ATPase activity.	DNA metabolism.	DNA metabolism.
IPR001450	IPR001450	4Fe-4S ferredoxin, iron-sulfur binding	4Fe-4S ferredoxin, iron-sulfur binding	electron transporter activity.iron ion binding.	electron transporter activity.iron ion binding.	electron transport.	electron transport.
IPR004154	IPR004154	Anticodon-binding	Anticodon-binding	aminoacyl-tRNA ligase activity.ATP binding.	aminoacyl-tRNA ligase activity.ATP binding.	protein biosynthesis.	protein biosynthesis.
IPR001478	IPR001478	PDZ/DHR/GLGF	PDZ/DHR/GLGF	protein binding.	protein binding.
IPR011766	IPR012000	Thiamine pyrophosphate enzyme, C-terminal TPP-binding	Thiamine pyrophosphate enzyme, central region	catalytic activity.thiamin pyrophosphate binding.
IPR004468	IPR004468	CTP synthase	CTP synthase	CTP synthase activity.	CTP synthase activity.	pyrimidine nucleotide biosynthesis.	pyrimidine nucleotide biosynthesis.
IPR002300	IPR002300	Aminoacyl-tRNA synthetase, class Ia	Aminoacyl-tRNA synthetase, class Ia	aminoacyl-tRNA ligase activity.ATP binding.	aminoacyl-tRNA ligase activity.ATP binding.	tRNA aminoacylation for protein translation.	tRNA aminoacylation for protein translation.
IPR001680	IPR001680	WD-40 repeat	WD-40 repeat
IPR000031	IPR000031	1-(5-Phosphoribosyl)-5-amino-4-imidazole-carboxylate (AIR) carboxylase	1-(5-Phosphoribosyl)-5-amino-4-imidazole-carboxylate (AIR) carboxylase	phosphoribosylaminoimidazole carboxylase activity.	phosphoribosylaminoimidazole carboxylase activity.	'de novo' IMP biosynthesis.	'de novo' IMP biosynthesis.	phosphoribosylaminoimidazole carboxylase complex.	phosphoribosylaminoimidazole carboxylase complex.
IPR001525	IPR001525	C-5 cytosine-specific DNA methylase	C-5 cytosine-specific DNA methylase	DNA binding.	DNA binding.	DNA methylation.	DNA methylation.
IPR000722	IPR006110	RNA polymerase, alpha subunit	RNA polymerase Rpb6	DNA binding.DNA-directed RNA polymerase activity.	DNA binding.DNA-directed RNA polymerase activity.	transcription.	transcription, DNA-dependent.	nucleus.
IPR011650	IPR011650	Peptidase dimerisation	Peptidase dimerisation	hydrolase activity.protein dimerization activity.	hydrolase activity.protein dimerization activity.
IPR000182	IPR000182	GCN5-related N-acetyltransferase	GCN5-related N-acetyltransferase	N-acetyltransferase activity.	N-acetyltransferase activity.
IPR000991	IPR000991	Glutamine amidotransferase class-I	Glutamine amidotransferase class-I	catalytic activity.	catalytic activity.
IPR005476	IPR005476	Transketolase, C-terminal	Transketolase, C-terminal
IPR011614	IPR011614	Catalase, N-terminal	Catalase, N-terminal	catalase activity.	catalase activity.	electron transport.response to oxidative stress.	electron transport.response to oxidative stress.
IPR002314	IPR002314	tRNA synthetase, class II (G, H, P and S)	tRNA synthetase, class II (G, H, P and S)	aminoacyl-tRNA ligase activity.ATP binding.	aminoacyl-tRNA ligase activity.ATP binding.	tRNA aminoacylation for protein translation.	tRNA aminoacylation for protein translation.
IPR008254	IPR008254	Flavodoxin/nitric oxide synthase	Flavodoxin/nitric oxide synthase	FMN binding.oxidoreductase activity.	FMN binding.oxidoreductase activity.
IPR006139	IPR006140	D-isomer specific 2-hydroxyacid dehydrogenase, catalytic region	D-isomer specific 2-hydroxyacid dehydrogenase, NAD-binding	oxidoreductase activity, acting on the CH-OH group of donors, NAD or NADP as acceptor.NAD binding.	oxidoreductase activity, acting on the CH-OH group of donors, NAD or NADP as acceptor.	metabolism.	L-serine biosynthesis.
IPR001433	IPR001433	Oxidoreductase FAD/NAD(P)-binding	Oxidoreductase FAD/NAD(P)-binding	oxidoreductase activity.	oxidoreductase activity.	electron transport.	electron transport.
IPR000994	IPR000994	Peptidase M24	Peptidase M24	metalloexopeptidase activity.	metalloexopeptidase activity.	proteolysis.	proteolysis.
IPR006090	IPR006091	Acyl-CoA dehydrogenase, type 1	Acyl-CoA dehydrogenase, central region	acyl-CoA dehydrogenase activity.	acyl-CoA dehydrogenase activity.	electron transport.	electron transport.
IPR000652	IPR000652	Triosephosphate isomerase	Triosephosphate isomerase	triose-phosphate isomerase activity.	triose-phosphate isomerase activity.	metabolism.	metabolism.
IPR007861	IPR007861	MutS IV	MutS IV
IPR001327	IPR006662	Pyridine nucleotide-disulphide oxidoreductase, NAD-binding region	Thioredoxin-related	disulfide oxidoreductase activity.	electron transporter activity.	electron transport.	electron transport.
IPR002198	IPR002198	Short-chain dehydrogenase/reductase SDR	Short-chain dehydrogenase/reductase SDR	oxidoreductase activity.	oxidoreductase activity.	metabolism.	metabolism.
IPR001697	IPR001697	Pyruvate kinase	Pyruvate kinase	pyruvate kinase activity.	pyruvate kinase activity.	glycolysis.	glycolysis.
IPR008280	IPR008280	Tubulin/FtsZ, C-terminal	Tubulin/FtsZ, C-terminal	GTPase activity.GTP binding.	GTPase activity.GTP binding.	protein polymerization.	protein polymerization.	protein complex.	protein complex.
IPR001159	IPR001159	Double-stranded RNA binding	Double-stranded RNA binding	double-stranded RNA binding.	double-stranded RNA binding.			intracellular.	intracellular.
IPR001241	IPR003594	DNA topoisomerase, type IIA, subunit B or N-terminal	ATP-binding region, ATPase-like	DNA binding.DNA topoisomerase (ATP-hydrolyzing) activity.ATP binding.	ATP binding.	DNA topological change.DNA unwinding during replication.		chromosome.
IPR000445	IPR000445	Helix-hairpin-helix motif	Helix-hairpin-helix motif	DNA binding.	DNA binding.			intracellular.	intracellular.
IPR001005	IPR001005	Myb, DNA-binding	Myb, DNA-binding	DNA binding.	DNA binding.			nucleus.	nucleus.
IPR005834	IPR005834	Haloacid dehalogenase-like hydrolase	Haloacid dehalogenase-like hydrolase	catalytic activity.	catalytic activity.	metabolism.	metabolism.
IPR003439	IPR003439	ABC transporter related	ABC transporter related	ATP binding.ATPase activity.	ATP binding.ATPase activity.
IPR002085	IPR002085	Alcohol dehydrogenase superfamily, zinc-containing	Alcohol dehydrogenase superfamily, zinc-containing	zinc ion binding.oxidoreductase activity.	zinc ion binding.oxidoreductase activity.
IPR000432	IPR007696	DNA mismatch repair protein MutS, C-terminal	MutS III	damaged DNA binding.ATP binding.		mismatch repair.	DNA metabolism.
IPR006171	IPR011545	TOPRIM	DEAD/DEAH box helicase, N-terminal	nucleic acid binding.	nucleic acid binding.helicase activity.ATP binding.	DNA modification.
IPR000056	IPR000056	Ribulose-phosphate 3-epimerase	Ribulose-phosphate 3-epimerase	ribulose-phosphate 3-epimerase activity.	ribulose-phosphate 3-epimerase activity.	carbohydrate metabolism.	carbohydrate metabolism.
IPR006091	IPR006092	Acyl-CoA dehydrogenase, central region	Acyl-CoA dehydrogenase, N-terminal	acyl-CoA dehydrogenase activity.	acyl-CoA dehydrogenase activity.	electron transport.	electron transport.
IPR000014	IPR000014	PAS	PAS	signal transducer activity.	signal transducer activity.	signal transduction.	signal transduction.
IPR002110	IPR002110	Ankyrin	Ankyrin
IPR006175	IPR006175	Endoribonuclease L-PSP	Endoribonuclease L-PSP
IPR001806	IPR001806	Ras GTPase	Ras GTPase	GTP binding.	GTP binding.	small GTPase mediated signal transduction.	small GTPase mediated signal transduction.
IPR002912	IPR002912	Amino acid-binding ACT	Amino acid-binding ACT	amino acid binding.	amino acid binding.	metabolism.	metabolism.
IPR006110	IPR007081	RNA polymerase Rpb6	RNA polymerase Rpb1, domain 5	DNA binding.DNA-directed RNA polymerase activity.	DNA binding.DNA-directed RNA polymerase activity.	transcription, DNA-dependent.	transcription.
IPR011261	IPR011262	RNA polymerase, dimerisation	RNA polymerase, insert	DNA-directed RNA polymerase activity.protein dimerization activity.	DNA-directed RNA polymerase activity.protein dimerization activity.	transcription.	transcription.
IPR007695	IPR007696	DNA mismatch repair protein MutS, N-terminal	MutS III	damaged DNA binding.ATP binding.		mismatch repair.	DNA metabolism.
IPR000728	IPR010918	AIR synthase related protein	AIR synthase related protein, C-terminal	catalytic activity.
IPR010918	IPR010918	AIR synthase related protein, C-terminal	AIR synthase related protein, C-terminal
IPR001404	IPR001404	Heat shock protein Hsp90	Heat shock protein Hsp90	unfolded protein binding.	unfolded protein binding.	protein folding.	protein folding.
IPR002376	IPR002376	Formyl transferase, N-terminal	Formyl transferase, N-terminal	hydroxymethyl-, formyl- and related transferase activity.	hydroxymethyl-, formyl- and related transferase activity.	biosynthesis.	biosynthesis.
IPR002035	IPR002035	von Willebrand factor, type A	von Willebrand factor, type A
IPR001585	IPR001585	Transaldolase	Transaldolase			carbohydrate metabolism.	carbohydrate metabolism.
IPR001453	IPR001453	Molybdopterin binding domain	Molybdopterin binding domain			Mo-molybdopterin cofactor biosynthesis.	Mo-molybdopterin cofactor biosynthesis.
IPR012000	IPR012000	Thiamine pyrophosphate enzyme, central region	Thiamine pyrophosphate enzyme, central region
IPR007696	IPR007860	MutS III	MutS II		DNA binding.ATP binding.	DNA metabolism.	DNA repair.
IPR004125	IPR004125	Signal peptide binding (SRP54) M-domain	Signal peptide binding (SRP54) M-domain	RNA binding.	RNA binding.	protein targeting.	protein targeting.	signal recognition particle (sensu Eukaryota).	signal recognition particle (sensu Eukaryota).
IPR001564	IPR001564	Nucleoside diphosphate kinase	Nucleoside diphosphate kinase	nucleoside diphosphate kinase activity.ATP binding.	nucleoside diphosphate kinase activity.ATP binding.	GTP biosynthesis.UTP biosynthesis.CTP biosynthesis.	GTP biosynthesis.UTP biosynthesis.CTP biosynthesis.
IPR001509	IPR001509	NAD-dependent epimerase/dehydratase	NAD-dependent epimerase/dehydratase	catalytic activity.NAD binding.	catalytic activity.NAD binding.	nucleotide-sugar metabolism.	nucleotide-sugar metabolism.
IPR003000	IPR003000	Silent information regulator protein Sir2	Silent information regulator protein Sir2	DNA binding.	DNA binding.	chromatin silencing.regulation of transcription, DNA-dependent.	chromatin silencing.regulation of transcription, DNA-dependent.	chromatin silencing complex.	chromatin silencing complex.
IPR007695	IPR007860	DNA mismatch repair protein MutS, N-terminal	MutS II	damaged DNA binding.ATP binding.	DNA binding.ATP binding.	mismatch repair.	DNA repair.
IPR001282	IPR001282	Glucose-6-phosphate dehydrogenase	Glucose-6-phosphate dehydrogenase	glucose-6-phosphate 1-dehydrogenase activity.	glucose-6-phosphate 1-dehydrogenase activity.	glucose metabolism.	glucose metabolism.
IPR000424	IPR000424	Single-strand binding protein/Primosomal replication protein n	Single-strand binding protein/Primosomal replication protein n	single-stranded DNA binding.	single-stranded DNA binding.
IPR001310	IPR001310	Histidine triad (HIT) protein	Histidine triad (HIT) protein
IPR000362	IPR000362	Fumarate lyase	Fumarate lyase	catalytic activity.	catalytic activity.
IPR001451	IPR001451	Bacterial transferase hexapeptide repeat	Bacterial transferase hexapeptide repeat
IPR012001	IPR012001	Thiamine pyrophosphate enzyme, N-terminal TPP binding region	Thiamine pyrophosphate enzyme, N-terminal TPP binding region	thiamin pyrophosphate binding.	thiamin pyrophosphate binding.
IPR004820	IPR004820	Cytidylyltransferase	Cytidylyltransferase	nucleotidyltransferase activity.	nucleotidyltransferase activity.	biosynthesis.	biosynthesis.
IPR000897	IPR004125	GTP-binding signal recognition particle SRP54, G-domain	Signal peptide binding (SRP54) M-domain	RNA binding.GTP binding.	RNA binding.	SRP-dependent cotranslational protein targeting to membrane.	protein targeting.	signal recognition particle (sensu Eukaryota).	signal recognition particle (sensu Eukaryota).
IPR004045	IPR004045	Glutathione S-transferase, N-terminal	Glutathione S-transferase, N-terminal
IPR008146	IPR008147	Glutamine synthetase, catalytic region	Glutamine synthetase, beta-Grasp	glutamate-ammonia ligase activity.	glutamate-ammonia ligase activity.	nitrogen compound metabolism.	glutamine biosynthesis.nitrogen compound metabolism.
IPR002562	IPR002562	3'-5' exonuclease	3'-5' exonuclease	nucleic acid binding.3'-5' exonuclease activity.	nucleic acid binding.3'-5' exonuclease activity.			intracellular.	intracellular.
IPR011766	IPR012001	Thiamine pyrophosphate enzyme, C-terminal TPP-binding	Thiamine pyrophosphate enzyme, N-terminal TPP binding region	catalytic activity.thiamin pyrophosphate binding.	thiamin pyrophosphate binding.
IPR001017	IPR001017	Dehydrogenase, E1 component	Dehydrogenase, E1 component	oxidoreductase activity, acting on the aldehyde or oxo group of donors, disulfide as acceptor.	oxidoreductase activity, acting on the aldehyde or oxo group of donors, disulfide as acceptor.	metabolism.	metabolism.
IPR001163	IPR001163	Like-Sm ribonucleoprotein, core	Like-Sm ribonucleoprotein, core			mRNA processing.	mRNA processing.	nucleus.small nucleolar ribonucleoprotein complex.	nucleus.small nucleolar ribonucleoprotein complex.
IPR001327	IPR001327	Pyridine nucleotide-disulphide oxidoreductase, NAD-binding region	Pyridine nucleotide-disulphide oxidoreductase, NAD-binding region	disulfide oxidoreductase activity.	disulfide oxidoreductase activity.	electron transport.	electron transport.
IPR001241	IPR001241	DNA topoisomerase, type IIA, subunit B or N-terminal	DNA topoisomerase, type IIA, subunit B or N-terminal	DNA binding.DNA topoisomerase (ATP-hydrolyzing) activity.ATP binding.	DNA binding.DNA topoisomerase (ATP-hydrolyzing) activity.ATP binding.	DNA topological change.DNA unwinding during replication.	DNA topological change.DNA unwinding during replication.	chromosome.	chromosome.
IPR002068	IPR002068	Heat shock protein Hsp20	Heat shock protein Hsp20
IPR005475	IPR005476	Transketolase, central region	Transketolase, C-terminal
IPR006090	IPR006090	Acyl-CoA dehydrogenase, type 1	Acyl-CoA dehydrogenase, type 1	acyl-CoA dehydrogenase activity.	acyl-CoA dehydrogenase activity.	electron transport.	electron transport.
IPR004843	IPR004843	Metallophosphoesterase	Metallophosphoesterase	hydrolase activity.	hydrolase activity.
IPR004788	IPR004788	Ribose 5-phosphate isomerase	Ribose 5-phosphate isomerase	ribose-5-phosphate isomerase activity.	ribose-5-phosphate isomerase activity.	pentose-phosphate shunt, non-oxidative branch.	pentose-phosphate shunt, non-oxidative branch.
IPR001404	IPR003594	Heat shock protein Hsp90	ATP-binding region, ATPase-like	unfolded protein binding.	ATP binding.	protein folding.
IPR012000	IPR012001	Thiamine pyrophosphate enzyme, central region	Thiamine pyrophosphate enzyme, N-terminal TPP binding region		thiamin pyrophosphate binding.
IPR006092	IPR006092	Acyl-CoA dehydrogenase, N-terminal	Acyl-CoA dehydrogenase, N-terminal	acyl-CoA dehydrogenase activity.	acyl-CoA dehydrogenase activity.	electron transport.	electron transport.
IPR002130	IPR002130	Peptidyl-prolyl cis-trans isomerase, cyclophilin type	Peptidyl-prolyl cis-trans isomerase, cyclophilin type			protein folding.	protein folding.
IPR005835	IPR005835	Nucleotidyl transferase	Nucleotidyl transferase	nucleotidyltransferase activity.	nucleotidyltransferase activity.	biosynthesis.	biosynthesis.
IPR006662	IPR006662	Thioredoxin-related	Thioredoxin-related	electron transporter activity.	electron transporter activity.	electron transport.	electron transport.
IPR000577	IPR000577	Carbohydrate kinase, FGGY	Carbohydrate kinase, FGGY			carbohydrate metabolism.	carbohydrate metabolism.
IPR002121	IPR002562	HRDC	3'-5' exonuclease	nucleic acid binding.	nucleic acid binding.3'-5' exonuclease activity.			intracellular.	intracellular.
IPR000010	IPR000010	Proteinase inhibitor I25, cystatin	Proteinase inhibitor I25, cystatin	cysteine protease inhibitor activity.	cysteine protease inhibitor activity.
IPR000449	IPR000795	Ubiquitin-associated	Protein synthesis factor, GTP-binding		GTP binding.		protein biosynthesis.
IPR003959	IPR003959	AAA ATPase, central region	AAA ATPase, central region	ATP binding.	ATP binding.
IPR000991	IPR004468	Glutamine amidotransferase class-I	CTP synthase	catalytic activity.	CTP synthase activity.		pyrimidine nucleotide biosynthesis.
IPR001247	IPR001247	Exoribonuclease	Exoribonuclease	3'-5'-exoribonuclease activity.RNA binding.	3'-5'-exoribonuclease activity.RNA binding.	RNA processing.	RNA processing.
IPR001518	IPR001518	Argininosuccinate synthase	Argininosuccinate synthase	argininosuccinate synthase activity.ATP binding.	argininosuccinate synthase activity.ATP binding.	arginine biosynthesis.	arginine biosynthesis.
IPR002017	IPR002017	Spectrin repeat	Spectrin repeat
IPR001926	IPR001926	Pyridoxal-5'-phosphate-dependent enzyme, beta subunit	Pyridoxal-5'-phosphate-dependent enzyme, beta subunit	catalytic activity.	catalytic activity.	metabolism.	metabolism.
IPR002099	IPR003594	DNA mismatch repair protein	ATP-binding region, ATPase-like		ATP binding.	mismatch repair.
IPR000811	IPR000811	Glycosyl transferase, family 35	Glycosyl transferase, family 35	phosphorylase activity.	phosphorylase activity.	carbohydrate metabolism.	carbohydrate metabolism.
IPR008180	IPR008180	DeoxyUTP pyrophosphatase	DeoxyUTP pyrophosphatase			dUTP metabolism.	dUTP metabolism.
IPR005474	IPR005475	Transketolase, N-terminal	Transketolase, central region
IPR000023	IPR000023	Phosphofructokinase	Phosphofructokinase	6-phosphofructokinase activity.	6-phosphofructokinase activity.	glycolysis.	glycolysis.	6-phosphofructokinase complex.	6-phosphofructokinase complex.
IPR002933	IPR002933	Peptidase M20	Peptidase M20	metallopeptidase activity.	metallopeptidase activity.	proteolysis.	proteolysis.
IPR004046	IPR004046	Glutathione S-transferase, C-terminal	Glutathione S-transferase, C-terminal
IPR007865	IPR007865	Peptidase M24B, X-Pro dipeptidase/aminopeptidase N-terminal	Peptidase M24B, X-Pro dipeptidase/aminopeptidase N-terminal	peptidase activity.	peptidase activity.
IPR006680	IPR006680	Amidohydrolase 1	Amidohydrolase 1	hydrolase activity.	hydrolase activity.
IPR000594	IPR003749	UBA/THIF-type NAD/FAD binding fold	ThiamineS	catalytic activity.			sulfur metabolism.
IPR003594	IPR003594	ATP-binding region, ATPase-like	ATP-binding region, ATPase-like	ATP binding.	ATP binding.
IPR000432	IPR007860	DNA mismatch repair protein MutS, C-terminal	MutS II	damaged DNA binding.ATP binding.	DNA binding.ATP binding.	mismatch repair.	DNA repair.
IPR000794	IPR000794	Beta-ketoacyl synthase	Beta-ketoacyl synthase	catalytic activity.	catalytic activity.	fatty acid biosynthesis.	fatty acid biosynthesis.
IPR002129	IPR002129	Pyridoxal-dependent decarboxylase	Pyridoxal-dependent decarboxylase	carboxy-lyase activity.	carboxy-lyase activity.	carboxylic acid metabolism.	carboxylic acid metabolism.
IPR004099	IPR004167	Pyridine nucleotide-disulphide oxidoreductase dimerisation region	E3 binding	oxidoreductase activity.	protein binding.acyltransferase activity.	electron transport.	metabolism.	cytoplasm.
IPR002314	IPR004154	tRNA synthetase, class II (G, H, P and S)	Anticodon-binding	aminoacyl-tRNA ligase activity.ATP binding.	aminoacyl-tRNA ligase activity.ATP binding.	tRNA aminoacylation for protein translation.	protein biosynthesis.
IPR001753	IPR001753	Enoyl-CoA hydratase/isomerase	Enoyl-CoA hydratase/isomerase	catalytic activity.	catalytic activity.	metabolism.	metabolism.
IPR003008	IPR003008	Tubulin/FtsZ, GTPase	Tubulin/FtsZ, GTPase
IPR005474	IPR005474	Transketolase, N-terminal	Transketolase, N-terminal
IPR001303	IPR001303	Class II aldolase/adducin, N-terminal	Class II aldolase/adducin, N-terminal
IPR003749	IPR007901	ThiamineS	MoeZ/MoeB			sulfur metabolism.
IPR001254	IPR001254	Peptidase S1 and S6, chymotrypsin/Hap	Peptidase S1 and S6, chymotrypsin/Hap	serine-type endopeptidase activity.	serine-type endopeptidase activity.	proteolysis.	proteolysis.
IPR000836	IPR000836	Phosphoribosyltransferase	Phosphoribosyltransferase			nucleoside metabolism.	nucleoside metabolism.
IPR008331	IPR008331	Ferritin and Dps	Ferritin and Dps	ferric iron binding.	ferric iron binding.	iron ion homeostasis.	iron ion homeostasis.
IPR001179	IPR001179	Peptidylprolyl isomerase, FKBP-type	Peptidylprolyl isomerase, FKBP-type			protein folding.	protein folding.
IPR000086	IPR000086	NUDIX hydrolase	NUDIX hydrolase
IPR001247	IPR003029	Exoribonuclease	RNA binding S1	3'-5'-exoribonuclease activity.RNA binding.	RNA binding.	RNA processing.
IPR000398	IPR000398	Thymidylate synthase	Thymidylate synthase	thymidylate synthase activity.	thymidylate synthase activity.	dTMP biosynthesis.	dTMP biosynthesis.
IPR006090	IPR006092	Acyl-CoA dehydrogenase, type 1	Acyl-CoA dehydrogenase, N-terminal	acyl-CoA dehydrogenase activity.	acyl-CoA dehydrogenase activity.	electron transport.	electron transport.
IPR000897	IPR000897	GTP-binding signal recognition particle SRP54, G-domain	GTP-binding signal recognition particle SRP54, G-domain	RNA binding.GTP binding.	RNA binding.GTP binding.	SRP-dependent cotranslational protein targeting to membrane.	SRP-dependent cotranslational protein targeting to membrane.	signal recognition particle (sensu Eukaryota).	signal recognition particle (sensu Eukaryota).
IPR000276	IPR000276	Rhodopsin-like GPCR superfamily	Rhodopsin-like GPCR superfamily	rhodopsin-like receptor activity.	rhodopsin-like receptor activity.	G-protein coupled receptor protein signaling pathway.	G-protein coupled receptor protein signaling pathway.	integral to membrane.	integral to membrane.
IPR011261	IPR011261	RNA polymerase, dimerisation	RNA polymerase, dimerisation	DNA-directed RNA polymerase activity.protein dimerization activity.	DNA-directed RNA polymerase activity.protein dimerization activity.	transcription.	transcription.
IPR008146	IPR008146	Glutamine synthetase, catalytic region	Glutamine synthetase, catalytic region	glutamate-ammonia ligase activity.	glutamate-ammonia ligase activity.	nitrogen compound metabolism.	nitrogen compound metabolism.
IPR006140	IPR006140	D-isomer specific 2-hydroxyacid dehydrogenase, NAD-binding	D-isomer specific 2-hydroxyacid dehydrogenase, NAD-binding	oxidoreductase activity, acting on the CH-OH group of donors, NAD or NADP as acceptor.	oxidoreductase activity, acting on the CH-OH group of donors, NAD or NADP as acceptor.	L-serine biosynthesis.	L-serine biosynthesis.
IPR001078	IPR001078	Catalytic domain of components of various dehydrogenase complexes	Catalytic domain of components of various dehydrogenase complexes	acyltransferase activity.	acyltransferase activity.	metabolism.	metabolism.
IPR000595	IPR000595	Cyclic nucleotide-binding	Cyclic nucleotide-binding
IPR004088	IPR004088	KH, type 1	KH, type 1	nucleic acid binding.	nucleic acid binding.
IPR001353	IPR001353	20S proteasome, A and B subunits	20S proteasome, A and B subunits	threonine endopeptidase activity.	threonine endopeptidase activity.	ubiquitin-dependent protein catabolism.	ubiquitin-dependent protein catabolism.	proteasome core complex (sensu Eukaryota).	proteasome core complex (sensu Eukaryota).
IPR002818	IPR002818	ThiJ/PfpI	ThiJ/PfpI
IPR000173	IPR000173	Glyceraldehyde 3-phosphate dehydrogenase	Glyceraldehyde 3-phosphate dehydrogenase	glyceraldehyde-3-phosphate dehydrogenase (phosphorylating) activity.NAD binding.	glyceraldehyde-3-phosphate dehydrogenase (phosphorylating) activity.NAD binding.	glycolysis.	glycolysis.
IPR003029	IPR004088	RNA binding S1	KH, type 1	RNA binding.	nucleic acid binding.
IPR003395	IPR003395	SMC protein, N-terminal	SMC protein, N-terminal	ATP binding.	ATP binding.	chromosome organization and biogenesis.	chromosome organization and biogenesis.	chromosome.	chromosome.
IPR002086	IPR002086	Aldehyde dehydrogenase	Aldehyde dehydrogenase	oxidoreductase activity.	oxidoreductase activity.	metabolism.	metabolism.
IPR001636	IPR001636	SAICAR synthetase	SAICAR synthetase	phosphoribosylaminoimidazolesuccinocarboxamide synthase activity.	phosphoribosylaminoimidazolesuccinocarboxamide synthase activity.	purine nucleotide biosynthesis.	purine nucleotide biosynthesis.
IPR001650	IPR011545	Helicase, C-terminal	DEAD/DEAH box helicase, N-terminal	nucleic acid binding.helicase activity.ATP binding.	nucleic acid binding.helicase activity.ATP binding.
IPR003008	IPR008280	Tubulin/FtsZ, GTPase	Tubulin/FtsZ, C-terminal		GTPase activity.GTP binding.		protein polymerization.		protein complex.
IPR000560	IPR000560	Histidine acid phosphatase	Histidine acid phosphatase	acid phosphatase activity.	acid phosphatase activity.
IPR007848	IPR007848	Methyltransferase small	Methyltransferase small	methyltransferase activity.	methyltransferase activity.
IPR000277	IPR000277	Cys/Met metabolism pyridoxal-phosphate-dependent enzymes	Cys/Met metabolism pyridoxal-phosphate-dependent enzymes			amino acid metabolism.	amino acid metabolism.
IPR000432	IPR000432	DNA mismatch repair protein MutS, C-terminal	DNA mismatch repair protein MutS, C-terminal	damaged DNA binding.ATP binding.	damaged DNA binding.ATP binding.	mismatch repair.	mismatch repair.
IPR001804	IPR001804	Isocitrate/isopropylmalate dehydrogenase	Isocitrate/isopropylmalate dehydrogenase	oxidoreductase activity.	oxidoreductase activity.	metabolism.	metabolism.
IPR001357	IPR001357	BRCT	BRCT					intracellular.	intracellular.
IPR002121	IPR002121	HRDC	HRDC	nucleic acid binding.	nucleic acid binding.			intracellular.	intracellular.
IPR002547	IPR002547	t-RNA-binding region	t-RNA-binding region	tRNA binding.	tRNA binding.
IPR004360	IPR004360	Glyoxalase/bleomycin resistance protein/dioxygenase	Glyoxalase/bleomycin resistance protein/dioxygenase
IPR007696	IPR007861	MutS III	MutS IV			DNA metabolism.
IPR002917	IPR002917	GTP-binding protein, HSR1-related	GTP-binding protein, HSR1-related	GTP binding.	GTP binding.			intracellular.	intracellular.
The DDIs common to E.coli and C.elegans. GO annotations within the same category were seperated by a "." sign
domain 1	domain 2	domain 1 name	domain 2 name	domain 1 GO function annotations	domain 2 GO function annotations	domain 1 GO process annotations	domain 2 GO process annotations	domain 1 GO localization annotations	domain 2 GO localization annotations
IPR001017	IPR005475	Dehydrogenase, E1 component	Transketolase, central region	oxidoreductase activity, acting on the aldehyde or oxo group of donors, disulfide as acceptor.		metabolism.
IPR004820	IPR004820	Cytidylyltransferase	Cytidylyltransferase	nucleotidyltransferase activity.	nucleotidyltransferase activity.	biosynthesis.	biosynthesis.
IPR002125	IPR002125	CMP/dCMP deaminase, zinc-binding	CMP/dCMP deaminase, zinc-binding	zinc ion binding.hydrolase activity.	zinc ion binding.hydrolase activity.
IPR004045	IPR004045	Glutathione S-transferase, N-terminal	Glutathione S-transferase, N-terminal
IPR008146	IPR008147	Glutamine synthetase, catalytic region	Glutamine synthetase, beta-Grasp	glutamate-ammonia ligase activity.	glutamate-ammonia ligase activity.	nitrogen compound metabolism.	glutamine biosynthesis.nitrogen compound metabolism.
IPR000594	IPR000594	UBA/THIF-type NAD/FAD binding fold	UBA/THIF-type NAD/FAD binding fold	catalytic activity.	catalytic activity.
IPR011545	IPR011545	DEAD/DEAH box helicase, N-terminal	DEAD/DEAH box helicase, N-terminal	nucleic acid binding.helicase activity.ATP binding.	nucleic acid binding.helicase activity.ATP binding.
IPR002939	IPR002939	Chaperone DnaJ, C-terminal	Chaperone DnaJ, C-terminal	unfolded protein binding.	unfolded protein binding.	protein folding.	protein folding.
IPR001163	IPR001163	Like-Sm ribonucleoprotein, core	Like-Sm ribonucleoprotein, core			mRNA processing.	mRNA processing.	nucleus.small nucleolar ribonucleoprotein complex.	nucleus.small nucleolar ribonucleoprotein complex.
IPR002068	IPR002068	Heat shock protein Hsp20	Heat shock protein Hsp20
IPR004843	IPR004843	Metallophosphoesterase	Metallophosphoesterase	hydrolase activity.	hydrolase activity.
IPR001404	IPR003594	Heat shock protein Hsp90	ATP-binding region, ATPase-like	unfolded protein binding.	ATP binding.	protein folding.
IPR004045	IPR004046	Glutathione S-transferase, N-terminal	Glutathione S-transferase, C-terminal
IPR004161	IPR004161	Elongation factor Tu, domain 2	Elongation factor Tu, domain 2	GTP binding.	GTP binding.
IPR000795	IPR000795	Protein synthesis factor, GTP-binding	Protein synthesis factor, GTP-binding	GTP binding.	GTP binding.	protein biosynthesis.	protein biosynthesis.
IPR001553	IPR001553	RecA bacterial DNA recombination	RecA bacterial DNA recombination	DNA binding.ATP binding.DNA-dependent ATPase activity.	DNA binding.ATP binding.DNA-dependent ATPase activity.	DNA metabolism.	DNA metabolism.
IPR001450	IPR001450	4Fe-4S ferredoxin, iron-sulfur binding	4Fe-4S ferredoxin, iron-sulfur binding	electron transporter activity.iron ion binding.	electron transporter activity.iron ion binding.	electron transport.	electron transport.
IPR001763	IPR001763	Rhodanese-like	Rhodanese-like
IPR001305	IPR002939	DnaJ central region	Chaperone DnaJ, C-terminal	heat shock protein binding.unfolded protein binding.	unfolded protein binding.	protein folding.	protein folding.
IPR004100	IPR004100	ATPase, F1/V1/A1 complex, alpha/beta subunit, N-terminal	ATPase, F1/V1/A1 complex, alpha/beta subunit, N-terminal	hydrogen-transporting ATP synthase activity, rotational mechanism.hydrogen-transporting ATPase activity, rotational mechanism.	hydrogen-transporting ATP synthase activity, rotational mechanism.hydrogen-transporting ATPase activity, rotational mechanism.	ATP synthesis coupled proton transport.	ATP synthesis coupled proton transport.	proton-transporting two-sector ATPase complex.	proton-transporting two-sector ATPase complex.
IPR004044	IPR004044	KH, type 2	KH, type 2	nucleic acid binding.	nucleic acid binding.
IPR001478	IPR001478	PDZ/DHR/GLGF	PDZ/DHR/GLGF	protein binding.	protein binding.
IPR001680	IPR001680	WD-40 repeat	WD-40 repeat
IPR000358	IPR000358	Ribonucleotide reductase	Ribonucleotide reductase	ribonucleoside-diphosphate reductase activity.	ribonucleoside-diphosphate reductase activity.	deoxyribonucleoside diphosphate metabolism.	deoxyribonucleoside diphosphate metabolism.
IPR000031	IPR000031	1-(5-Phosphoribosyl)-5-amino-4-imidazole-carboxylate (AIR) carboxylase	1-(5-Phosphoribosyl)-5-amino-4-imidazole-carboxylate (AIR) carboxylase	phosphoribosylaminoimidazole carboxylase activity.	phosphoribosylaminoimidazole carboxylase activity.	'de novo' IMP biosynthesis.	'de novo' IMP biosynthesis.	phosphoribosylaminoimidazole carboxylase complex.	phosphoribosylaminoimidazole carboxylase complex.
IPR003959	IPR003959	AAA ATPase, central region	AAA ATPase, central region	ATP binding.	ATP binding.
IPR000182	IPR000182	GCN5-related N-acetyltransferase	GCN5-related N-acetyltransferase	N-acetyltransferase activity.	N-acetyltransferase activity.
IPR000194	IPR004100	ATPase, F1/V1/A1 complex, alpha/beta subunit, nucleotide-binding	ATPase, F1/V1/A1 complex, alpha/beta subunit, N-terminal	ATP binding.hydrogen-transporting ATP synthase activity, rotational mechanism.hydrogen-transporting ATPase activity, rotational mechanism.	hydrogen-transporting ATP synthase activity, rotational mechanism.hydrogen-transporting ATPase activity, rotational mechanism.	ATP synthesis coupled proton transport.	ATP synthesis coupled proton transport.	proton-transporting two-sector ATPase complex.	proton-transporting two-sector ATPase complex.
IPR002938	IPR002938	Monooxygenase, FAD-binding	Monooxygenase, FAD-binding	monooxygenase activity.	monooxygenase activity.	electron transport.aromatic compound metabolism.	electron transport.aromatic compound metabolism.
IPR002017	IPR002017	Spectrin repeat	Spectrin repeat
IPR000795	IPR004161	Protein synthesis factor, GTP-binding	Elongation factor Tu, domain 2	GTP binding.	GTP binding.	protein biosynthesis.
IPR002099	IPR003594	DNA mismatch repair protein	ATP-binding region, ATPase-like		ATP binding.	mismatch repair.
IPR004160	IPR004161	Elongation factor Tu, C-terminal	Elongation factor Tu, domain 2	GTP binding.	GTP binding.
IPR007861	IPR007861	MutS IV	MutS IV
IPR000819	IPR000819	Peptidase M17, leucyl aminopeptidase, C-terminal	Peptidase M17, leucyl aminopeptidase, C-terminal	aminopeptidase activity.	aminopeptidase activity.	proteolysis.	proteolysis.	intracellular.	intracellular.
IPR004046	IPR004046	Glutathione S-transferase, C-terminal	Glutathione S-transferase, C-terminal
IPR006680	IPR006680	Amidohydrolase 1	Amidohydrolase 1	hydrolase activity.	hydrolase activity.
IPR003594	IPR003594	ATP-binding region, ATPase-like	ATP-binding region, ATPase-like	ATP binding.	ATP binding.
IPR000432	IPR007860	DNA mismatch repair protein MutS, C-terminal	MutS II	damaged DNA binding.ATP binding.	DNA binding.ATP binding.	mismatch repair.	DNA repair.
IPR008280	IPR008280	Tubulin/FtsZ, C-terminal	Tubulin/FtsZ, C-terminal	GTPase activity.GTP binding.	GTPase activity.GTP binding.	protein polymerization.	protein polymerization.	protein complex.	protein complex.
IPR001159	IPR001159	Double-stranded RNA binding	Double-stranded RNA binding	double-stranded RNA binding.	double-stranded RNA binding.			intracellular.	intracellular.
IPR000445	IPR000445	Helix-hairpin-helix motif	Helix-hairpin-helix motif	DNA binding.	DNA binding.			intracellular.	intracellular.
IPR001005	IPR001005	Myb, DNA-binding	Myb, DNA-binding	DNA binding.	DNA binding.			nucleus.	nucleus.
IPR000793	IPR004100	ATPase, F1/V1/A1 complex, alpha/beta subunit, C-terminal	ATPase, F1/V1/A1 complex, alpha/beta subunit, N-terminal	hydrogen-transporting ATP synthase activity, rotational mechanism.hydrogen-transporting ATPase activity, rotational mechanism.	hydrogen-transporting ATP synthase activity, rotational mechanism.hydrogen-transporting ATPase activity, rotational mechanism.	ATP biosynthesis.ATP synthesis coupled proton transport.	ATP synthesis coupled proton transport.	proton-transporting two-sector ATPase complex.	proton-transporting two-sector ATPase complex.
IPR002085	IPR002085	Alcohol dehydrogenase superfamily, zinc-containing	Alcohol dehydrogenase superfamily, zinc-containing	zinc ion binding.oxidoreductase activity.	zinc ion binding.oxidoreductase activity.
IPR003439	IPR003439	ABC transporter related	ABC transporter related	ATP binding.ATPase activity.	ATP binding.ATPase activity.
IPR000432	IPR007696	DNA mismatch repair protein MutS, C-terminal	MutS III	damaged DNA binding.ATP binding.		mismatch repair.	DNA metabolism.
IPR003008	IPR003008	Tubulin/FtsZ, GTPase	Tubulin/FtsZ, GTPase
IPR001303	IPR001303	Class II aldolase/adducin, N-terminal	Class II aldolase/adducin, N-terminal
IPR000740	IPR000740	GrpE protein	GrpE protein	adenyl-nucleotide exchange factor activity.protein homodimerization activity.chaperone binding.	adenyl-nucleotide exchange factor activity.protein homodimerization activity.chaperone binding.	protein folding.	protein folding.
IPR000836	IPR000836	Phosphoribosyltransferase	Phosphoribosyltransferase			nucleoside metabolism.	nucleoside metabolism.
IPR008331	IPR008331	Ferritin and Dps	Ferritin and Dps	ferric iron binding.	ferric iron binding.	iron ion homeostasis.	iron ion homeostasis.
IPR000086	IPR000086	NUDIX hydrolase	NUDIX hydrolase
IPR002110	IPR002110	Ankyrin	Ankyrin
IPR000793	IPR000793	ATPase, F1/V1/A1 complex, alpha/beta subunit, C-terminal	ATPase, F1/V1/A1 complex, alpha/beta subunit, C-terminal	hydrogen-transporting ATP synthase activity, rotational mechanism.hydrogen-transporting ATPase activity, rotational mechanism.	hydrogen-transporting ATP synthase activity, rotational mechanism.hydrogen-transporting ATPase activity, rotational mechanism.	ATP biosynthesis.ATP synthesis coupled proton transport.	ATP biosynthesis.ATP synthesis coupled proton transport.	proton-transporting two-sector ATPase complex.	proton-transporting two-sector ATPase complex.
IPR001806	IPR001806	Ras GTPase	Ras GTPase	GTP binding.	GTP binding.	small GTPase mediated signal transduction.	small GTPase mediated signal transduction.
IPR008146	IPR008146	Glutamine synthetase, catalytic region	Glutamine synthetase, catalytic region	glutamate-ammonia ligase activity.	glutamate-ammonia ligase activity.	nitrogen compound metabolism.	nitrogen compound metabolism.
IPR000194	IPR000194	ATPase, F1/V1/A1 complex, alpha/beta subunit, nucleotide-binding	ATPase, F1/V1/A1 complex, alpha/beta subunit, nucleotide-binding	ATP binding.hydrogen-transporting ATP synthase activity, rotational mechanism.hydrogen-transporting ATPase activity, rotational mechanism.	ATP binding.hydrogen-transporting ATP synthase activity, rotational mechanism.hydrogen-transporting ATPase activity, rotational mechanism.	ATP synthesis coupled proton transport.	ATP synthesis coupled proton transport.	proton-transporting two-sector ATPase complex.	proton-transporting two-sector ATPase complex.
IPR004088	IPR004088	KH, type 1	KH, type 1	nucleic acid binding.	nucleic acid binding.
IPR006683	IPR006683	Thioesterase superfamily	Thioesterase superfamily	catalytic activity.	catalytic activity.
IPR001353	IPR001353	20S proteasome, A and B subunits	20S proteasome, A and B subunits	threonine endopeptidase activity.	threonine endopeptidase activity.	ubiquitin-dependent protein catabolism.	ubiquitin-dependent protein catabolism.	proteasome core complex (sensu Eukaryota).	proteasome core complex (sensu Eukaryota).
IPR007695	IPR007696	DNA mismatch repair protein MutS, N-terminal	MutS III	damaged DNA binding.ATP binding.		mismatch repair.	DNA metabolism.
IPR000873	IPR000873	AMP-dependent synthetase and ligase	AMP-dependent synthetase and ligase	catalytic activity.	catalytic activity.	metabolism.	metabolism.
IPR003395	IPR003395	SMC protein, N-terminal	SMC protein, N-terminal	ATP binding.	ATP binding.	chromosome organization and biogenesis.	chromosome organization and biogenesis.	chromosome.	chromosome.
IPR001636	IPR001636	SAICAR synthetase	SAICAR synthetase	phosphoribosylaminoimidazolesuccinocarboxamide synthase activity.	phosphoribosylaminoimidazolesuccinocarboxamide synthase activity.	purine nucleotide biosynthesis.	purine nucleotide biosynthesis.
IPR001650	IPR011545	Helicase, C-terminal	DEAD/DEAH box helicase, N-terminal	nucleic acid binding.helicase activity.ATP binding.	nucleic acid binding.helicase activity.ATP binding.
IPR001404	IPR001404	Heat shock protein Hsp90	Heat shock protein Hsp90	unfolded protein binding.	unfolded protein binding.	protein folding.	protein folding.
IPR003008	IPR008280	Tubulin/FtsZ, GTPase	Tubulin/FtsZ, C-terminal		GTPase activity.GTP binding.		protein polymerization.		protein complex.
IPR007696	IPR007860	MutS III	MutS II		DNA binding.ATP binding.	DNA metabolism.	DNA repair.
IPR000194	IPR000793	ATPase, F1/V1/A1 complex, alpha/beta subunit, nucleotide-binding	ATPase, F1/V1/A1 complex, alpha/beta subunit, C-terminal	ATP binding.hydrogen-transporting ATP synthase activity, rotational mechanism.hydrogen-transporting ATPase activity, rotational mechanism.	hydrogen-transporting ATP synthase activity, rotational mechanism.hydrogen-transporting ATPase activity, rotational mechanism.	ATP synthesis coupled proton transport.	ATP biosynthesis.ATP synthesis coupled proton transport.	proton-transporting two-sector ATPase complex.	proton-transporting two-sector ATPase complex.
IPR001564	IPR001564	Nucleoside diphosphate kinase	Nucleoside diphosphate kinase	nucleoside diphosphate kinase activity.ATP binding.	nucleoside diphosphate kinase activity.ATP binding.	GTP biosynthesis.UTP biosynthesis.CTP biosynthesis.	GTP biosynthesis.UTP biosynthesis.CTP biosynthesis.
IPR001474	IPR001474	GTP cyclohydrolase I	GTP cyclohydrolase I	GTP cyclohydrolase I activity.	GTP cyclohydrolase I activity.	biosynthesis.	biosynthesis.
IPR000432	IPR000432	DNA mismatch repair protein MutS, C-terminal	DNA mismatch repair protein MutS, C-terminal	damaged DNA binding.ATP binding.	damaged DNA binding.ATP binding.	mismatch repair.	mismatch repair.
IPR001804	IPR001804	Isocitrate/isopropylmalate dehydrogenase	Isocitrate/isopropylmalate dehydrogenase	oxidoreductase activity.	oxidoreductase activity.	metabolism.	metabolism.
IPR007695	IPR007860	DNA mismatch repair protein MutS, N-terminal	MutS II	damaged DNA binding.ATP binding.	DNA binding.ATP binding.	mismatch repair.	DNA repair.
IPR002121	IPR002121	HRDC	HRDC	nucleic acid binding.	nucleic acid binding.			intracellular.	intracellular.
IPR000424	IPR000424	Single-strand binding protein/Primosomal replication protein n	Single-strand binding protein/Primosomal replication protein n	single-stranded DNA binding.	single-stranded DNA binding.
IPR000795	IPR004160	Protein synthesis factor, GTP-binding	Elongation factor Tu, C-terminal	GTP binding.	GTP binding.	protein biosynthesis.
IPR007696	IPR007861	MutS III	MutS IV			DNA metabolism.
The DDIs common to E.coli, D.melanogaster and C.elegans. GO annotations within the same category were seperated by a "." sign
domain 1	domain 2	domain 1 name	domain 2 name	domain 1 GO function annotations	domain 2 GO function annotations	domain 1 GO process annotations	domain 2 GO process annotations	domain 1 GO localization annotations	domain 2 GO localization annotations
IPR001553	IPR001553	RecA bacterial DNA recombination	RecA bacterial DNA recombination	DNA binding.ATP binding.DNA-dependent ATPase activity.	DNA binding.ATP binding.DNA-dependent ATPase activity.	DNA metabolism.	DNA metabolism.
IPR004046	IPR004046	Glutathione S-transferase, C-terminal	Glutathione S-transferase, C-terminal
IPR001017	IPR005475	Dehydrogenase, E1 component	Transketolase, central region	oxidoreductase activity, acting on the aldehyde or oxo group of donors, disulfide as acceptor.		metabolism.
IPR000873	IPR000873	AMP-dependent synthetase and ligase	AMP-dependent synthetase and ligase	catalytic activity.	catalytic activity.	metabolism.	metabolism.
IPR002125	IPR002125	CMP/dCMP deaminase, zinc-binding	CMP/dCMP deaminase, zinc-binding	zinc ion binding.hydrolase activity.	zinc ion binding.hydrolase activity.
IPR001159	IPR001159	Double-stranded RNA binding	Double-stranded RNA binding	double-stranded RNA binding.	double-stranded RNA binding.			intracellular.	intracellular.
IPR001636	IPR001636	SAICAR synthetase	SAICAR synthetase	phosphoribosylaminoimidazolesuccinocarboxamide synthase activity.	phosphoribosylaminoimidazolesuccinocarboxamide synthase activity.	purine nucleotide biosynthesis.	purine nucleotide biosynthesis.
IPR004045	IPR004045	Glutathione S-transferase, N-terminal	Glutathione S-transferase, N-terminal
IPR001005	IPR001005	Myb, DNA-binding	Myb, DNA-binding	DNA binding.	DNA binding.			nucleus.	nucleus.
IPR000445	IPR000445	Helix-hairpin-helix motif	Helix-hairpin-helix motif	DNA binding.	DNA binding.			intracellular.	intracellular.
IPR001478	IPR001478	PDZ/DHR/GLGF	PDZ/DHR/GLGF	protein binding.	protein binding.
IPR000031	IPR000031	1-(5-Phosphoribosyl)-5-amino-4-imidazole-carboxylate (AIR) carboxylase	1-(5-Phosphoribosyl)-5-amino-4-imidazole-carboxylate (AIR) carboxylase	phosphoribosylaminoimidazole carboxylase activity.	phosphoribosylaminoimidazole carboxylase activity.	'de novo' IMP biosynthesis.	'de novo' IMP biosynthesis.	phosphoribosylaminoimidazole carboxylase complex.	phosphoribosylaminoimidazole carboxylase complex.
IPR001680	IPR001680	WD-40 repeat	WD-40 repeat
IPR000594	IPR000594	UBA/THIF-type NAD/FAD binding fold	UBA/THIF-type NAD/FAD binding fold	catalytic activity.	catalytic activity.
IPR001650	IPR011545	Helicase, C-terminal	DEAD/DEAH box helicase, N-terminal	nucleic acid binding.helicase activity.ATP binding.	nucleic acid binding.helicase activity.ATP binding.
IPR000182	IPR000182	GCN5-related N-acetyltransferase	GCN5-related N-acetyltransferase	N-acetyltransferase activity.	N-acetyltransferase activity.
IPR003959	IPR003959	AAA ATPase, central region	AAA ATPase, central region	ATP binding.	ATP binding.
IPR011545	IPR011545	DEAD/DEAH box helicase, N-terminal	DEAD/DEAH box helicase, N-terminal	nucleic acid binding.helicase activity.ATP binding.	nucleic acid binding.helicase activity.ATP binding.
IPR001163	IPR001163	Like-Sm ribonucleoprotein, core	Like-Sm ribonucleoprotein, core			mRNA processing.	mRNA processing.	nucleus.small nucleolar ribonucleoprotein complex.	nucleus.small nucleolar ribonucleoprotein complex.
IPR003439	IPR003439	ABC transporter related	ABC transporter related	ATP binding.ATPase activity.	ATP binding.ATPase activity.
IPR002068	IPR002068	Heat shock protein Hsp20	Heat shock protein Hsp20
IPR002017	IPR002017	Spectrin repeat	Spectrin repeat
IPR001474	IPR001474	GTP cyclohydrolase I	GTP cyclohydrolase I	GTP cyclohydrolase I activity.	GTP cyclohydrolase I activity.	biosynthesis.	biosynthesis.
IPR000836	IPR000836	Phosphoribosyltransferase	Phosphoribosyltransferase			nucleoside metabolism.	nucleoside metabolism.
IPR008331	IPR008331	Ferritin and Dps	Ferritin and Dps	ferric iron binding.	ferric iron binding.	iron ion homeostasis.	iron ion homeostasis.
IPR002110	IPR002110	Ankyrin	Ankyrin
IPR002099	IPR003594	DNA mismatch repair protein	ATP-binding region, ATPase-like		ATP binding.	mismatch repair.
IPR004843	IPR004843	Metallophosphoesterase	Metallophosphoesterase	hydrolase activity.	hydrolase activity.
IPR001806	IPR001806	Ras GTPase	Ras GTPase	GTP binding.	GTP binding.	small GTPase mediated signal transduction.	small GTPase mediated signal transduction.
IPR004045	IPR004046	Glutathione S-transferase, N-terminal	Glutathione S-transferase, C-terminal
IPR004088	IPR004088	KH, type 1	KH, type 1	nucleic acid binding.	nucleic acid binding.
IPR001353	IPR001353	20S proteasome, A and B subunits	20S proteasome, A and B subunits	threonine endopeptidase activity.	threonine endopeptidase activity.	ubiquitin-dependent protein catabolism.	ubiquitin-dependent protein catabolism.	proteasome core complex (sensu Eukaryota).	proteasome core complex (sensu Eukaryota).
The DDIs common to E.coli, D.melanogaster, C.elegans and human. GO annotations within the same category were seperated by a "." sign
domain 1	domain 2	domain 1 name	domain 2 name	domain 1 GO function annotations	domain 2 GO function annotations	domain 1 GO process annotations	domain 2 GO process annotations	domain 1 GO localization annotations	domain 2 GO localization annotations
IPR001553	IPR001553	RecA bacterial DNA recombination	RecA bacterial DNA recombination	DNA binding.ATP binding.DNA-dependent ATPase activity.	DNA binding.ATP binding.DNA-dependent ATPase activity.	DNA metabolism.	DNA metabolism.
IPR004046	IPR004046	Glutathione S-transferase, C-terminal	Glutathione S-transferase, C-terminal
IPR001017	IPR005475	Dehydrogenase, E1 component	Transketolase, central region	oxidoreductase activity, acting on the aldehyde or oxo group of donors, disulfide as acceptor.		metabolism.
IPR002125	IPR002125	CMP/dCMP deaminase, zinc-binding	CMP/dCMP deaminase, zinc-binding	zinc ion binding.hydrolase activity.	zinc ion binding.hydrolase activity.
IPR001159	IPR001159	Double-stranded RNA binding	Double-stranded RNA binding	double-stranded RNA binding.	double-stranded RNA binding.			intracellular.	intracellular.
IPR001636	IPR001636	SAICAR synthetase	SAICAR synthetase	phosphoribosylaminoimidazolesuccinocarboxamide synthase activity.	phosphoribosylaminoimidazolesuccinocarboxamide synthase activity.	purine nucleotide biosynthesis.	purine nucleotide biosynthesis.
IPR004045	IPR004045	Glutathione S-transferase, N-terminal	Glutathione S-transferase, N-terminal
IPR000445	IPR000445	Helix-hairpin-helix motif	Helix-hairpin-helix motif	DNA binding.	DNA binding.			intracellular.	intracellular.
IPR001005	IPR001005	Myb, DNA-binding	Myb, DNA-binding	DNA binding.	DNA binding.			nucleus.	nucleus.
IPR001478	IPR001478	PDZ/DHR/GLGF	PDZ/DHR/GLGF	protein binding.	protein binding.
IPR000031	IPR000031	1-(5-Phosphoribosyl)-5-amino-4-imidazole-carboxylate (AIR) carboxylase	1-(5-Phosphoribosyl)-5-amino-4-imidazole-carboxylate (AIR) carboxylase	phosphoribosylaminoimidazole carboxylase activity.	phosphoribosylaminoimidazole carboxylase activity.	'de novo' IMP biosynthesis.	'de novo' IMP biosynthesis.	phosphoribosylaminoimidazole carboxylase complex.	phosphoribosylaminoimidazole carboxylase complex.
IPR000594	IPR000594	UBA/THIF-type NAD/FAD binding fold	UBA/THIF-type NAD/FAD binding fold	catalytic activity.	catalytic activity.
IPR001680	IPR001680	WD-40 repeat	WD-40 repeat
IPR001650	IPR011545	Helicase, C-terminal	DEAD/DEAH box helicase, N-terminal	nucleic acid binding.helicase activity.ATP binding.	nucleic acid binding.helicase activity.ATP binding.
IPR003959	IPR003959	AAA ATPase, central region	AAA ATPase, central region	ATP binding.	ATP binding.
IPR000182	IPR000182	GCN5-related N-acetyltransferase	GCN5-related N-acetyltransferase	N-acetyltransferase activity.	N-acetyltransferase activity.
IPR011545	IPR011545	DEAD/DEAH box helicase, N-terminal	DEAD/DEAH box helicase, N-terminal	nucleic acid binding.helicase activity.ATP binding.	nucleic acid binding.helicase activity.ATP binding.
IPR001163	IPR001163	Like-Sm ribonucleoprotein, core	Like-Sm ribonucleoprotein, core			mRNA processing.	mRNA processing.	nucleus.small nucleolar ribonucleoprotein complex.	nucleus.small nucleolar ribonucleoprotein complex.
IPR003439	IPR003439	ABC transporter related	ABC transporter related	ATP binding.ATPase activity.	ATP binding.ATPase activity.
IPR002068	IPR002068	Heat shock protein Hsp20	Heat shock protein Hsp20
IPR002017	IPR002017	Spectrin repeat	Spectrin repeat
IPR000836	IPR000836	Phosphoribosyltransferase	Phosphoribosyltransferase			nucleoside metabolism.	nucleoside metabolism.
IPR008331	IPR008331	Ferritin and Dps	Ferritin and Dps	ferric iron binding.	ferric iron binding.	iron ion homeostasis.	iron ion homeostasis.
IPR002099	IPR003594	DNA mismatch repair protein	ATP-binding region, ATPase-like		ATP binding.	mismatch repair.
IPR002110	IPR002110	Ankyrin	Ankyrin
IPR004843	IPR004843	Metallophosphoesterase	Metallophosphoesterase	hydrolase activity.	hydrolase activity.
IPR001806	IPR001806	Ras GTPase	Ras GTPase	GTP binding.	GTP binding.	small GTPase mediated signal transduction.	small GTPase mediated signal transduction.
IPR004045	IPR004046	Glutathione S-transferase, N-terminal	Glutathione S-transferase, C-terminal
IPR004088	IPR004088	KH, type 1	KH, type 1	nucleic acid binding.	nucleic acid binding.
IPR001353	IPR001353	20S proteasome, A and B subunits	20S proteasome, A and B subunits	threonine endopeptidase activity.	threonine endopeptidase activity.	ubiquitin-dependent protein catabolism.	ubiquitin-dependent protein catabolism.	proteasome core complex (sensu Eukaryota).	proteasome core complex (sensu Eukaryota).
The DDIs common to E.coli, C.elegans and human. GO annotations within the same category were seperated by a "." sign
domain 1	domain 2	domain 1 name	domain 2 name	domain 1 GO function annotations	domain 2 GO function annotations	domain 1 GO process annotations	domain 2 GO process annotations	domain 1 GO localization annotations	domain 2 GO localization annotations
IPR007861	IPR007861	MutS IV	MutS IV
IPR004046	IPR004046	Glutathione S-transferase, C-terminal	Glutathione S-transferase, C-terminal
IPR001017	IPR005475	Dehydrogenase, E1 component	Transketolase, central region	oxidoreductase activity, acting on the aldehyde or oxo group of donors, disulfide as acceptor.		metabolism.
IPR006680	IPR006680	Amidohydrolase 1	Amidohydrolase 1	hydrolase activity.	hydrolase activity.
IPR004820	IPR004820	Cytidylyltransferase	Cytidylyltransferase	nucleotidyltransferase activity.	nucleotidyltransferase activity.	biosynthesis.	biosynthesis.
IPR003594	IPR003594	ATP-binding region, ATPase-like	ATP-binding region, ATPase-like	ATP binding.	ATP binding.
IPR002125	IPR002125	CMP/dCMP deaminase, zinc-binding	CMP/dCMP deaminase, zinc-binding	zinc ion binding.hydrolase activity.	zinc ion binding.hydrolase activity.
IPR000432	IPR007860	DNA mismatch repair protein MutS, C-terminal	MutS II	damaged DNA binding.ATP binding.	DNA binding.ATP binding.	mismatch repair.	DNA repair.
IPR001159	IPR001159	Double-stranded RNA binding	Double-stranded RNA binding	double-stranded RNA binding.	double-stranded RNA binding.			intracellular.	intracellular.
IPR008280	IPR008280	Tubulin/FtsZ, C-terminal	Tubulin/FtsZ, C-terminal	GTPase activity.GTP binding.	GTPase activity.GTP binding.	protein polymerization.	protein polymerization.	protein complex.	protein complex.
IPR004045	IPR004045	Glutathione S-transferase, N-terminal	Glutathione S-transferase, N-terminal
IPR008146	IPR008147	Glutamine synthetase, catalytic region	Glutamine synthetase, beta-Grasp	glutamate-ammonia ligase activity.	glutamate-ammonia ligase activity.	nitrogen compound metabolism.	glutamine biosynthesis.nitrogen compound metabolism.
IPR000445	IPR000445	Helix-hairpin-helix motif	Helix-hairpin-helix motif	DNA binding.	DNA binding.			intracellular.	intracellular.
IPR001005	IPR001005	Myb, DNA-binding	Myb, DNA-binding	DNA binding.	DNA binding.			nucleus.	nucleus.
IPR000594	IPR000594	UBA/THIF-type NAD/FAD binding fold	UBA/THIF-type NAD/FAD binding fold	catalytic activity.	catalytic activity.
IPR011545	IPR011545	DEAD/DEAH box helicase, N-terminal	DEAD/DEAH box helicase, N-terminal	nucleic acid binding.helicase activity.ATP binding.	nucleic acid binding.helicase activity.ATP binding.
IPR001163	IPR001163	Like-Sm ribonucleoprotein, core	Like-Sm ribonucleoprotein, core			mRNA processing.	mRNA processing.	nucleus.small nucleolar ribonucleoprotein complex.	nucleus.small nucleolar ribonucleoprotein complex.
IPR002085	IPR002085	Alcohol dehydrogenase superfamily, zinc-containing	Alcohol dehydrogenase superfamily, zinc-containing	zinc ion binding.oxidoreductase activity.	zinc ion binding.oxidoreductase activity.
IPR003439	IPR003439	ABC transporter related	ABC transporter related	ATP binding.ATPase activity.	ATP binding.ATPase activity.
IPR000432	IPR007696	DNA mismatch repair protein MutS, C-terminal	MutS III	damaged DNA binding.ATP binding.		mismatch repair.	DNA metabolism.
IPR002068	IPR002068	Heat shock protein Hsp20	Heat shock protein Hsp20
IPR003008	IPR003008	Tubulin/FtsZ, GTPase	Tubulin/FtsZ, GTPase
IPR001303	IPR001303	Class II aldolase/adducin, N-terminal	Class II aldolase/adducin, N-terminal
IPR000836	IPR000836	Phosphoribosyltransferase	Phosphoribosyltransferase			nucleoside metabolism.	nucleoside metabolism.
IPR000086	IPR000086	NUDIX hydrolase	NUDIX hydrolase
IPR008331	IPR008331	Ferritin and Dps	Ferritin and Dps	ferric iron binding.	ferric iron binding.	iron ion homeostasis.	iron ion homeostasis.
IPR002110	IPR002110	Ankyrin	Ankyrin
IPR004843	IPR004843	Metallophosphoesterase	Metallophosphoesterase	hydrolase activity.	hydrolase activity.
IPR001404	IPR003594	Heat shock protein Hsp90	ATP-binding region, ATPase-like	unfolded protein binding.	ATP binding.	protein folding.
IPR001806	IPR001806	Ras GTPase	Ras GTPase	GTP binding.	GTP binding.	small GTPase mediated signal transduction.	small GTPase mediated signal transduction.
IPR008146	IPR008146	Glutamine synthetase, catalytic region	Glutamine synthetase, catalytic region	glutamate-ammonia ligase activity.	glutamate-ammonia ligase activity.	nitrogen compound metabolism.	nitrogen compound metabolism.
IPR004045	IPR004046	Glutathione S-transferase, N-terminal	Glutathione S-transferase, C-terminal
IPR004088	IPR004088	KH, type 1	KH, type 1	nucleic acid binding.	nucleic acid binding.
IPR001353	IPR001353	20S proteasome, A and B subunits	20S proteasome, A and B subunits	threonine endopeptidase activity.	threonine endopeptidase activity.	ubiquitin-dependent protein catabolism.	ubiquitin-dependent protein catabolism.	proteasome core complex (sensu Eukaryota).	proteasome core complex (sensu Eukaryota).
IPR001553	IPR001553	RecA bacterial DNA recombination	RecA bacterial DNA recombination	DNA binding.ATP binding.DNA-dependent ATPase activity.	DNA binding.ATP binding.DNA-dependent ATPase activity.	DNA metabolism.	DNA metabolism.
IPR001450	IPR001450	4Fe-4S ferredoxin, iron-sulfur binding	4Fe-4S ferredoxin, iron-sulfur binding	electron transporter activity.iron ion binding.	electron transporter activity.iron ion binding.	electron transport.	electron transport.
IPR007695	IPR007696	DNA mismatch repair protein MutS, N-terminal	MutS III	damaged DNA binding.ATP binding.		mismatch repair.	DNA metabolism.
IPR003395	IPR003395	SMC protein, N-terminal	SMC protein, N-terminal	ATP binding.	ATP binding.	chromosome organization and biogenesis.	chromosome organization and biogenesis.	chromosome.	chromosome.
IPR001636	IPR001636	SAICAR synthetase	SAICAR synthetase	phosphoribosylaminoimidazolesuccinocarboxamide synthase activity.	phosphoribosylaminoimidazolesuccinocarboxamide synthase activity.	purine nucleotide biosynthesis.	purine nucleotide biosynthesis.
IPR001478	IPR001478	PDZ/DHR/GLGF	PDZ/DHR/GLGF	protein binding.	protein binding.
IPR001680	IPR001680	WD-40 repeat	WD-40 repeat
IPR000031	IPR000031	1-(5-Phosphoribosyl)-5-amino-4-imidazole-carboxylate (AIR) carboxylase	1-(5-Phosphoribosyl)-5-amino-4-imidazole-carboxylate (AIR) carboxylase	phosphoribosylaminoimidazole carboxylase activity.	phosphoribosylaminoimidazole carboxylase activity.	'de novo' IMP biosynthesis.	'de novo' IMP biosynthesis.	phosphoribosylaminoimidazole carboxylase complex.	phosphoribosylaminoimidazole carboxylase complex.
IPR001650	IPR011545	Helicase, C-terminal	DEAD/DEAH box helicase, N-terminal	nucleic acid binding.helicase activity.ATP binding.	nucleic acid binding.helicase activity.ATP binding.
IPR003959	IPR003959	AAA ATPase, central region	AAA ATPase, central region	ATP binding.	ATP binding.
IPR000182	IPR000182	GCN5-related N-acetyltransferase	GCN5-related N-acetyltransferase	N-acetyltransferase activity.	N-acetyltransferase activity.
IPR003008	IPR008280	Tubulin/FtsZ, GTPase	Tubulin/FtsZ, C-terminal		GTPase activity.GTP binding.		protein polymerization.		protein complex.
IPR001404	IPR001404	Heat shock protein Hsp90	Heat shock protein Hsp90	unfolded protein binding.	unfolded protein binding.	protein folding.	protein folding.
IPR007696	IPR007860	MutS III	MutS II		DNA binding.ATP binding.	DNA metabolism.	DNA repair.
IPR001564	IPR001564	Nucleoside diphosphate kinase	Nucleoside diphosphate kinase	nucleoside diphosphate kinase activity.ATP binding.	nucleoside diphosphate kinase activity.ATP binding.	GTP biosynthesis.UTP biosynthesis.CTP biosynthesis.	GTP biosynthesis.UTP biosynthesis.CTP biosynthesis.
IPR002017	IPR002017	Spectrin repeat	Spectrin repeat
IPR001804	IPR001804	Isocitrate/isopropylmalate dehydrogenase	Isocitrate/isopropylmalate dehydrogenase	oxidoreductase activity.	oxidoreductase activity.	metabolism.	metabolism.
IPR000432	IPR000432	DNA mismatch repair protein MutS, C-terminal	DNA mismatch repair protein MutS, C-terminal	damaged DNA binding.ATP binding.	damaged DNA binding.ATP binding.	mismatch repair.	mismatch repair.
IPR007695	IPR007860	DNA mismatch repair protein MutS, N-terminal	MutS II	damaged DNA binding.ATP binding.	DNA binding.ATP binding.	mismatch repair.	DNA repair.
IPR002121	IPR002121	HRDC	HRDC	nucleic acid binding.	nucleic acid binding.			intracellular.	intracellular.
IPR002099	IPR003594	DNA mismatch repair protein	ATP-binding region, ATPase-like		ATP binding.	mismatch repair.
IPR000424	IPR000424	Single-strand binding protein/Primosomal replication protein n	Single-strand binding protein/Primosomal replication protein n	single-stranded DNA binding.	single-stranded DNA binding.
IPR007696	IPR007861	MutS III	MutS IV			DNA metabolism.
The DDIs common to E.coli and S.cerevisiae. GO annotations within the same category were seperated by a "." sign
domain 1	domain 2	domain 1 name	domain 2 name	domain 1 GO function annotations	domain 2 GO function annotations	domain 1 GO process annotations	domain 2 GO process annotations	domain 1 GO localization annotations	domain 2 GO localization annotations
IPR001476	IPR002423	Chaperonin Cpn10	Chaperonin Cpn60/TCP-1	ATP binding.	protein binding.ATP binding.	protein folding.	cellular protein metabolism.
IPR000640	IPR000795	Elongation factor G, C-terminal	Protein synthesis factor, GTP-binding	GTP binding.	GTP binding.		protein biosynthesis.
IPR001017	IPR005475	Dehydrogenase, E1 component	Transketolase, central region	oxidoreductase activity, acting on the aldehyde or oxo group of donors, disulfide as acceptor.		metabolism.
IPR002125	IPR002125	CMP/dCMP deaminase, zinc-binding	CMP/dCMP deaminase, zinc-binding	zinc ion binding.hydrolase activity.	zinc ion binding.hydrolase activity.
IPR001395	IPR001395	Aldo/keto reductase	Aldo/keto reductase	oxidoreductase activity.	oxidoreductase activity.
IPR000131	IPR000131	ATPase, F1 complex, gamma subunit	ATPase, F1 complex, gamma subunit	hydrogen-transporting ATP synthase activity, rotational mechanism.hydrogen-transporting ATPase activity, rotational mechanism.	hydrogen-transporting ATP synthase activity, rotational mechanism.hydrogen-transporting ATPase activity, rotational mechanism.	ATP synthesis coupled proton transport.	ATP synthesis coupled proton transport.	membrane.proton-transporting two-sector ATPase complex.	membrane.proton-transporting two-sector ATPase complex.
IPR001721	IPR001721	Threonine dehydratase, C-terminal	Threonine dehydratase, C-terminal	threonine ammonia-lyase activity.	threonine ammonia-lyase activity.	isoleucine biosynthesis.	isoleucine biosynthesis.
IPR000594	IPR000594	UBA/THIF-type NAD/FAD binding fold	UBA/THIF-type NAD/FAD binding fold	catalytic activity.	catalytic activity.
IPR011545	IPR011545	DEAD/DEAH box helicase, N-terminal	DEAD/DEAH box helicase, N-terminal	nucleic acid binding.helicase activity.ATP binding.	nucleic acid binding.helicase activity.ATP binding.
IPR002939	IPR002939	Chaperone DnaJ, C-terminal	Chaperone DnaJ, C-terminal	unfolded protein binding.	unfolded protein binding.	protein folding.	protein folding.
IPR007081	IPR007120	RNA polymerase Rpb1, domain 5	RNA polymerase Rpb2, domain 6	DNA binding.DNA-directed RNA polymerase activity.	DNA binding.DNA-directed RNA polymerase activity.	transcription.	transcription.
IPR006035	IPR006035	Arginase/agmatinase/formiminoglutamase	Arginase/agmatinase/formiminoglutamase	catalytic activity.	catalytic activity.
IPR001544	IPR001544	Aminotransferase, class IV	Aminotransferase, class IV	catalytic activity.	catalytic activity.	metabolism.	metabolism.
IPR007066	IPR007081	RNA polymerase Rpb1, domain 3	RNA polymerase Rpb1, domain 5	DNA binding.DNA-directed RNA polymerase activity.	DNA binding.DNA-directed RNA polymerase activity.	transcription.	transcription.
IPR004839	IPR004839	Aminotransferase, class I and II	Aminotransferase, class I and II	transferase activity, transferring nitrogenous groups.	transferase activity, transferring nitrogenous groups.	biosynthesis.	biosynthesis.
IPR005474	IPR005476	Transketolase, N-terminal	Transketolase, C-terminal
IPR002504	IPR002504	ATP-NAD/AcoX kinase	ATP-NAD/AcoX kinase	NAD+ kinase activity.	NAD+ kinase activity.	metabolism.	metabolism.
IPR000991	IPR005801	Glutamine amidotransferase class-I	Anthranilate synthase component I and chorismate binding protein	catalytic activity.			biosynthesis.
IPR003029	IPR003029	RNA binding S1	RNA binding S1	RNA binding.	RNA binding.
IPR000795	IPR005517	Protein synthesis factor, GTP-binding	Elongation factor G, domain IV	GTP binding.	GTP binding.	protein biosynthesis.
IPR002474	IPR005479	Carbamoyl-phosphate synthase, small chain	Carbamoyl-phosphate synthase L chain, ATP-binding	carbamoyl-phosphate synthase activity.ATP binding.	ATP binding.	nitrogen compound metabolism.
IPR001023	IPR001023	Heat shock protein Hsp70	Heat shock protein Hsp70	ATP binding.	ATP binding.
IPR003135	IPR003135	ATP-dependent carboxylate-amine ligase-like, ATP-grasp	ATP-dependent carboxylate-amine ligase-like, ATP-grasp
IPR000722	IPR011261	RNA polymerase, alpha subunit	RNA polymerase, dimerisation	DNA binding.DNA-directed RNA polymerase activity.	DNA-directed RNA polymerase activity.protein dimerization activity.	transcription.	transcription.	nucleus.
IPR004045	IPR004046	Glutathione S-transferase, N-terminal	Glutathione S-transferase, C-terminal
IPR000866	IPR000866	Alkyl hydroperoxide reductase/ Thiol specific antioxidant/ Mal allergen	Alkyl hydroperoxide reductase/ Thiol specific antioxidant/ Mal allergen
IPR007081	IPR007645	RNA polymerase Rpb1, domain 5	RNA polymerase Rpb2, domain 3	DNA binding.DNA-directed RNA polymerase activity.	DNA binding.DNA-directed RNA polymerase activity.	transcription.	transcription.
IPR004161	IPR004161	Elongation factor Tu, domain 2	Elongation factor Tu, domain 2	GTP binding.	GTP binding.
IPR000722	IPR007641	RNA polymerase, alpha subunit	RNA polymerase Rpb2, domain 7	DNA binding.DNA-directed RNA polymerase activity.	DNA binding.DNA-directed RNA polymerase activity.	transcription.	transcription.	nucleus.
IPR005475	IPR005475	Transketolase, central region	Transketolase, central region
IPR002423	IPR002423	Chaperonin Cpn60/TCP-1	Chaperonin Cpn60/TCP-1	protein binding.ATP binding.	protein binding.ATP binding.	cellular protein metabolism.	cellular protein metabolism.
IPR001553	IPR001553	RecA bacterial DNA recombination	RecA bacterial DNA recombination	DNA binding.ATP binding.DNA-dependent ATPase activity.	DNA binding.ATP binding.DNA-dependent ATPase activity.	DNA metabolism.	DNA metabolism.
IPR011576	IPR011576	Pyridoxamine 5'-phosphate oxidase-related, FMN-binding	Pyridoxamine 5'-phosphate oxidase-related, FMN-binding	FMN binding.	FMN binding.
IPR001450	IPR001450	4Fe-4S ferredoxin, iron-sulfur binding	4Fe-4S ferredoxin, iron-sulfur binding	electron transporter activity.iron ion binding.	electron transporter activity.iron ion binding.	electron transport.	electron transport.
IPR000851	IPR001912	Ribosomal protein S5	Ribosomal protein S4	structural constituent of ribosome.	structural constituent of ribosome.	protein biosynthesis.	protein biosynthesis.	intracellular.ribosome.	intracellular.ribosome.
IPR007120	IPR011262	RNA polymerase Rpb2, domain 6	RNA polymerase, insert	DNA binding.DNA-directed RNA polymerase activity.	DNA-directed RNA polymerase activity.protein dimerization activity.	transcription.	transcription.
IPR000788	IPR005144	Ribonucleotide reductase large subunit, C-terminal	ATP-cone	ribonucleoside-diphosphate reductase activity.		DNA replication.		ribonucleoside-diphosphate reductase complex.
IPR007901	IPR007901	MoeZ/MoeB	MoeZ/MoeB
IPR004154	IPR004154	Anticodon-binding	Anticodon-binding	aminoacyl-tRNA ligase activity.ATP binding.	aminoacyl-tRNA ligase activity.ATP binding.	protein biosynthesis.	protein biosynthesis.
IPR001305	IPR002939	DnaJ central region	Chaperone DnaJ, C-terminal	heat shock protein binding.unfolded protein binding.	unfolded protein binding.	protein folding.	protein folding.
IPR004468	IPR004468	CTP synthase	CTP synthase	CTP synthase activity.	CTP synthase activity.	pyrimidine nucleotide biosynthesis.	pyrimidine nucleotide biosynthesis.
IPR002300	IPR002300	Aminoacyl-tRNA synthetase, class Ia	Aminoacyl-tRNA synthetase, class Ia	aminoacyl-tRNA ligase activity.ATP binding.	aminoacyl-tRNA ligase activity.ATP binding.	tRNA aminoacylation for protein translation.	tRNA aminoacylation for protein translation.
IPR001680	IPR001680	WD-40 repeat	WD-40 repeat
IPR000031	IPR000031	1-(5-Phosphoribosyl)-5-amino-4-imidazole-carboxylate (AIR) carboxylase	1-(5-Phosphoribosyl)-5-amino-4-imidazole-carboxylate (AIR) carboxylase	phosphoribosylaminoimidazole carboxylase activity.	phosphoribosylaminoimidazole carboxylase activity.	'de novo' IMP biosynthesis.	'de novo' IMP biosynthesis.	phosphoribosylaminoimidazole carboxylase complex.	phosphoribosylaminoimidazole carboxylase complex.
IPR000358	IPR000358	Ribonucleotide reductase	Ribonucleotide reductase	ribonucleoside-diphosphate reductase activity.	ribonucleoside-diphosphate reductase activity.	deoxyribonucleoside diphosphate metabolism.	deoxyribonucleoside diphosphate metabolism.
IPR000722	IPR006110	RNA polymerase, alpha subunit	RNA polymerase Rpb6	DNA binding.DNA-directed RNA polymerase activity.	DNA binding.DNA-directed RNA polymerase activity.	transcription.	transcription, DNA-dependent.	nucleus.
IPR000182	IPR000182	GCN5-related N-acetyltransferase	GCN5-related N-acetyltransferase	N-acetyltransferase activity.	N-acetyltransferase activity.
IPR001296	IPR001296	Glycosyl transferase, group 1	Glycosyl transferase, group 1			biosynthesis.	biosynthesis.
IPR000991	IPR000991	Glutamine amidotransferase class-I	Glutamine amidotransferase class-I	catalytic activity.	catalytic activity.
IPR005476	IPR005476	Transketolase, C-terminal	Transketolase, C-terminal
IPR000194	IPR004100	ATPase, F1/V1/A1 complex, alpha/beta subunit, nucleotide-binding	ATPase, F1/V1/A1 complex, alpha/beta subunit, N-terminal	ATP binding.hydrogen-transporting ATP synthase activity, rotational mechanism.hydrogen-transporting ATPase activity, rotational mechanism.	hydrogen-transporting ATP synthase activity, rotational mechanism.hydrogen-transporting ATPase activity, rotational mechanism.	ATP synthesis coupled proton transport.	ATP synthesis coupled proton transport.	proton-transporting two-sector ATPase complex.	proton-transporting two-sector ATPase complex.
IPR002314	IPR002314	tRNA synthetase, class II (G, H, P and S)	tRNA synthetase, class II (G, H, P and S)	aminoacyl-tRNA ligase activity.ATP binding.	aminoacyl-tRNA ligase activity.ATP binding.	tRNA aminoacylation for protein translation.	tRNA aminoacylation for protein translation.
IPR008254	IPR008254	Flavodoxin/nitric oxide synthase	Flavodoxin/nitric oxide synthase	FMN binding.oxidoreductase activity.	FMN binding.oxidoreductase activity.
IPR006139	IPR006140	D-isomer specific 2-hydroxyacid dehydrogenase, catalytic region	D-isomer specific 2-hydroxyacid dehydrogenase, NAD-binding	oxidoreductase activity, acting on the CH-OH group of donors, NAD or NADP as acceptor.NAD binding.	oxidoreductase activity, acting on the CH-OH group of donors, NAD or NADP as acceptor.	metabolism.	L-serine biosynthesis.
IPR007066	IPR007120	RNA polymerase Rpb1, domain 3	RNA polymerase Rpb2, domain 6	DNA binding.DNA-directed RNA polymerase activity.	DNA binding.DNA-directed RNA polymerase activity.	transcription.	transcription.
IPR002912	IPR006140	Amino acid-binding ACT	D-isomer specific 2-hydroxyacid dehydrogenase, NAD-binding	amino acid binding.	oxidoreductase activity, acting on the CH-OH group of donors, NAD or NADP as acceptor.	metabolism.	L-serine biosynthesis.
IPR000994	IPR000994	Peptidase M24	Peptidase M24	metalloexopeptidase activity.	metalloexopeptidase activity.	proteolysis.	proteolysis.
IPR001247	IPR004088	Exoribonuclease	KH, type 1	3'-5'-exoribonuclease activity.RNA binding.	nucleic acid binding.	RNA processing.
IPR007861	IPR007861	MutS IV	MutS IV
IPR006163	IPR008278	Phosphopantetheine-binding	4'-phosphopantetheinyl transferase	cofactor binding.	magnesium ion binding.phosphopantetheinyltransferase activity.		fatty acid biosynthesis.
IPR003959	IPR004176	AAA ATPase, central region	Clp, N terminal	ATP binding.	protein binding.ATP binding.		protein metabolism.
IPR000642	IPR003959	Peptidase M41	AAA ATPase, central region	metalloendopeptidase activity.ATP binding.	ATP binding.	proteolysis.
IPR000092	IPR000092	Polyprenyl synthetase	Polyprenyl synthetase			isoprenoid biosynthesis.	isoprenoid biosynthesis.
IPR003819	IPR003819	Taurine catabolism dioxygenase TauD/TfdA	Taurine catabolism dioxygenase TauD/TfdA	oxidoreductase activity.	oxidoreductase activity.	electron transport.	electron transport.
IPR008280	IPR008280	Tubulin/FtsZ, C-terminal	Tubulin/FtsZ, C-terminal	GTPase activity.GTP binding.	GTPase activity.GTP binding.	protein polymerization.	protein polymerization.	protein complex.	protein complex.
IPR001241	IPR003594	DNA topoisomerase, type IIA, subunit B or N-terminal	ATP-binding region, ATPase-like	DNA binding.DNA topoisomerase (ATP-hydrolyzing) activity.ATP binding.	ATP binding.	DNA topological change.DNA unwinding during replication.		chromosome.
IPR001159	IPR001159	Double-stranded RNA binding	Double-stranded RNA binding	double-stranded RNA binding.	double-stranded RNA binding.			intracellular.	intracellular.
IPR001476	IPR001476	Chaperonin Cpn10	Chaperonin Cpn10	ATP binding.	ATP binding.	protein folding.	protein folding.
IPR000445	IPR000445	Helix-hairpin-helix motif	Helix-hairpin-helix motif	DNA binding.	DNA binding.			intracellular.	intracellular.
IPR001005	IPR001005	Myb, DNA-binding	Myb, DNA-binding	DNA binding.	DNA binding.			nucleus.	nucleus.
IPR005834	IPR005834	Haloacid dehalogenase-like hydrolase	Haloacid dehalogenase-like hydrolase	catalytic activity.	catalytic activity.	metabolism.	metabolism.
IPR000991	IPR005480	Glutamine amidotransferase class-I	Carbamoyl-phosphate synthetase large chain, oligomerisation	catalytic activity.	carbamoyl-phosphate synthase activity.		arginine biosynthesis.pyrimidine base biosynthesis.		cytoplasm.
IPR004160	IPR004160	Elongation factor Tu, C-terminal	Elongation factor Tu, C-terminal	GTP binding.	GTP binding.
IPR001789	IPR008207	Response regulator receiver	Hpt	two-component response regulator activity.	two-component sensor activity.	two-component signal transduction system (phosphorelay).regulation of transcription, DNA-dependent.	two-component signal transduction system (phosphorelay).
IPR003439	IPR003439	ABC transporter related	ABC transporter related	ATP binding.ATPase activity.	ATP binding.ATPase activity.
IPR002085	IPR002085	Alcohol dehydrogenase superfamily, zinc-containing	Alcohol dehydrogenase superfamily, zinc-containing	zinc ion binding.oxidoreductase activity.	zinc ion binding.oxidoreductase activity.
IPR000793	IPR004100	ATPase, F1/V1/A1 complex, alpha/beta subunit, C-terminal	ATPase, F1/V1/A1 complex, alpha/beta subunit, N-terminal	hydrogen-transporting ATP synthase activity, rotational mechanism.hydrogen-transporting ATPase activity, rotational mechanism.	hydrogen-transporting ATP synthase activity, rotational mechanism.hydrogen-transporting ATPase activity, rotational mechanism.	ATP biosynthesis.ATP synthesis coupled proton transport.	ATP synthesis coupled proton transport.	proton-transporting two-sector ATPase complex.	proton-transporting two-sector ATPase complex.
IPR000432	IPR007696	DNA mismatch repair protein MutS, C-terminal	MutS III	damaged DNA binding.ATP binding.		mismatch repair.	DNA metabolism.
IPR006110	IPR007641	RNA polymerase Rpb6	RNA polymerase Rpb2, domain 7	DNA binding.DNA-directed RNA polymerase activity.	DNA binding.DNA-directed RNA polymerase activity.	transcription, DNA-dependent.	transcription.
IPR006171	IPR011545	TOPRIM	DEAD/DEAH box helicase, N-terminal	nucleic acid binding.	nucleic acid binding.helicase activity.ATP binding.	DNA modification.
IPR000114	IPR001684	Ribosomal protein L16	Ribosomal protein L27	structural constituent of ribosome.	structural constituent of ribosome.	protein biosynthesis.	protein biosynthesis.	intracellular.ribosome.	intracellular.ribosome.
IPR000991	IPR006805	Glutamine amidotransferase class-I	Anthranilate synthase component I, N-terminal	catalytic activity.	oxo-acid-lyase activity.		biosynthesis.
IPR007081	IPR007641	RNA polymerase Rpb1, domain 5	RNA polymerase Rpb2, domain 7	DNA binding.DNA-directed RNA polymerase activity.	DNA binding.DNA-directed RNA polymerase activity.	transcription.	transcription.
IPR002020	IPR002020	Citrate synthase	Citrate synthase	transferase activity, transferring acyl groups, acyl groups converted into alkyl on transfer.	transferase activity, transferring acyl groups, acyl groups converted into alkyl on transfer.	main pathways of carbohydrate metabolism.	main pathways of carbohydrate metabolism.
IPR000014	IPR000014	PAS	PAS	signal transducer activity.	signal transducer activity.	signal transduction.	signal transduction.
IPR002110	IPR002110	Ankyrin	Ankyrin
IPR002319	IPR005146	Phenylalanyl-tRNA synthetase, class IIc	B3/4	phenylalanine-tRNA ligase activity.ATP binding.		phenylalanyl-tRNA aminoacylation.
IPR000793	IPR000793	ATPase, F1/V1/A1 complex, alpha/beta subunit, C-terminal	ATPase, F1/V1/A1 complex, alpha/beta subunit, C-terminal	hydrogen-transporting ATP synthase activity, rotational mechanism.hydrogen-transporting ATPase activity, rotational mechanism.	hydrogen-transporting ATP synthase activity, rotational mechanism.hydrogen-transporting ATPase activity, rotational mechanism.	ATP biosynthesis.ATP synthesis coupled proton transport.	ATP biosynthesis.ATP synthesis coupled proton transport.	proton-transporting two-sector ATPase complex.	proton-transporting two-sector ATPase complex.
IPR001806	IPR001806	Ras GTPase	Ras GTPase	GTP binding.	GTP binding.	small GTPase mediated signal transduction.	small GTPase mediated signal transduction.
IPR000194	IPR000194	ATPase, F1/V1/A1 complex, alpha/beta subunit, nucleotide-binding	ATPase, F1/V1/A1 complex, alpha/beta subunit, nucleotide-binding	ATP binding.hydrogen-transporting ATP synthase activity, rotational mechanism.hydrogen-transporting ATPase activity, rotational mechanism.	ATP binding.hydrogen-transporting ATP synthase activity, rotational mechanism.hydrogen-transporting ATPase activity, rotational mechanism.	ATP synthesis coupled proton transport.	ATP synthesis coupled proton transport.	proton-transporting two-sector ATPase complex.	proton-transporting two-sector ATPase complex.
IPR002912	IPR002912	Amino acid-binding ACT	Amino acid-binding ACT	amino acid binding.	amino acid binding.	metabolism.	metabolism.
IPR006110	IPR007081	RNA polymerase Rpb6	RNA polymerase Rpb1, domain 5	DNA binding.DNA-directed RNA polymerase activity.	DNA binding.DNA-directed RNA polymerase activity.	transcription, DNA-dependent.	transcription.
IPR011261	IPR011262	RNA polymerase, dimerisation	RNA polymerase, insert	DNA-directed RNA polymerase activity.protein dimerization activity.	DNA-directed RNA polymerase activity.protein dimerization activity.	transcription.	transcription.
IPR007695	IPR007696	DNA mismatch repair protein MutS, N-terminal	MutS III	damaged DNA binding.ATP binding.		mismatch repair.	DNA metabolism.
IPR003382	IPR003382	Flavoprotein	Flavoprotein
IPR000722	IPR007080	RNA polymerase, alpha subunit	RNA polymerase Rpb1, domain 1	DNA binding.DNA-directed RNA polymerase activity.	DNA binding.DNA-directed RNA polymerase activity.	transcription.	transcription.	nucleus.
IPR007080	IPR007641	RNA polymerase Rpb1, domain 1	RNA polymerase Rpb2, domain 7	DNA binding.DNA-directed RNA polymerase activity.	DNA binding.DNA-directed RNA polymerase activity.	transcription.	transcription.
IPR005135	IPR005135	Endonuclease/exonuclease/phosphatase	Endonuclease/exonuclease/phosphatase
IPR000131	IPR000194	ATPase, F1 complex, gamma subunit	ATPase, F1/V1/A1 complex, alpha/beta subunit, nucleotide-binding	hydrogen-transporting ATP synthase activity, rotational mechanism.hydrogen-transporting ATPase activity, rotational mechanism.	ATP binding.hydrogen-transporting ATP synthase activity, rotational mechanism.hydrogen-transporting ATPase activity, rotational mechanism.	ATP synthesis coupled proton transport.	ATP synthesis coupled proton transport.	membrane.proton-transporting two-sector ATPase complex.	proton-transporting two-sector ATPase complex.
IPR000873	IPR000873	AMP-dependent synthetase and ligase	AMP-dependent synthetase and ligase	catalytic activity.	catalytic activity.	metabolism.	metabolism.
IPR007066	IPR011262	RNA polymerase Rpb1, domain 3	RNA polymerase, insert	DNA binding.DNA-directed RNA polymerase activity.	DNA-directed RNA polymerase activity.protein dimerization activity.	transcription.	transcription.
IPR007120	IPR011261	RNA polymerase Rpb2, domain 6	RNA polymerase, dimerisation	DNA binding.DNA-directed RNA polymerase activity.	DNA-directed RNA polymerase activity.protein dimerization activity.	transcription.	transcription.
IPR001404	IPR001404	Heat shock protein Hsp90	Heat shock protein Hsp90	unfolded protein binding.	unfolded protein binding.	protein folding.	protein folding.
IPR002035	IPR002035	von Willebrand factor, type A	von Willebrand factor, type A
IPR000131	IPR000793	ATPase, F1 complex, gamma subunit	ATPase, F1/V1/A1 complex, alpha/beta subunit, C-terminal	hydrogen-transporting ATP synthase activity, rotational mechanism.hydrogen-transporting ATPase activity, rotational mechanism.	hydrogen-transporting ATP synthase activity, rotational mechanism.hydrogen-transporting ATPase activity, rotational mechanism.	ATP synthesis coupled proton transport.	ATP biosynthesis.ATP synthesis coupled proton transport.	membrane.proton-transporting two-sector ATPase complex.	proton-transporting two-sector ATPase complex.
IPR007696	IPR007860	MutS III	MutS II		DNA binding.ATP binding.	DNA metabolism.	DNA repair.
IPR001564	IPR001564	Nucleoside diphosphate kinase	Nucleoside diphosphate kinase	nucleoside diphosphate kinase activity.ATP binding.	nucleoside diphosphate kinase activity.ATP binding.	GTP biosynthesis.UTP biosynthesis.CTP biosynthesis.	GTP biosynthesis.UTP biosynthesis.CTP biosynthesis.
IPR000194	IPR000793	ATPase, F1/V1/A1 complex, alpha/beta subunit, nucleotide-binding	ATPase, F1/V1/A1 complex, alpha/beta subunit, C-terminal	ATP binding.hydrogen-transporting ATP synthase activity, rotational mechanism.hydrogen-transporting ATPase activity, rotational mechanism.	hydrogen-transporting ATP synthase activity, rotational mechanism.hydrogen-transporting ATPase activity, rotational mechanism.	ATP synthesis coupled proton transport.	ATP biosynthesis.ATP synthesis coupled proton transport.	proton-transporting two-sector ATPase complex.	proton-transporting two-sector ATPase complex.
IPR003000	IPR003000	Silent information regulator protein Sir2	Silent information regulator protein Sir2	DNA binding.	DNA binding.	chromatin silencing.regulation of transcription, DNA-dependent.	chromatin silencing.regulation of transcription, DNA-dependent.	chromatin silencing complex.	chromatin silencing complex.
IPR007695	IPR007860	DNA mismatch repair protein MutS, N-terminal	MutS II	damaged DNA binding.ATP binding.	DNA binding.ATP binding.	mismatch repair.	DNA repair.
IPR007081	IPR007083	RNA polymerase Rpb1, domain 5	RNA polymerase Rpb1, domain 4	DNA binding.DNA-directed RNA polymerase activity.	DNA binding.DNA-directed RNA polymerase activity.	transcription.	transcription.
IPR002912	IPR006139	Amino acid-binding ACT	D-isomer specific 2-hydroxyacid dehydrogenase, catalytic region	amino acid binding.	oxidoreductase activity, acting on the CH-OH group of donors, NAD or NADP as acceptor.NAD binding.	metabolism.	metabolism.
IPR000795	IPR004160	Protein synthesis factor, GTP-binding	Elongation factor Tu, C-terminal	GTP binding.	GTP binding.	protein biosynthesis.
IPR001310	IPR001310	Histidine triad (HIT) protein	Histidine triad (HIT) protein
IPR003694	IPR003694	NAD+ synthase	NAD+ synthase	NAD+ synthase (glutamine-hydrolyzing) activity.ATP binding.	NAD+ synthase (glutamine-hydrolyzing) activity.ATP binding.	NAD biosynthesis.	NAD biosynthesis.
IPR001451	IPR001451	Bacterial transferase hexapeptide repeat	Bacterial transferase hexapeptide repeat
IPR004820	IPR004820	Cytidylyltransferase	Cytidylyltransferase	nucleotidyltransferase activity.	nucleotidyltransferase activity.	biosynthesis.	biosynthesis.
IPR004045	IPR004045	Glutathione S-transferase, N-terminal	Glutathione S-transferase, N-terminal
IPR002562	IPR002562	3'-5' exonuclease	3'-5' exonuclease	nucleic acid binding.3'-5' exonuclease activity.	nucleic acid binding.3'-5' exonuclease activity.			intracellular.	intracellular.
IPR000722	IPR007066	RNA polymerase, alpha subunit	RNA polymerase Rpb1, domain 3	DNA binding.DNA-directed RNA polymerase activity.	DNA binding.DNA-directed RNA polymerase activity.	transcription.	transcription.	nucleus.
IPR001017	IPR001017	Dehydrogenase, E1 component	Dehydrogenase, E1 component	oxidoreductase activity, acting on the aldehyde or oxo group of donors, disulfide as acceptor.	oxidoreductase activity, acting on the aldehyde or oxo group of donors, disulfide as acceptor.	metabolism.	metabolism.
IPR001163	IPR001163	Like-Sm ribonucleoprotein, core	Like-Sm ribonucleoprotein, core			mRNA processing.	mRNA processing.	nucleus.small nucleolar ribonucleoprotein complex.	nucleus.small nucleolar ribonucleoprotein complex.
IPR001327	IPR001327	Pyridine nucleotide-disulphide oxidoreductase, NAD-binding region	Pyridine nucleotide-disulphide oxidoreductase, NAD-binding region	disulfide oxidoreductase activity.	disulfide oxidoreductase activity.	electron transport.	electron transport.
IPR001241	IPR001241	DNA topoisomerase, type IIA, subunit B or N-terminal	DNA topoisomerase, type IIA, subunit B or N-terminal	DNA binding.DNA topoisomerase (ATP-hydrolyzing) activity.ATP binding.	DNA binding.DNA topoisomerase (ATP-hydrolyzing) activity.ATP binding.	DNA topological change.DNA unwinding during replication.	DNA topological change.DNA unwinding during replication.	chromosome.	chromosome.
IPR002068	IPR002068	Heat shock protein Hsp20	Heat shock protein Hsp20
IPR007083	IPR007645	RNA polymerase Rpb1, domain 4	RNA polymerase Rpb2, domain 3	DNA binding.DNA-directed RNA polymerase activity.	DNA binding.DNA-directed RNA polymerase activity.	transcription.	transcription.
IPR003661	IPR003661	Histidine kinase A, N-terminal	Histidine kinase A, N-terminal	two-component sensor activity.	two-component sensor activity.	signal transduction.	signal transduction.	membrane.	membrane.
IPR005475	IPR005476	Transketolase, central region	Transketolase, C-terminal
IPR004843	IPR004843	Metallophosphoesterase	Metallophosphoesterase	hydrolase activity.	hydrolase activity.
IPR001404	IPR003594	Heat shock protein Hsp90	ATP-binding region, ATPase-like	unfolded protein binding.	ATP binding.	protein folding.
IPR007080	IPR007080	RNA polymerase Rpb1, domain 1	RNA polymerase Rpb1, domain 1	DNA binding.DNA-directed RNA polymerase activity.	DNA binding.DNA-directed RNA polymerase activity.	transcription.	transcription.
IPR000583	IPR000583	Glutamine amidotransferase, class-II	Glutamine amidotransferase, class-II			metabolism.	metabolism.
IPR005835	IPR005835	Nucleotidyl transferase	Nucleotidyl transferase	nucleotidyltransferase activity.	nucleotidyltransferase activity.	biosynthesis.	biosynthesis.
IPR000795	IPR000795	Protein synthesis factor, GTP-binding	Protein synthesis factor, GTP-binding	GTP binding.	GTP binding.	protein biosynthesis.	protein biosynthesis.
IPR007080	IPR007120	RNA polymerase Rpb1, domain 1	RNA polymerase Rpb2, domain 6	DNA binding.DNA-directed RNA polymerase activity.	DNA binding.DNA-directed RNA polymerase activity.	transcription.	transcription.
IPR000594	IPR007901	UBA/THIF-type NAD/FAD binding fold	MoeZ/MoeB	catalytic activity.
IPR000577	IPR000577	Carbohydrate kinase, FGGY	Carbohydrate kinase, FGGY			carbohydrate metabolism.	carbohydrate metabolism.
IPR001763	IPR001763	Rhodanese-like	Rhodanese-like
IPR002121	IPR002562	HRDC	3'-5' exonuclease	nucleic acid binding.	nucleic acid binding.3'-5' exonuclease activity.			intracellular.	intracellular.
IPR000991	IPR005479	Glutamine amidotransferase class-I	Carbamoyl-phosphate synthase L chain, ATP-binding	catalytic activity.	ATP binding.
IPR008162	IPR008162	Inorganic pyrophosphatase	Inorganic pyrophosphatase	magnesium ion binding.inorganic diphosphatase activity.	magnesium ion binding.inorganic diphosphatase activity.	phosphate metabolism.	phosphate metabolism.	cytoplasm.	cytoplasm.
IPR004100	IPR004100	ATPase, F1/V1/A1 complex, alpha/beta subunit, N-terminal	ATPase, F1/V1/A1 complex, alpha/beta subunit, N-terminal	hydrogen-transporting ATP synthase activity, rotational mechanism.hydrogen-transporting ATPase activity, rotational mechanism.	hydrogen-transporting ATP synthase activity, rotational mechanism.hydrogen-transporting ATPase activity, rotational mechanism.	ATP synthesis coupled proton transport.	ATP synthesis coupled proton transport.	proton-transporting two-sector ATPase complex.	proton-transporting two-sector ATPase complex.
IPR002474	IPR005480	Carbamoyl-phosphate synthase, small chain	Carbamoyl-phosphate synthetase large chain, oligomerisation	carbamoyl-phosphate synthase activity.ATP binding.	carbamoyl-phosphate synthase activity.	nitrogen compound metabolism.	arginine biosynthesis.pyrimidine base biosynthesis.		cytoplasm.
IPR003959	IPR003959	AAA ATPase, central region	AAA ATPase, central region	ATP binding.	ATP binding.
IPR007066	IPR011261	RNA polymerase Rpb1, domain 3	RNA polymerase, dimerisation	DNA binding.DNA-directed RNA polymerase activity.	DNA-directed RNA polymerase activity.protein dimerization activity.	transcription.	transcription.
IPR000991	IPR004468	Glutamine amidotransferase class-I	CTP synthase	catalytic activity.	CTP synthase activity.		pyrimidine nucleotide biosynthesis.
IPR002319	IPR005147	Phenylalanyl-tRNA synthetase, class IIc	tRNA synthetase, B5	phenylalanine-tRNA ligase activity.ATP binding.		phenylalanyl-tRNA aminoacylation.
IPR006198	IPR006198	Peptidase S24, S26A and S26B	Peptidase S24, S26A and S26B	serine-type peptidase activity.	serine-type peptidase activity.	proteolysis.	proteolysis.
IPR001247	IPR001247	Exoribonuclease	Exoribonuclease	3'-5'-exoribonuclease activity.RNA binding.	3'-5'-exoribonuclease activity.RNA binding.	RNA processing.	RNA processing.
IPR002017	IPR002017	Spectrin repeat	Spectrin repeat
IPR001926	IPR001926	Pyridoxal-5'-phosphate-dependent enzyme, beta subunit	Pyridoxal-5'-phosphate-dependent enzyme, beta subunit	catalytic activity.	catalytic activity.	metabolism.	metabolism.
IPR000795	IPR004161	Protein synthesis factor, GTP-binding	Elongation factor Tu, domain 2	GTP binding.	GTP binding.	protein biosynthesis.
IPR001045	IPR001045	Spermine synthase	Spermine synthase	catalytic activity.	catalytic activity.
IPR002099	IPR003594	DNA mismatch repair protein	ATP-binding region, ATPase-like		ATP binding.	mismatch repair.
IPR007083	IPR007120	RNA polymerase Rpb1, domain 4	RNA polymerase Rpb2, domain 6	DNA binding.DNA-directed RNA polymerase activity.	DNA binding.DNA-directed RNA polymerase activity.	transcription.	transcription.
IPR001912	IPR005324	Ribosomal protein S4	Ribosomal protein S5, C-terminal	structural constituent of ribosome.	structural constituent of ribosome.	protein biosynthesis.	protein biosynthesis.	intracellular.ribosome.	intracellular.ribosome.
IPR007083	IPR011261	RNA polymerase Rpb1, domain 4	RNA polymerase, dimerisation	DNA binding.DNA-directed RNA polymerase activity.	DNA-directed RNA polymerase activity.protein dimerization activity.	transcription.	transcription.
IPR004160	IPR004161	Elongation factor Tu, C-terminal	Elongation factor Tu, domain 2	GTP binding.	GTP binding.
IPR005474	IPR005475	Transketolase, N-terminal	Transketolase, central region
IPR000023	IPR000023	Phosphofructokinase	Phosphofructokinase	6-phosphofructokinase activity.	6-phosphofructokinase activity.	glycolysis.	glycolysis.	6-phosphofructokinase complex.	6-phosphofructokinase complex.
IPR004046	IPR004046	Glutathione S-transferase, C-terminal	Glutathione S-transferase, C-terminal
IPR003594	IPR003594	ATP-binding region, ATPase-like	ATP-binding region, ATPase-like	ATP binding.	ATP binding.
IPR000432	IPR007860	DNA mismatch repair protein MutS, C-terminal	MutS II	damaged DNA binding.ATP binding.	DNA binding.ATP binding.	mismatch repair.	DNA repair.
IPR000851	IPR001865	Ribosomal protein S5	Ribosomal protein S2	structural constituent of ribosome.	structural constituent of ribosome.	protein biosynthesis.	protein biosynthesis.	intracellular.ribosome.	intracellular.ribosome.
IPR000794	IPR000794	Beta-ketoacyl synthase	Beta-ketoacyl synthase	catalytic activity.	catalytic activity.	fatty acid biosynthesis.	fatty acid biosynthesis.
IPR002129	IPR002129	Pyridoxal-dependent decarboxylase	Pyridoxal-dependent decarboxylase	carboxy-lyase activity.	carboxy-lyase activity.	carboxylic acid metabolism.	carboxylic acid metabolism.
IPR002314	IPR004154	tRNA synthetase, class II (G, H, P and S)	Anticodon-binding	aminoacyl-tRNA ligase activity.ATP binding.	aminoacyl-tRNA ligase activity.ATP binding.	tRNA aminoacylation for protein translation.	protein biosynthesis.
IPR001537	IPR001537	tRNA/rRNA methyltransferase, SpoU	tRNA/rRNA methyltransferase, SpoU	RNA binding.RNA methyltransferase activity.	RNA binding.RNA methyltransferase activity.	RNA processing.	RNA processing.
IPR001753	IPR001753	Enoyl-CoA hydratase/isomerase	Enoyl-CoA hydratase/isomerase	catalytic activity.	catalytic activity.	metabolism.	metabolism.
IPR002197	IPR002197	Helix-turn-helix, Fis-type	Helix-turn-helix, Fis-type	transcription factor activity.	transcription factor activity.	regulation of transcription, DNA-dependent.	regulation of transcription, DNA-dependent.
IPR003959	IPR011546	AAA ATPase, central region	Peptidase M41, FtsH extracellular	ATP binding.	metalloendopeptidase activity.ATP binding.zinc ion binding.				integral to membrane.
IPR003008	IPR003008	Tubulin/FtsZ, GTPase	Tubulin/FtsZ, GTPase
IPR005474	IPR005474	Transketolase, N-terminal	Transketolase, N-terminal
IPR001303	IPR001303	Class II aldolase/adducin, N-terminal	Class II aldolase/adducin, N-terminal
IPR007080	IPR007081	RNA polymerase Rpb1, domain 1	RNA polymerase Rpb1, domain 5	DNA binding.DNA-directed RNA polymerase activity.	DNA binding.DNA-directed RNA polymerase activity.	transcription.	transcription.
IPR000740	IPR000740	GrpE protein	GrpE protein	adenyl-nucleotide exchange factor activity.protein homodimerization activity.chaperone binding.	adenyl-nucleotide exchange factor activity.protein homodimerization activity.chaperone binding.	protein folding.	protein folding.
IPR000836	IPR000836	Phosphoribosyltransferase	Phosphoribosyltransferase			nucleoside metabolism.	nucleoside metabolism.
IPR000722	IPR007081	RNA polymerase, alpha subunit	RNA polymerase Rpb1, domain 5	DNA binding.DNA-directed RNA polymerase activity.	DNA binding.DNA-directed RNA polymerase activity.	transcription.	transcription.	nucleus.
IPR001247	IPR003029	Exoribonuclease	RNA binding S1	3'-5'-exoribonuclease activity.RNA binding.	RNA binding.	RNA processing.
IPR007066	IPR007083	RNA polymerase Rpb1, domain 3	RNA polymerase Rpb1, domain 4	DNA binding.DNA-directed RNA polymerase activity.	DNA binding.DNA-directed RNA polymerase activity.	transcription.	transcription.
IPR000276	IPR000276	Rhodopsin-like GPCR superfamily	Rhodopsin-like GPCR superfamily	rhodopsin-like receptor activity.	rhodopsin-like receptor activity.	G-protein coupled receptor protein signaling pathway.	G-protein coupled receptor protein signaling pathway.	integral to membrane.	integral to membrane.
IPR001721	IPR001926	Threonine dehydratase, C-terminal	Pyridoxal-5'-phosphate-dependent enzyme, beta subunit	threonine ammonia-lyase activity.	catalytic activity.	isoleucine biosynthesis.	metabolism.
IPR011261	IPR011261	RNA polymerase, dimerisation	RNA polymerase, dimerisation	DNA-directed RNA polymerase activity.protein dimerization activity.	DNA-directed RNA polymerase activity.protein dimerization activity.	transcription.	transcription.
IPR006140	IPR006140	D-isomer specific 2-hydroxyacid dehydrogenase, NAD-binding	D-isomer specific 2-hydroxyacid dehydrogenase, NAD-binding	oxidoreductase activity, acting on the CH-OH group of donors, NAD or NADP as acceptor.	oxidoreductase activity, acting on the CH-OH group of donors, NAD or NADP as acceptor.	L-serine biosynthesis.	L-serine biosynthesis.
IPR001078	IPR001078	Catalytic domain of components of various dehydrogenase complexes	Catalytic domain of components of various dehydrogenase complexes	acyltransferase activity.	acyltransferase activity.	metabolism.	metabolism.
IPR004088	IPR004088	KH, type 1	KH, type 1	nucleic acid binding.	nucleic acid binding.
IPR001353	IPR001353	20S proteasome, A and B subunits	20S proteasome, A and B subunits	threonine endopeptidase activity.	threonine endopeptidase activity.	ubiquitin-dependent protein catabolism.	ubiquitin-dependent protein catabolism.	proteasome core complex (sensu Eukaryota).	proteasome core complex (sensu Eukaryota).
IPR002818	IPR002818	ThiJ/PfpI	ThiJ/PfpI
IPR000788	IPR000788	Ribonucleotide reductase large subunit, C-terminal	Ribonucleotide reductase large subunit, C-terminal	ribonucleoside-diphosphate reductase activity.	ribonucleoside-diphosphate reductase activity.	DNA replication.	DNA replication.	ribonucleoside-diphosphate reductase complex.	ribonucleoside-diphosphate reductase complex.
IPR003395	IPR003395	SMC protein, N-terminal	SMC protein, N-terminal	ATP binding.	ATP binding.	chromosome organization and biogenesis.	chromosome organization and biogenesis.	chromosome.	chromosome.
IPR003029	IPR004088	RNA binding S1	KH, type 1	RNA binding.	nucleic acid binding.
IPR000999	IPR000999	Ribonuclease III	Ribonuclease III	RNA binding.ribonuclease III activity.	RNA binding.ribonuclease III activity.	RNA processing.	RNA processing.
IPR000740	IPR001023	GrpE protein	Heat shock protein Hsp70	adenyl-nucleotide exchange factor activity.protein homodimerization activity.chaperone binding.	ATP binding.	protein folding.
IPR000683	IPR000683	Oxidoreductase, N-terminal	Oxidoreductase, N-terminal	oxidoreductase activity.	oxidoreductase activity.	electron transport.metabolism.	electron transport.metabolism.
IPR000722	IPR007120	RNA polymerase, alpha subunit	RNA polymerase Rpb2, domain 6	DNA binding.DNA-directed RNA polymerase activity.	DNA binding.DNA-directed RNA polymerase activity.	transcription.	transcription.	nucleus.
IPR002379	IPR002379	ATPase, F0/V0 complex, subunit C	ATPase, F0/V0 complex, subunit C	hydrogen-transporting ATP synthase activity, rotational mechanism.hydrogen-transporting ATPase activity, rotational mechanism.	hydrogen-transporting ATP synthase activity, rotational mechanism.hydrogen-transporting ATPase activity, rotational mechanism.	ATP synthesis coupled proton transport.	ATP synthesis coupled proton transport.	membrane.proton-transporting two-sector ATPase complex.	membrane.proton-transporting two-sector ATPase complex.
IPR001650	IPR011545	Helicase, C-terminal	DEAD/DEAH box helicase, N-terminal	nucleic acid binding.helicase activity.ATP binding.	nucleic acid binding.helicase activity.ATP binding.
IPR003008	IPR008280	Tubulin/FtsZ, GTPase	Tubulin/FtsZ, C-terminal		GTPase activity.GTP binding.		protein polymerization.		protein complex.
IPR000560	IPR000560	Histidine acid phosphatase	Histidine acid phosphatase	acid phosphatase activity.	acid phosphatase activity.
IPR004176	IPR004176	Clp, N terminal	Clp, N terminal	protein binding.ATP binding.	protein binding.ATP binding.	protein metabolism.	protein metabolism.
IPR004044	IPR004088	KH, type 2	KH, type 1	nucleic acid binding.	nucleic acid binding.
IPR001474	IPR001474	GTP cyclohydrolase I	GTP cyclohydrolase I	GTP cyclohydrolase I activity.	GTP cyclohydrolase I activity.	biosynthesis.	biosynthesis.
IPR001789	IPR001789	Response regulator receiver	Response regulator receiver	two-component response regulator activity.	two-component response regulator activity.	two-component signal transduction system (phosphorelay).regulation of transcription, DNA-dependent.	two-component signal transduction system (phosphorelay).regulation of transcription, DNA-dependent.
IPR006034	IPR006034	Asparaginase/glutaminase	Asparaginase/glutaminase			amino acid metabolism.	amino acid metabolism.
IPR002917	IPR004044	GTP-binding protein, HSR1-related	KH, type 2	GTP binding.	nucleic acid binding.			intracellular.
IPR000432	IPR000432	DNA mismatch repair protein MutS, C-terminal	DNA mismatch repair protein MutS, C-terminal	damaged DNA binding.ATP binding.	damaged DNA binding.ATP binding.	mismatch repair.	mismatch repair.
IPR001804	IPR001804	Isocitrate/isopropylmalate dehydrogenase	Isocitrate/isopropylmalate dehydrogenase	oxidoreductase activity.	oxidoreductase activity.	metabolism.	metabolism.
IPR001357	IPR001357	BRCT	BRCT					intracellular.	intracellular.
IPR002121	IPR002121	HRDC	HRDC	nucleic acid binding.	nucleic acid binding.			intracellular.	intracellular.
IPR007696	IPR007861	MutS III	MutS IV			DNA metabolism.
IPR002917	IPR002917	GTP-binding protein, HSR1-related	GTP-binding protein, HSR1-related	GTP binding.	GTP binding.			intracellular.	intracellular.
The DDIs common to E.coli, D.melanogaster and S.cerevisiae. GO annotations within the same category were seperated by a "." sign
domain 1	domain 2	domain 1 name	domain 2 name	domain 1 GO function annotations	domain 2 GO function annotations	domain 1 GO process annotations	domain 2 GO process annotations	domain 1 GO localization annotations	domain 2 GO localization annotations
IPR004046	IPR004046	Glutathione S-transferase, C-terminal	Glutathione S-transferase, C-terminal
IPR001451	IPR001451	Bacterial transferase hexapeptide repeat	Bacterial transferase hexapeptide repeat
IPR001017	IPR005475	Dehydrogenase, E1 component	Transketolase, central region	oxidoreductase activity, acting on the aldehyde or oxo group of donors, disulfide as acceptor.		metabolism.
IPR002125	IPR002125	CMP/dCMP deaminase, zinc-binding	CMP/dCMP deaminase, zinc-binding	zinc ion binding.hydrolase activity.	zinc ion binding.hydrolase activity.
IPR001395	IPR001395	Aldo/keto reductase	Aldo/keto reductase	oxidoreductase activity.	oxidoreductase activity.
IPR001159	IPR001159	Double-stranded RNA binding	Double-stranded RNA binding	double-stranded RNA binding.	double-stranded RNA binding.			intracellular.	intracellular.
IPR004045	IPR004045	Glutathione S-transferase, N-terminal	Glutathione S-transferase, N-terminal
IPR001005	IPR001005	Myb, DNA-binding	Myb, DNA-binding	DNA binding.	DNA binding.			nucleus.	nucleus.
IPR000445	IPR000445	Helix-hairpin-helix motif	Helix-hairpin-helix motif	DNA binding.	DNA binding.			intracellular.	intracellular.
IPR000594	IPR000594	UBA/THIF-type NAD/FAD binding fold	UBA/THIF-type NAD/FAD binding fold	catalytic activity.	catalytic activity.
IPR011545	IPR011545	DEAD/DEAH box helicase, N-terminal	DEAD/DEAH box helicase, N-terminal	nucleic acid binding.helicase activity.ATP binding.	nucleic acid binding.helicase activity.ATP binding.
IPR001163	IPR001163	Like-Sm ribonucleoprotein, core	Like-Sm ribonucleoprotein, core			mRNA processing.	mRNA processing.	nucleus.small nucleolar ribonucleoprotein complex.	nucleus.small nucleolar ribonucleoprotein complex.
IPR002197	IPR002197	Helix-turn-helix, Fis-type	Helix-turn-helix, Fis-type	transcription factor activity.	transcription factor activity.	regulation of transcription, DNA-dependent.	regulation of transcription, DNA-dependent.
IPR001753	IPR001753	Enoyl-CoA hydratase/isomerase	Enoyl-CoA hydratase/isomerase	catalytic activity.	catalytic activity.	metabolism.	metabolism.
IPR003439	IPR003439	ABC transporter related	ABC transporter related	ATP binding.ATPase activity.	ATP binding.ATPase activity.
IPR002068	IPR002068	Heat shock protein Hsp20	Heat shock protein Hsp20
IPR002504	IPR002504	ATP-NAD/AcoX kinase	ATP-NAD/AcoX kinase	NAD+ kinase activity.	NAD+ kinase activity.	metabolism.	metabolism.
IPR000836	IPR000836	Phosphoribosyltransferase	Phosphoribosyltransferase			nucleoside metabolism.	nucleoside metabolism.
IPR005475	IPR005476	Transketolase, central region	Transketolase, C-terminal
IPR002110	IPR002110	Ankyrin	Ankyrin
IPR001247	IPR003029	Exoribonuclease	RNA binding S1	3'-5'-exoribonuclease activity.RNA binding.	RNA binding.	RNA processing.
IPR004843	IPR004843	Metallophosphoesterase	Metallophosphoesterase	hydrolase activity.	hydrolase activity.
IPR000276	IPR000276	Rhodopsin-like GPCR superfamily	Rhodopsin-like GPCR superfamily	rhodopsin-like receptor activity.	rhodopsin-like receptor activity.	G-protein coupled receptor protein signaling pathway.	G-protein coupled receptor protein signaling pathway.	integral to membrane.	integral to membrane.
IPR001806	IPR001806	Ras GTPase	Ras GTPase	GTP binding.	GTP binding.	small GTPase mediated signal transduction.	small GTPase mediated signal transduction.
IPR011261	IPR011261	RNA polymerase, dimerisation	RNA polymerase, dimerisation	DNA-directed RNA polymerase activity.protein dimerization activity.	DNA-directed RNA polymerase activity.protein dimerization activity.	transcription.	transcription.
IPR004045	IPR004046	Glutathione S-transferase, N-terminal	Glutathione S-transferase, C-terminal
IPR004088	IPR004088	KH, type 1	KH, type 1	nucleic acid binding.	nucleic acid binding.
IPR005835	IPR005835	Nucleotidyl transferase	Nucleotidyl transferase	nucleotidyltransferase activity.	nucleotidyltransferase activity.	biosynthesis.	biosynthesis.
IPR001353	IPR001353	20S proteasome, A and B subunits	20S proteasome, A and B subunits	threonine endopeptidase activity.	threonine endopeptidase activity.	ubiquitin-dependent protein catabolism.	ubiquitin-dependent protein catabolism.	proteasome core complex (sensu Eukaryota).	proteasome core complex (sensu Eukaryota).
IPR002912	IPR002912	Amino acid-binding ACT	Amino acid-binding ACT	amino acid binding.	amino acid binding.	metabolism.	metabolism.
IPR005475	IPR005475	Transketolase, central region	Transketolase, central region
IPR002423	IPR002423	Chaperonin Cpn60/TCP-1	Chaperonin Cpn60/TCP-1	protein binding.ATP binding.	protein binding.ATP binding.	cellular protein metabolism.	cellular protein metabolism.
IPR001553	IPR001553	RecA bacterial DNA recombination	RecA bacterial DNA recombination	DNA binding.ATP binding.DNA-dependent ATPase activity.	DNA binding.ATP binding.DNA-dependent ATPase activity.	DNA metabolism.	DNA metabolism.
IPR011261	IPR011262	RNA polymerase, dimerisation	RNA polymerase, insert	DNA-directed RNA polymerase activity.protein dimerization activity.	DNA-directed RNA polymerase activity.protein dimerization activity.	transcription.	transcription.
IPR000873	IPR000873	AMP-dependent synthetase and ligase	AMP-dependent synthetase and ligase	catalytic activity.	catalytic activity.	metabolism.	metabolism.
IPR004154	IPR004154	Anticodon-binding	Anticodon-binding	aminoacyl-tRNA ligase activity.ATP binding.	aminoacyl-tRNA ligase activity.ATP binding.	protein biosynthesis.	protein biosynthesis.
IPR000683	IPR000683	Oxidoreductase, N-terminal	Oxidoreductase, N-terminal	oxidoreductase activity.	oxidoreductase activity.	electron transport.metabolism.	electron transport.metabolism.
IPR004468	IPR004468	CTP synthase	CTP synthase	CTP synthase activity.	CTP synthase activity.	pyrimidine nucleotide biosynthesis.	pyrimidine nucleotide biosynthesis.
IPR001680	IPR001680	WD-40 repeat	WD-40 repeat
IPR000031	IPR000031	1-(5-Phosphoribosyl)-5-amino-4-imidazole-carboxylate (AIR) carboxylase	1-(5-Phosphoribosyl)-5-amino-4-imidazole-carboxylate (AIR) carboxylase	phosphoribosylaminoimidazole carboxylase activity.	phosphoribosylaminoimidazole carboxylase activity.	'de novo' IMP biosynthesis.	'de novo' IMP biosynthesis.	phosphoribosylaminoimidazole carboxylase complex.	phosphoribosylaminoimidazole carboxylase complex.
IPR001650	IPR011545	Helicase, C-terminal	DEAD/DEAH box helicase, N-terminal	nucleic acid binding.helicase activity.ATP binding.	nucleic acid binding.helicase activity.ATP binding.
IPR000182	IPR000182	GCN5-related N-acetyltransferase	GCN5-related N-acetyltransferase	N-acetyltransferase activity.	N-acetyltransferase activity.
IPR003959	IPR003959	AAA ATPase, central region	AAA ATPase, central region	ATP binding.	ATP binding.
IPR000991	IPR000991	Glutamine amidotransferase class-I	Glutamine amidotransferase class-I	catalytic activity.	catalytic activity.
IPR000991	IPR004468	Glutamine amidotransferase class-I	CTP synthase	catalytic activity.	CTP synthase activity.		pyrimidine nucleotide biosynthesis.
IPR005476	IPR005476	Transketolase, C-terminal	Transketolase, C-terminal
IPR002017	IPR002017	Spectrin repeat	Spectrin repeat
IPR001247	IPR001247	Exoribonuclease	Exoribonuclease	3'-5'-exoribonuclease activity.RNA binding.	3'-5'-exoribonuclease activity.RNA binding.	RNA processing.	RNA processing.
IPR001474	IPR001474	GTP cyclohydrolase I	GTP cyclohydrolase I	GTP cyclohydrolase I activity.	GTP cyclohydrolase I activity.	biosynthesis.	biosynthesis.
IPR001926	IPR001926	Pyridoxal-5'-phosphate-dependent enzyme, beta subunit	Pyridoxal-5'-phosphate-dependent enzyme, beta subunit	catalytic activity.	catalytic activity.	metabolism.	metabolism.
IPR002099	IPR003594	DNA mismatch repair protein	ATP-binding region, ATPase-like		ATP binding.	mismatch repair.
The DDIs common to E.coli, D.melanogaster, S.cerevisiae and human. GO annotations within the same category were seperated by a "." sign
domain 1	domain 2	domain 1 name	domain 2 name	domain 1 GO function annotations	domain 2 GO function annotations	domain 1 GO process annotations	domain 2 GO process annotations	domain 1 GO localization annotations	domain 2 GO localization annotations
IPR004046	IPR004046	Glutathione S-transferase, C-terminal	Glutathione S-transferase, C-terminal
IPR001451	IPR001451	Bacterial transferase hexapeptide repeat	Bacterial transferase hexapeptide repeat
IPR001017	IPR005475	Dehydrogenase, E1 component	Transketolase, central region	oxidoreductase activity, acting on the aldehyde or oxo group of donors, disulfide as acceptor.		metabolism.
IPR002125	IPR002125	CMP/dCMP deaminase, zinc-binding	CMP/dCMP deaminase, zinc-binding	zinc ion binding.hydrolase activity.	zinc ion binding.hydrolase activity.
IPR001395	IPR001395	Aldo/keto reductase	Aldo/keto reductase	oxidoreductase activity.	oxidoreductase activity.
IPR001159	IPR001159	Double-stranded RNA binding	Double-stranded RNA binding	double-stranded RNA binding.	double-stranded RNA binding.			intracellular.	intracellular.
IPR004045	IPR004045	Glutathione S-transferase, N-terminal	Glutathione S-transferase, N-terminal
IPR000445	IPR000445	Helix-hairpin-helix motif	Helix-hairpin-helix motif	DNA binding.	DNA binding.			intracellular.	intracellular.
IPR001005	IPR001005	Myb, DNA-binding	Myb, DNA-binding	DNA binding.	DNA binding.			nucleus.	nucleus.
IPR000594	IPR000594	UBA/THIF-type NAD/FAD binding fold	UBA/THIF-type NAD/FAD binding fold	catalytic activity.	catalytic activity.
IPR011545	IPR011545	DEAD/DEAH box helicase, N-terminal	DEAD/DEAH box helicase, N-terminal	nucleic acid binding.helicase activity.ATP binding.	nucleic acid binding.helicase activity.ATP binding.
IPR001163	IPR001163	Like-Sm ribonucleoprotein, core	Like-Sm ribonucleoprotein, core			mRNA processing.	mRNA processing.	nucleus.small nucleolar ribonucleoprotein complex.	nucleus.small nucleolar ribonucleoprotein complex.
IPR001753	IPR001753	Enoyl-CoA hydratase/isomerase	Enoyl-CoA hydratase/isomerase	catalytic activity.	catalytic activity.	metabolism.	metabolism.
IPR003439	IPR003439	ABC transporter related	ABC transporter related	ATP binding.ATPase activity.	ATP binding.ATPase activity.
IPR002068	IPR002068	Heat shock protein Hsp20	Heat shock protein Hsp20
IPR000836	IPR000836	Phosphoribosyltransferase	Phosphoribosyltransferase			nucleoside metabolism.	nucleoside metabolism.
IPR005475	IPR005476	Transketolase, central region	Transketolase, C-terminal
IPR002110	IPR002110	Ankyrin	Ankyrin
IPR001247	IPR003029	Exoribonuclease	RNA binding S1	3'-5'-exoribonuclease activity.RNA binding.	RNA binding.	RNA processing.
IPR004843	IPR004843	Metallophosphoesterase	Metallophosphoesterase	hydrolase activity.	hydrolase activity.
IPR000276	IPR000276	Rhodopsin-like GPCR superfamily	Rhodopsin-like GPCR superfamily	rhodopsin-like receptor activity.	rhodopsin-like receptor activity.	G-protein coupled receptor protein signaling pathway.	G-protein coupled receptor protein signaling pathway.	integral to membrane.	integral to membrane.
IPR001806	IPR001806	Ras GTPase	Ras GTPase	GTP binding.	GTP binding.	small GTPase mediated signal transduction.	small GTPase mediated signal transduction.
IPR011261	IPR011261	RNA polymerase, dimerisation	RNA polymerase, dimerisation	DNA-directed RNA polymerase activity.protein dimerization activity.	DNA-directed RNA polymerase activity.protein dimerization activity.	transcription.	transcription.
IPR004045	IPR004046	Glutathione S-transferase, N-terminal	Glutathione S-transferase, C-terminal
IPR004088	IPR004088	KH, type 1	KH, type 1	nucleic acid binding.	nucleic acid binding.
IPR005835	IPR005835	Nucleotidyl transferase	Nucleotidyl transferase	nucleotidyltransferase activity.	nucleotidyltransferase activity.	biosynthesis.	biosynthesis.
IPR001353	IPR001353	20S proteasome, A and B subunits	20S proteasome, A and B subunits	threonine endopeptidase activity.	threonine endopeptidase activity.	ubiquitin-dependent protein catabolism.	ubiquitin-dependent protein catabolism.	proteasome core complex (sensu Eukaryota).	proteasome core complex (sensu Eukaryota).
IPR002912	IPR002912	Amino acid-binding ACT	Amino acid-binding ACT	amino acid binding.	amino acid binding.	metabolism.	metabolism.
IPR005475	IPR005475	Transketolase, central region	Transketolase, central region
IPR002423	IPR002423	Chaperonin Cpn60/TCP-1	Chaperonin Cpn60/TCP-1	protein binding.ATP binding.	protein binding.ATP binding.	cellular protein metabolism.	cellular protein metabolism.
IPR001553	IPR001553	RecA bacterial DNA recombination	RecA bacterial DNA recombination	DNA binding.ATP binding.DNA-dependent ATPase activity.	DNA binding.ATP binding.DNA-dependent ATPase activity.	DNA metabolism.	DNA metabolism.
IPR011261	IPR011262	RNA polymerase, dimerisation	RNA polymerase, insert	DNA-directed RNA polymerase activity.protein dimerization activity.	DNA-directed RNA polymerase activity.protein dimerization activity.	transcription.	transcription.
IPR004154	IPR004154	Anticodon-binding	Anticodon-binding	aminoacyl-tRNA ligase activity.ATP binding.	aminoacyl-tRNA ligase activity.ATP binding.	protein biosynthesis.	protein biosynthesis.
IPR004468	IPR004468	CTP synthase	CTP synthase	CTP synthase activity.	CTP synthase activity.	pyrimidine nucleotide biosynthesis.	pyrimidine nucleotide biosynthesis.
IPR001680	IPR001680	WD-40 repeat	WD-40 repeat
IPR000031	IPR000031	1-(5-Phosphoribosyl)-5-amino-4-imidazole-carboxylate (AIR) carboxylase	1-(5-Phosphoribosyl)-5-amino-4-imidazole-carboxylate (AIR) carboxylase	phosphoribosylaminoimidazole carboxylase activity.	phosphoribosylaminoimidazole carboxylase activity.	'de novo' IMP biosynthesis.	'de novo' IMP biosynthesis.	phosphoribosylaminoimidazole carboxylase complex.	phosphoribosylaminoimidazole carboxylase complex.
IPR001650	IPR011545	Helicase, C-terminal	DEAD/DEAH box helicase, N-terminal	nucleic acid binding.helicase activity.ATP binding.	nucleic acid binding.helicase activity.ATP binding.
IPR000182	IPR000182	GCN5-related N-acetyltransferase	GCN5-related N-acetyltransferase	N-acetyltransferase activity.	N-acetyltransferase activity.
IPR003959	IPR003959	AAA ATPase, central region	AAA ATPase, central region	ATP binding.	ATP binding.
IPR000991	IPR000991	Glutamine amidotransferase class-I	Glutamine amidotransferase class-I	catalytic activity.	catalytic activity.
IPR000991	IPR004468	Glutamine amidotransferase class-I	CTP synthase	catalytic activity.	CTP synthase activity.		pyrimidine nucleotide biosynthesis.
IPR005476	IPR005476	Transketolase, C-terminal	Transketolase, C-terminal
IPR001247	IPR001247	Exoribonuclease	Exoribonuclease	3'-5'-exoribonuclease activity.RNA binding.	3'-5'-exoribonuclease activity.RNA binding.	RNA processing.	RNA processing.
IPR002017	IPR002017	Spectrin repeat	Spectrin repeat
IPR001926	IPR001926	Pyridoxal-5'-phosphate-dependent enzyme, beta subunit	Pyridoxal-5'-phosphate-dependent enzyme, beta subunit	catalytic activity.	catalytic activity.	metabolism.	metabolism.
IPR002099	IPR003594	DNA mismatch repair protein	ATP-binding region, ATPase-like		ATP binding.	mismatch repair.
The DDIs common to E.coli, S.cerevisiae and human. GO annotations within the same category were seperated by a "." sign
domain 1	domain 2	domain 1 name	domain 2 name	domain 1 GO function annotations	domain 2 GO function annotations	domain 1 GO process annotations	domain 2 GO process annotations	domain 1 GO localization annotations	domain 2 GO localization annotations
IPR001476	IPR002423	Chaperonin Cpn10	Chaperonin Cpn60/TCP-1	ATP binding.	protein binding.ATP binding.	protein folding.	cellular protein metabolism.
IPR001451	IPR001451	Bacterial transferase hexapeptide repeat	Bacterial transferase hexapeptide repeat
IPR001017	IPR005475	Dehydrogenase, E1 component	Transketolase, central region	oxidoreductase activity, acting on the aldehyde or oxo group of donors, disulfide as acceptor.		metabolism.
IPR004820	IPR004820	Cytidylyltransferase	Cytidylyltransferase	nucleotidyltransferase activity.	nucleotidyltransferase activity.	biosynthesis.	biosynthesis.
IPR002125	IPR002125	CMP/dCMP deaminase, zinc-binding	CMP/dCMP deaminase, zinc-binding	zinc ion binding.hydrolase activity.	zinc ion binding.hydrolase activity.
IPR001395	IPR001395	Aldo/keto reductase	Aldo/keto reductase	oxidoreductase activity.	oxidoreductase activity.
IPR004045	IPR004045	Glutathione S-transferase, N-terminal	Glutathione S-transferase, N-terminal
IPR002562	IPR002562	3'-5' exonuclease	3'-5' exonuclease	nucleic acid binding.3'-5' exonuclease activity.	nucleic acid binding.3'-5' exonuclease activity.			intracellular.	intracellular.
IPR000594	IPR000594	UBA/THIF-type NAD/FAD binding fold	UBA/THIF-type NAD/FAD binding fold	catalytic activity.	catalytic activity.
IPR011545	IPR011545	DEAD/DEAH box helicase, N-terminal	DEAD/DEAH box helicase, N-terminal	nucleic acid binding.helicase activity.ATP binding.	nucleic acid binding.helicase activity.ATP binding.
IPR001163	IPR001163	Like-Sm ribonucleoprotein, core	Like-Sm ribonucleoprotein, core			mRNA processing.	mRNA processing.	nucleus.small nucleolar ribonucleoprotein complex.	nucleus.small nucleolar ribonucleoprotein complex.
IPR001017	IPR001017	Dehydrogenase, E1 component	Dehydrogenase, E1 component	oxidoreductase activity, acting on the aldehyde or oxo group of donors, disulfide as acceptor.	oxidoreductase activity, acting on the aldehyde or oxo group of donors, disulfide as acceptor.	metabolism.	metabolism.
IPR006035	IPR006035	Arginase/agmatinase/formiminoglutamase	Arginase/agmatinase/formiminoglutamase	catalytic activity.	catalytic activity.
IPR001327	IPR001327	Pyridine nucleotide-disulphide oxidoreductase, NAD-binding region	Pyridine nucleotide-disulphide oxidoreductase, NAD-binding region	disulfide oxidoreductase activity.	disulfide oxidoreductase activity.	electron transport.	electron transport.
IPR001241	IPR001241	DNA topoisomerase, type IIA, subunit B or N-terminal	DNA topoisomerase, type IIA, subunit B or N-terminal	DNA binding.DNA topoisomerase (ATP-hydrolyzing) activity.ATP binding.	DNA binding.DNA topoisomerase (ATP-hydrolyzing) activity.ATP binding.	DNA topological change.DNA unwinding during replication.	DNA topological change.DNA unwinding during replication.	chromosome.	chromosome.
IPR001544	IPR001544	Aminotransferase, class IV	Aminotransferase, class IV	catalytic activity.	catalytic activity.	metabolism.	metabolism.
IPR002068	IPR002068	Heat shock protein Hsp20	Heat shock protein Hsp20
IPR004839	IPR004839	Aminotransferase, class I and II	Aminotransferase, class I and II	transferase activity, transferring nitrogenous groups.	transferase activity, transferring nitrogenous groups.	biosynthesis.	biosynthesis.
IPR005474	IPR005476	Transketolase, N-terminal	Transketolase, C-terminal
IPR005475	IPR005476	Transketolase, central region	Transketolase, C-terminal
IPR001023	IPR001023	Heat shock protein Hsp70	Heat shock protein Hsp70	ATP binding.	ATP binding.
IPR004843	IPR004843	Metallophosphoesterase	Metallophosphoesterase	hydrolase activity.	hydrolase activity.
IPR001404	IPR003594	Heat shock protein Hsp90	ATP-binding region, ATPase-like	unfolded protein binding.	ATP binding.	protein folding.
IPR000866	IPR000866	Alkyl hydroperoxide reductase/ Thiol specific antioxidant/ Mal allergen	Alkyl hydroperoxide reductase/ Thiol specific antioxidant/ Mal allergen
IPR004045	IPR004046	Glutathione S-transferase, N-terminal	Glutathione S-transferase, C-terminal
IPR005835	IPR005835	Nucleotidyl transferase	Nucleotidyl transferase	nucleotidyltransferase activity.	nucleotidyltransferase activity.	biosynthesis.	biosynthesis.
IPR005475	IPR005475	Transketolase, central region	Transketolase, central region
IPR002423	IPR002423	Chaperonin Cpn60/TCP-1	Chaperonin Cpn60/TCP-1	protein binding.ATP binding.	protein binding.ATP binding.	cellular protein metabolism.	cellular protein metabolism.
IPR001553	IPR001553	RecA bacterial DNA recombination	RecA bacterial DNA recombination	DNA binding.ATP binding.DNA-dependent ATPase activity.	DNA binding.ATP binding.DNA-dependent ATPase activity.	DNA metabolism.	DNA metabolism.
IPR001450	IPR001450	4Fe-4S ferredoxin, iron-sulfur binding	4Fe-4S ferredoxin, iron-sulfur binding	electron transporter activity.iron ion binding.	electron transporter activity.iron ion binding.	electron transport.	electron transport.
IPR000577	IPR000577	Carbohydrate kinase, FGGY	Carbohydrate kinase, FGGY			carbohydrate metabolism.	carbohydrate metabolism.
IPR002121	IPR002562	HRDC	3'-5' exonuclease	nucleic acid binding.	nucleic acid binding.3'-5' exonuclease activity.			intracellular.	intracellular.
IPR004154	IPR004154	Anticodon-binding	Anticodon-binding	aminoacyl-tRNA ligase activity.ATP binding.	aminoacyl-tRNA ligase activity.ATP binding.	protein biosynthesis.	protein biosynthesis.
IPR000031	IPR000031	1-(5-Phosphoribosyl)-5-amino-4-imidazole-carboxylate (AIR) carboxylase	1-(5-Phosphoribosyl)-5-amino-4-imidazole-carboxylate (AIR) carboxylase	phosphoribosylaminoimidazole carboxylase activity.	phosphoribosylaminoimidazole carboxylase activity.	'de novo' IMP biosynthesis.	'de novo' IMP biosynthesis.	phosphoribosylaminoimidazole carboxylase complex.	phosphoribosylaminoimidazole carboxylase complex.
IPR004468	IPR004468	CTP synthase	CTP synthase	CTP synthase activity.	CTP synthase activity.	pyrimidine nucleotide biosynthesis.	pyrimidine nucleotide biosynthesis.
IPR002300	IPR002300	Aminoacyl-tRNA synthetase, class Ia	Aminoacyl-tRNA synthetase, class Ia	aminoacyl-tRNA ligase activity.ATP binding.	aminoacyl-tRNA ligase activity.ATP binding.	tRNA aminoacylation for protein translation.	tRNA aminoacylation for protein translation.
IPR001680	IPR001680	WD-40 repeat	WD-40 repeat
IPR000722	IPR006110	RNA polymerase, alpha subunit	RNA polymerase Rpb6	DNA binding.DNA-directed RNA polymerase activity.	DNA binding.DNA-directed RNA polymerase activity.	transcription.	transcription, DNA-dependent.	nucleus.
IPR000182	IPR000182	GCN5-related N-acetyltransferase	GCN5-related N-acetyltransferase	N-acetyltransferase activity.	N-acetyltransferase activity.
IPR003959	IPR003959	AAA ATPase, central region	AAA ATPase, central region	ATP binding.	ATP binding.
IPR000991	IPR000991	Glutamine amidotransferase class-I	Glutamine amidotransferase class-I	catalytic activity.	catalytic activity.
IPR000991	IPR004468	Glutamine amidotransferase class-I	CTP synthase	catalytic activity.	CTP synthase activity.		pyrimidine nucleotide biosynthesis.
IPR005476	IPR005476	Transketolase, C-terminal	Transketolase, C-terminal
IPR002314	IPR002314	tRNA synthetase, class II (G, H, P and S)	tRNA synthetase, class II (G, H, P and S)	aminoacyl-tRNA ligase activity.ATP binding.	aminoacyl-tRNA ligase activity.ATP binding.	tRNA aminoacylation for protein translation.	tRNA aminoacylation for protein translation.
IPR002017	IPR002017	Spectrin repeat	Spectrin repeat
IPR001247	IPR001247	Exoribonuclease	Exoribonuclease	3'-5'-exoribonuclease activity.RNA binding.	3'-5'-exoribonuclease activity.RNA binding.	RNA processing.	RNA processing.
IPR001926	IPR001926	Pyridoxal-5'-phosphate-dependent enzyme, beta subunit	Pyridoxal-5'-phosphate-dependent enzyme, beta subunit	catalytic activity.	catalytic activity.	metabolism.	metabolism.
IPR008254	IPR008254	Flavodoxin/nitric oxide synthase	Flavodoxin/nitric oxide synthase	FMN binding.oxidoreductase activity.	FMN binding.oxidoreductase activity.
IPR006139	IPR006140	D-isomer specific 2-hydroxyacid dehydrogenase, catalytic region	D-isomer specific 2-hydroxyacid dehydrogenase, NAD-binding	oxidoreductase activity, acting on the CH-OH group of donors, NAD or NADP as acceptor.NAD binding.	oxidoreductase activity, acting on the CH-OH group of donors, NAD or NADP as acceptor.	metabolism.	L-serine biosynthesis.
IPR002099	IPR003594	DNA mismatch repair protein	ATP-binding region, ATPase-like		ATP binding.	mismatch repair.
IPR000994	IPR000994	Peptidase M24	Peptidase M24	metalloexopeptidase activity.	metalloexopeptidase activity.	proteolysis.	proteolysis.
IPR005474	IPR005475	Transketolase, N-terminal	Transketolase, central region
IPR000023	IPR000023	Phosphofructokinase	Phosphofructokinase	6-phosphofructokinase activity.	6-phosphofructokinase activity.	glycolysis.	glycolysis.	6-phosphofructokinase complex.	6-phosphofructokinase complex.
IPR007861	IPR007861	MutS IV	MutS IV
IPR004046	IPR004046	Glutathione S-transferase, C-terminal	Glutathione S-transferase, C-terminal
IPR003594	IPR003594	ATP-binding region, ATPase-like	ATP-binding region, ATPase-like	ATP binding.	ATP binding.
IPR000432	IPR007860	DNA mismatch repair protein MutS, C-terminal	MutS II	damaged DNA binding.ATP binding.	DNA binding.ATP binding.	mismatch repair.	DNA repair.
IPR001159	IPR001159	Double-stranded RNA binding	Double-stranded RNA binding	double-stranded RNA binding.	double-stranded RNA binding.			intracellular.	intracellular.
IPR008280	IPR008280	Tubulin/FtsZ, C-terminal	Tubulin/FtsZ, C-terminal	GTPase activity.GTP binding.	GTPase activity.GTP binding.	protein polymerization.	protein polymerization.	protein complex.	protein complex.
IPR001241	IPR003594	DNA topoisomerase, type IIA, subunit B or N-terminal	ATP-binding region, ATPase-like	DNA binding.DNA topoisomerase (ATP-hydrolyzing) activity.ATP binding.	ATP binding.	DNA topological change.DNA unwinding during replication.		chromosome.
IPR000794	IPR000794	Beta-ketoacyl synthase	Beta-ketoacyl synthase	catalytic activity.	catalytic activity.	fatty acid biosynthesis.	fatty acid biosynthesis.
IPR002129	IPR002129	Pyridoxal-dependent decarboxylase	Pyridoxal-dependent decarboxylase	carboxy-lyase activity.	carboxy-lyase activity.	carboxylic acid metabolism.	carboxylic acid metabolism.
IPR001005	IPR001005	Myb, DNA-binding	Myb, DNA-binding	DNA binding.	DNA binding.			nucleus.	nucleus.
IPR000445	IPR000445	Helix-hairpin-helix motif	Helix-hairpin-helix motif	DNA binding.	DNA binding.			intracellular.	intracellular.
IPR005834	IPR005834	Haloacid dehalogenase-like hydrolase	Haloacid dehalogenase-like hydrolase	catalytic activity.	catalytic activity.	metabolism.	metabolism.
IPR002314	IPR004154	tRNA synthetase, class II (G, H, P and S)	Anticodon-binding	aminoacyl-tRNA ligase activity.ATP binding.	aminoacyl-tRNA ligase activity.ATP binding.	tRNA aminoacylation for protein translation.	protein biosynthesis.
IPR001753	IPR001753	Enoyl-CoA hydratase/isomerase	Enoyl-CoA hydratase/isomerase	catalytic activity.	catalytic activity.	metabolism.	metabolism.
IPR002085	IPR002085	Alcohol dehydrogenase superfamily, zinc-containing	Alcohol dehydrogenase superfamily, zinc-containing	zinc ion binding.oxidoreductase activity.	zinc ion binding.oxidoreductase activity.
IPR003439	IPR003439	ABC transporter related	ABC transporter related	ATP binding.ATPase activity.	ATP binding.ATPase activity.
IPR000432	IPR007696	DNA mismatch repair protein MutS, C-terminal	MutS III	damaged DNA binding.ATP binding.		mismatch repair.	DNA metabolism.
IPR006171	IPR011545	TOPRIM	DEAD/DEAH box helicase, N-terminal	nucleic acid binding.	nucleic acid binding.helicase activity.ATP binding.	DNA modification.
IPR003008	IPR003008	Tubulin/FtsZ, GTPase	Tubulin/FtsZ, GTPase
IPR001303	IPR001303	Class II aldolase/adducin, N-terminal	Class II aldolase/adducin, N-terminal
IPR005474	IPR005474	Transketolase, N-terminal	Transketolase, N-terminal
IPR000836	IPR000836	Phosphoribosyltransferase	Phosphoribosyltransferase			nucleoside metabolism.	nucleoside metabolism.
IPR000014	IPR000014	PAS	PAS	signal transducer activity.	signal transducer activity.	signal transduction.	signal transduction.
IPR002110	IPR002110	Ankyrin	Ankyrin
IPR001247	IPR003029	Exoribonuclease	RNA binding S1	3'-5'-exoribonuclease activity.RNA binding.	RNA binding.	RNA processing.
IPR001806	IPR001806	Ras GTPase	Ras GTPase	GTP binding.	GTP binding.	small GTPase mediated signal transduction.	small GTPase mediated signal transduction.
IPR000276	IPR000276	Rhodopsin-like GPCR superfamily	Rhodopsin-like GPCR superfamily	rhodopsin-like receptor activity.	rhodopsin-like receptor activity.	G-protein coupled receptor protein signaling pathway.	G-protein coupled receptor protein signaling pathway.	integral to membrane.	integral to membrane.
IPR001078	IPR001078	Catalytic domain of components of various dehydrogenase complexes	Catalytic domain of components of various dehydrogenase complexes	acyltransferase activity.	acyltransferase activity.	metabolism.	metabolism.
IPR011261	IPR011261	RNA polymerase, dimerisation	RNA polymerase, dimerisation	DNA-directed RNA polymerase activity.protein dimerization activity.	DNA-directed RNA polymerase activity.protein dimerization activity.	transcription.	transcription.
IPR006140	IPR006140	D-isomer specific 2-hydroxyacid dehydrogenase, NAD-binding	D-isomer specific 2-hydroxyacid dehydrogenase, NAD-binding	oxidoreductase activity, acting on the CH-OH group of donors, NAD or NADP as acceptor.	oxidoreductase activity, acting on the CH-OH group of donors, NAD or NADP as acceptor.	L-serine biosynthesis.	L-serine biosynthesis.
IPR004088	IPR004088	KH, type 1	KH, type 1	nucleic acid binding.	nucleic acid binding.
IPR002818	IPR002818	ThiJ/PfpI	ThiJ/PfpI
IPR001353	IPR001353	20S proteasome, A and B subunits	20S proteasome, A and B subunits	threonine endopeptidase activity.	threonine endopeptidase activity.	ubiquitin-dependent protein catabolism.	ubiquitin-dependent protein catabolism.	proteasome core complex (sensu Eukaryota).	proteasome core complex (sensu Eukaryota).
IPR002912	IPR002912	Amino acid-binding ACT	Amino acid-binding ACT	amino acid binding.	amino acid binding.	metabolism.	metabolism.
IPR006110	IPR007081	RNA polymerase Rpb6	RNA polymerase Rpb1, domain 5	DNA binding.DNA-directed RNA polymerase activity.	DNA binding.DNA-directed RNA polymerase activity.	transcription, DNA-dependent.	transcription.
IPR007695	IPR007696	DNA mismatch repair protein MutS, N-terminal	MutS III	damaged DNA binding.ATP binding.		mismatch repair.	DNA metabolism.
IPR011261	IPR011262	RNA polymerase, dimerisation	RNA polymerase, insert	DNA-directed RNA polymerase activity.protein dimerization activity.	DNA-directed RNA polymerase activity.protein dimerization activity.	transcription.	transcription.
IPR003029	IPR004088	RNA binding S1	KH, type 1	RNA binding.	nucleic acid binding.
IPR003395	IPR003395	SMC protein, N-terminal	SMC protein, N-terminal	ATP binding.	ATP binding.	chromosome organization and biogenesis.	chromosome organization and biogenesis.	chromosome.	chromosome.
IPR001650	IPR011545	Helicase, C-terminal	DEAD/DEAH box helicase, N-terminal	nucleic acid binding.helicase activity.ATP binding.	nucleic acid binding.helicase activity.ATP binding.
IPR001404	IPR001404	Heat shock protein Hsp90	Heat shock protein Hsp90	unfolded protein binding.	unfolded protein binding.	protein folding.	protein folding.
IPR003008	IPR008280	Tubulin/FtsZ, GTPase	Tubulin/FtsZ, C-terminal		GTPase activity.GTP binding.		protein polymerization.		protein complex.
IPR002035	IPR002035	von Willebrand factor, type A	von Willebrand factor, type A
IPR000560	IPR000560	Histidine acid phosphatase	Histidine acid phosphatase	acid phosphatase activity.	acid phosphatase activity.
IPR007696	IPR007860	MutS III	MutS II		DNA binding.ATP binding.	DNA metabolism.	DNA repair.
IPR001564	IPR001564	Nucleoside diphosphate kinase	Nucleoside diphosphate kinase	nucleoside diphosphate kinase activity.ATP binding.	nucleoside diphosphate kinase activity.ATP binding.	GTP biosynthesis.UTP biosynthesis.CTP biosynthesis.	GTP biosynthesis.UTP biosynthesis.CTP biosynthesis.
IPR003000	IPR003000	Silent information regulator protein Sir2	Silent information regulator protein Sir2	DNA binding.	DNA binding.	chromatin silencing.regulation of transcription, DNA-dependent.	chromatin silencing.regulation of transcription, DNA-dependent.	chromatin silencing complex.	chromatin silencing complex.
IPR000432	IPR000432	DNA mismatch repair protein MutS, C-terminal	DNA mismatch repair protein MutS, C-terminal	damaged DNA binding.ATP binding.	damaged DNA binding.ATP binding.	mismatch repair.	mismatch repair.
IPR001804	IPR001804	Isocitrate/isopropylmalate dehydrogenase	Isocitrate/isopropylmalate dehydrogenase	oxidoreductase activity.	oxidoreductase activity.	metabolism.	metabolism.
IPR007695	IPR007860	DNA mismatch repair protein MutS, N-terminal	MutS II	damaged DNA binding.ATP binding.	DNA binding.ATP binding.	mismatch repair.	DNA repair.
IPR002121	IPR002121	HRDC	HRDC	nucleic acid binding.	nucleic acid binding.			intracellular.	intracellular.
IPR001357	IPR001357	BRCT	BRCT					intracellular.	intracellular.
IPR007696	IPR007861	MutS III	MutS IV			DNA metabolism.
IPR002917	IPR002917	GTP-binding protein, HSR1-related	GTP-binding protein, HSR1-related	GTP binding.	GTP binding.			intracellular.	intracellular.
IPR001310	IPR001310	Histidine triad (HIT) protein	Histidine triad (HIT) protein
The DDIs common to E.coli, S.cerevisiae and C.elegans. GO annotations within the same category were seperated by a "." sign
domain 1	domain 2	domain 1 name	domain 2 name	domain 1 GO function annotations	domain 2 GO function annotations	domain 1 GO process annotations	domain 2 GO process annotations	domain 1 GO localization annotations	domain 2 GO localization annotations
IPR001017	IPR005475	Dehydrogenase, E1 component	Transketolase, central region	oxidoreductase activity, acting on the aldehyde or oxo group of donors, disulfide as acceptor.		metabolism.
IPR004820	IPR004820	Cytidylyltransferase	Cytidylyltransferase	nucleotidyltransferase activity.	nucleotidyltransferase activity.	biosynthesis.	biosynthesis.
IPR002125	IPR002125	CMP/dCMP deaminase, zinc-binding	CMP/dCMP deaminase, zinc-binding	zinc ion binding.hydrolase activity.	zinc ion binding.hydrolase activity.
IPR004045	IPR004045	Glutathione S-transferase, N-terminal	Glutathione S-transferase, N-terminal
IPR000594	IPR000594	UBA/THIF-type NAD/FAD binding fold	UBA/THIF-type NAD/FAD binding fold	catalytic activity.	catalytic activity.
IPR011545	IPR011545	DEAD/DEAH box helicase, N-terminal	DEAD/DEAH box helicase, N-terminal	nucleic acid binding.helicase activity.ATP binding.	nucleic acid binding.helicase activity.ATP binding.
IPR001163	IPR001163	Like-Sm ribonucleoprotein, core	Like-Sm ribonucleoprotein, core			mRNA processing.	mRNA processing.	nucleus.small nucleolar ribonucleoprotein complex.	nucleus.small nucleolar ribonucleoprotein complex.
IPR002939	IPR002939	Chaperone DnaJ, C-terminal	Chaperone DnaJ, C-terminal	unfolded protein binding.	unfolded protein binding.	protein folding.	protein folding.
IPR002068	IPR002068	Heat shock protein Hsp20	Heat shock protein Hsp20
IPR004843	IPR004843	Metallophosphoesterase	Metallophosphoesterase	hydrolase activity.	hydrolase activity.
IPR001404	IPR003594	Heat shock protein Hsp90	ATP-binding region, ATPase-like	unfolded protein binding.	ATP binding.	protein folding.
IPR004045	IPR004046	Glutathione S-transferase, N-terminal	Glutathione S-transferase, C-terminal
IPR000795	IPR000795	Protein synthesis factor, GTP-binding	Protein synthesis factor, GTP-binding	GTP binding.	GTP binding.	protein biosynthesis.	protein biosynthesis.
IPR004161	IPR004161	Elongation factor Tu, domain 2	Elongation factor Tu, domain 2	GTP binding.	GTP binding.
IPR001553	IPR001553	RecA bacterial DNA recombination	RecA bacterial DNA recombination	DNA binding.ATP binding.DNA-dependent ATPase activity.	DNA binding.ATP binding.DNA-dependent ATPase activity.	DNA metabolism.	DNA metabolism.
IPR001450	IPR001450	4Fe-4S ferredoxin, iron-sulfur binding	4Fe-4S ferredoxin, iron-sulfur binding	electron transporter activity.iron ion binding.	electron transporter activity.iron ion binding.	electron transport.	electron transport.
IPR001763	IPR001763	Rhodanese-like	Rhodanese-like
IPR001305	IPR002939	DnaJ central region	Chaperone DnaJ, C-terminal	heat shock protein binding.unfolded protein binding.	unfolded protein binding.	protein folding.	protein folding.
IPR004100	IPR004100	ATPase, F1/V1/A1 complex, alpha/beta subunit, N-terminal	ATPase, F1/V1/A1 complex, alpha/beta subunit, N-terminal	hydrogen-transporting ATP synthase activity, rotational mechanism.hydrogen-transporting ATPase activity, rotational mechanism.	hydrogen-transporting ATP synthase activity, rotational mechanism.hydrogen-transporting ATPase activity, rotational mechanism.	ATP synthesis coupled proton transport.	ATP synthesis coupled proton transport.	proton-transporting two-sector ATPase complex.	proton-transporting two-sector ATPase complex.
IPR001680	IPR001680	WD-40 repeat	WD-40 repeat
IPR000031	IPR000031	1-(5-Phosphoribosyl)-5-amino-4-imidazole-carboxylate (AIR) carboxylase	1-(5-Phosphoribosyl)-5-amino-4-imidazole-carboxylate (AIR) carboxylase	phosphoribosylaminoimidazole carboxylase activity.	phosphoribosylaminoimidazole carboxylase activity.	'de novo' IMP biosynthesis.	'de novo' IMP biosynthesis.	phosphoribosylaminoimidazole carboxylase complex.	phosphoribosylaminoimidazole carboxylase complex.
IPR000358	IPR000358	Ribonucleotide reductase	Ribonucleotide reductase	ribonucleoside-diphosphate reductase activity.	ribonucleoside-diphosphate reductase activity.	deoxyribonucleoside diphosphate metabolism.	deoxyribonucleoside diphosphate metabolism.
IPR003959	IPR003959	AAA ATPase, central region	AAA ATPase, central region	ATP binding.	ATP binding.
IPR000182	IPR000182	GCN5-related N-acetyltransferase	GCN5-related N-acetyltransferase	N-acetyltransferase activity.	N-acetyltransferase activity.
IPR000194	IPR004100	ATPase, F1/V1/A1 complex, alpha/beta subunit, nucleotide-binding	ATPase, F1/V1/A1 complex, alpha/beta subunit, N-terminal	ATP binding.hydrogen-transporting ATP synthase activity, rotational mechanism.hydrogen-transporting ATPase activity, rotational mechanism.	hydrogen-transporting ATP synthase activity, rotational mechanism.hydrogen-transporting ATPase activity, rotational mechanism.	ATP synthesis coupled proton transport.	ATP synthesis coupled proton transport.	proton-transporting two-sector ATPase complex.	proton-transporting two-sector ATPase complex.
IPR002017	IPR002017	Spectrin repeat	Spectrin repeat
IPR000795	IPR004161	Protein synthesis factor, GTP-binding	Elongation factor Tu, domain 2	GTP binding.	GTP binding.	protein biosynthesis.
IPR002099	IPR003594	DNA mismatch repair protein	ATP-binding region, ATPase-like		ATP binding.	mismatch repair.
IPR004160	IPR004161	Elongation factor Tu, C-terminal	Elongation factor Tu, domain 2	GTP binding.	GTP binding.
IPR007861	IPR007861	MutS IV	MutS IV
IPR004046	IPR004046	Glutathione S-transferase, C-terminal	Glutathione S-transferase, C-terminal
IPR003594	IPR003594	ATP-binding region, ATPase-like	ATP-binding region, ATPase-like	ATP binding.	ATP binding.
IPR000432	IPR007860	DNA mismatch repair protein MutS, C-terminal	MutS II	damaged DNA binding.ATP binding.	DNA binding.ATP binding.	mismatch repair.	DNA repair.
IPR008280	IPR008280	Tubulin/FtsZ, C-terminal	Tubulin/FtsZ, C-terminal	GTPase activity.GTP binding.	GTPase activity.GTP binding.	protein polymerization.	protein polymerization.	protein complex.	protein complex.
IPR001159	IPR001159	Double-stranded RNA binding	Double-stranded RNA binding	double-stranded RNA binding.	double-stranded RNA binding.			intracellular.	intracellular.
IPR000445	IPR000445	Helix-hairpin-helix motif	Helix-hairpin-helix motif	DNA binding.	DNA binding.			intracellular.	intracellular.
IPR001005	IPR001005	Myb, DNA-binding	Myb, DNA-binding	DNA binding.	DNA binding.			nucleus.	nucleus.
IPR003439	IPR003439	ABC transporter related	ABC transporter related	ATP binding.ATPase activity.	ATP binding.ATPase activity.
IPR002085	IPR002085	Alcohol dehydrogenase superfamily, zinc-containing	Alcohol dehydrogenase superfamily, zinc-containing	zinc ion binding.oxidoreductase activity.	zinc ion binding.oxidoreductase activity.
IPR000793	IPR004100	ATPase, F1/V1/A1 complex, alpha/beta subunit, C-terminal	ATPase, F1/V1/A1 complex, alpha/beta subunit, N-terminal	hydrogen-transporting ATP synthase activity, rotational mechanism.hydrogen-transporting ATPase activity, rotational mechanism.	hydrogen-transporting ATP synthase activity, rotational mechanism.hydrogen-transporting ATPase activity, rotational mechanism.	ATP biosynthesis.ATP synthesis coupled proton transport.	ATP synthesis coupled proton transport.	proton-transporting two-sector ATPase complex.	proton-transporting two-sector ATPase complex.
IPR000432	IPR007696	DNA mismatch repair protein MutS, C-terminal	MutS III	damaged DNA binding.ATP binding.		mismatch repair.	DNA metabolism.
IPR003008	IPR003008	Tubulin/FtsZ, GTPase	Tubulin/FtsZ, GTPase
IPR001303	IPR001303	Class II aldolase/adducin, N-terminal	Class II aldolase/adducin, N-terminal
IPR000740	IPR000740	GrpE protein	GrpE protein	adenyl-nucleotide exchange factor activity.protein homodimerization activity.chaperone binding.	adenyl-nucleotide exchange factor activity.protein homodimerization activity.chaperone binding.	protein folding.	protein folding.
IPR000836	IPR000836	Phosphoribosyltransferase	Phosphoribosyltransferase			nucleoside metabolism.	nucleoside metabolism.
IPR002110	IPR002110	Ankyrin	Ankyrin
IPR000793	IPR000793	ATPase, F1/V1/A1 complex, alpha/beta subunit, C-terminal	ATPase, F1/V1/A1 complex, alpha/beta subunit, C-terminal	hydrogen-transporting ATP synthase activity, rotational mechanism.hydrogen-transporting ATPase activity, rotational mechanism.	hydrogen-transporting ATP synthase activity, rotational mechanism.hydrogen-transporting ATPase activity, rotational mechanism.	ATP biosynthesis.ATP synthesis coupled proton transport.	ATP biosynthesis.ATP synthesis coupled proton transport.	proton-transporting two-sector ATPase complex.	proton-transporting two-sector ATPase complex.
IPR001806	IPR001806	Ras GTPase	Ras GTPase	GTP binding.	GTP binding.	small GTPase mediated signal transduction.	small GTPase mediated signal transduction.
IPR000194	IPR000194	ATPase, F1/V1/A1 complex, alpha/beta subunit, nucleotide-binding	ATPase, F1/V1/A1 complex, alpha/beta subunit, nucleotide-binding	ATP binding.hydrogen-transporting ATP synthase activity, rotational mechanism.hydrogen-transporting ATPase activity, rotational mechanism.	ATP binding.hydrogen-transporting ATP synthase activity, rotational mechanism.hydrogen-transporting ATPase activity, rotational mechanism.	ATP synthesis coupled proton transport.	ATP synthesis coupled proton transport.	proton-transporting two-sector ATPase complex.	proton-transporting two-sector ATPase complex.
IPR004088	IPR004088	KH, type 1	KH, type 1	nucleic acid binding.	nucleic acid binding.
IPR001353	IPR001353	20S proteasome, A and B subunits	20S proteasome, A and B subunits	threonine endopeptidase activity.	threonine endopeptidase activity.	ubiquitin-dependent protein catabolism.	ubiquitin-dependent protein catabolism.	proteasome core complex (sensu Eukaryota).	proteasome core complex (sensu Eukaryota).
IPR007695	IPR007696	DNA mismatch repair protein MutS, N-terminal	MutS III	damaged DNA binding.ATP binding.		mismatch repair.	DNA metabolism.
IPR000873	IPR000873	AMP-dependent synthetase and ligase	AMP-dependent synthetase and ligase	catalytic activity.	catalytic activity.	metabolism.	metabolism.
IPR003395	IPR003395	SMC protein, N-terminal	SMC protein, N-terminal	ATP binding.	ATP binding.	chromosome organization and biogenesis.	chromosome organization and biogenesis.	chromosome.	chromosome.
IPR001650	IPR011545	Helicase, C-terminal	DEAD/DEAH box helicase, N-terminal	nucleic acid binding.helicase activity.ATP binding.	nucleic acid binding.helicase activity.ATP binding.
IPR001404	IPR001404	Heat shock protein Hsp90	Heat shock protein Hsp90	unfolded protein binding.	unfolded protein binding.	protein folding.	protein folding.
IPR003008	IPR008280	Tubulin/FtsZ, GTPase	Tubulin/FtsZ, C-terminal		GTPase activity.GTP binding.		protein polymerization.		protein complex.
IPR007696	IPR007860	MutS III	MutS II		DNA binding.ATP binding.	DNA metabolism.	DNA repair.
IPR001564	IPR001564	Nucleoside diphosphate kinase	Nucleoside diphosphate kinase	nucleoside diphosphate kinase activity.ATP binding.	nucleoside diphosphate kinase activity.ATP binding.	GTP biosynthesis.UTP biosynthesis.CTP biosynthesis.	GTP biosynthesis.UTP biosynthesis.CTP biosynthesis.
IPR000194	IPR000793	ATPase, F1/V1/A1 complex, alpha/beta subunit, nucleotide-binding	ATPase, F1/V1/A1 complex, alpha/beta subunit, C-terminal	ATP binding.hydrogen-transporting ATP synthase activity, rotational mechanism.hydrogen-transporting ATPase activity, rotational mechanism.	hydrogen-transporting ATP synthase activity, rotational mechanism.hydrogen-transporting ATPase activity, rotational mechanism.	ATP synthesis coupled proton transport.	ATP biosynthesis.ATP synthesis coupled proton transport.	proton-transporting two-sector ATPase complex.	proton-transporting two-sector ATPase complex.
IPR001474	IPR001474	GTP cyclohydrolase I	GTP cyclohydrolase I	GTP cyclohydrolase I activity.	GTP cyclohydrolase I activity.	biosynthesis.	biosynthesis.
IPR000432	IPR000432	DNA mismatch repair protein MutS, C-terminal	DNA mismatch repair protein MutS, C-terminal	damaged DNA binding.ATP binding.	damaged DNA binding.ATP binding.	mismatch repair.	mismatch repair.
IPR001804	IPR001804	Isocitrate/isopropylmalate dehydrogenase	Isocitrate/isopropylmalate dehydrogenase	oxidoreductase activity.	oxidoreductase activity.	metabolism.	metabolism.
IPR007695	IPR007860	DNA mismatch repair protein MutS, N-terminal	MutS II	damaged DNA binding.ATP binding.	DNA binding.ATP binding.	mismatch repair.	DNA repair.
IPR002121	IPR002121	HRDC	HRDC	nucleic acid binding.	nucleic acid binding.			intracellular.	intracellular.
IPR000795	IPR004160	Protein synthesis factor, GTP-binding	Elongation factor Tu, C-terminal	GTP binding.	GTP binding.	protein biosynthesis.
IPR007696	IPR007861	MutS III	MutS IV			DNA metabolism.
The DDIs common to E.coli, S.cerevisiae, D. melanogaster and C.elegans. GO annotations within the same category were seperated by a "." sign
domain 1	domain 2	domain 1 name	domain 2 name	domain 1 GO function annotations	domain 2 GO function annotations	domain 1 GO process annotations	domain 2 GO process annotations	domain 1 GO localization annotations	domain 2 GO localization annotations
IPR001553	IPR001553	RecA bacterial DNA recombination	RecA bacterial DNA recombination	DNA binding.ATP binding.DNA-dependent ATPase activity.	DNA binding.ATP binding.DNA-dependent ATPase activity.	DNA metabolism.	DNA metabolism.
IPR004046	IPR004046	Glutathione S-transferase, C-terminal	Glutathione S-transferase, C-terminal
IPR001017	IPR005475	Dehydrogenase, E1 component	Transketolase, central region	oxidoreductase activity, acting on the aldehyde or oxo group of donors, disulfide as acceptor.		metabolism.
IPR000873	IPR000873	AMP-dependent synthetase and ligase	AMP-dependent synthetase and ligase	catalytic activity.	catalytic activity.	metabolism.	metabolism.
IPR002125	IPR002125	CMP/dCMP deaminase, zinc-binding	CMP/dCMP deaminase, zinc-binding	zinc ion binding.hydrolase activity.	zinc ion binding.hydrolase activity.
IPR001159	IPR001159	Double-stranded RNA binding	Double-stranded RNA binding	double-stranded RNA binding.	double-stranded RNA binding.			intracellular.	intracellular.
IPR004045	IPR004045	Glutathione S-transferase, N-terminal	Glutathione S-transferase, N-terminal
IPR001005	IPR001005	Myb, DNA-binding	Myb, DNA-binding	DNA binding.	DNA binding.			nucleus.	nucleus.
IPR000445	IPR000445	Helix-hairpin-helix motif	Helix-hairpin-helix motif	DNA binding.	DNA binding.			intracellular.	intracellular.
IPR000031	IPR000031	1-(5-Phosphoribosyl)-5-amino-4-imidazole-carboxylate (AIR) carboxylase	1-(5-Phosphoribosyl)-5-amino-4-imidazole-carboxylate (AIR) carboxylase	phosphoribosylaminoimidazole carboxylase activity.	phosphoribosylaminoimidazole carboxylase activity.	'de novo' IMP biosynthesis.	'de novo' IMP biosynthesis.	phosphoribosylaminoimidazole carboxylase complex.	phosphoribosylaminoimidazole carboxylase complex.
IPR001680	IPR001680	WD-40 repeat	WD-40 repeat
IPR000594	IPR000594	UBA/THIF-type NAD/FAD binding fold	UBA/THIF-type NAD/FAD binding fold	catalytic activity.	catalytic activity.
IPR001650	IPR011545	Helicase, C-terminal	DEAD/DEAH box helicase, N-terminal	nucleic acid binding.helicase activity.ATP binding.	nucleic acid binding.helicase activity.ATP binding.
IPR000182	IPR000182	GCN5-related N-acetyltransferase	GCN5-related N-acetyltransferase	N-acetyltransferase activity.	N-acetyltransferase activity.
IPR003959	IPR003959	AAA ATPase, central region	AAA ATPase, central region	ATP binding.	ATP binding.
IPR011545	IPR011545	DEAD/DEAH box helicase, N-terminal	DEAD/DEAH box helicase, N-terminal	nucleic acid binding.helicase activity.ATP binding.	nucleic acid binding.helicase activity.ATP binding.
IPR001163	IPR001163	Like-Sm ribonucleoprotein, core	Like-Sm ribonucleoprotein, core			mRNA processing.	mRNA processing.	nucleus.small nucleolar ribonucleoprotein complex.	nucleus.small nucleolar ribonucleoprotein complex.
IPR003439	IPR003439	ABC transporter related	ABC transporter related	ATP binding.ATPase activity.	ATP binding.ATPase activity.
IPR002068	IPR002068	Heat shock protein Hsp20	Heat shock protein Hsp20
IPR002017	IPR002017	Spectrin repeat	Spectrin repeat
IPR001474	IPR001474	GTP cyclohydrolase I	GTP cyclohydrolase I	GTP cyclohydrolase I activity.	GTP cyclohydrolase I activity.	biosynthesis.	biosynthesis.
IPR000836	IPR000836	Phosphoribosyltransferase	Phosphoribosyltransferase			nucleoside metabolism.	nucleoside metabolism.
IPR002110	IPR002110	Ankyrin	Ankyrin
IPR002099	IPR003594	DNA mismatch repair protein	ATP-binding region, ATPase-like		ATP binding.	mismatch repair.
IPR004843	IPR004843	Metallophosphoesterase	Metallophosphoesterase	hydrolase activity.	hydrolase activity.
IPR001806	IPR001806	Ras GTPase	Ras GTPase	GTP binding.	GTP binding.	small GTPase mediated signal transduction.	small GTPase mediated signal transduction.
IPR004045	IPR004046	Glutathione S-transferase, N-terminal	Glutathione S-transferase, C-terminal
IPR004088	IPR004088	KH, type 1	KH, type 1	nucleic acid binding.	nucleic acid binding.
IPR001353	IPR001353	20S proteasome, A and B subunits	20S proteasome, A and B subunits	threonine endopeptidase activity.	threonine endopeptidase activity.	ubiquitin-dependent protein catabolism.	ubiquitin-dependent protein catabolism.	proteasome core complex (sensu Eukaryota).	proteasome core complex (sensu Eukaryota).
The DDIs common to E.coli, S.cerevisiae, C.elegans, D.melanogaster and human. GO annotations within the same category were seperated by a "." sign
domain 1	domain 2	domain 1 name	domain 2 name	domain 1 GO function annotations	domain 2 GO function annotations	domain 1 GO process annotations	domain 2 GO process annotations	domain 1 GO localization annotations	domain 2 GO localization annotations
IPR001553	IPR001553	RecA bacterial DNA recombination	RecA bacterial DNA recombination	DNA binding.ATP binding.DNA-dependent ATPase activity.	DNA binding.ATP binding.DNA-dependent ATPase activity.	DNA metabolism.	DNA metabolism.
IPR004046	IPR004046	Glutathione S-transferase, C-terminal	Glutathione S-transferase, C-terminal
IPR001017	IPR005475	Dehydrogenase, E1 component	Transketolase, central region	oxidoreductase activity, acting on the aldehyde or oxo group of donors, disulfide as acceptor.		metabolism.
IPR002125	IPR002125	CMP/dCMP deaminase, zinc-binding	CMP/dCMP deaminase, zinc-binding	zinc ion binding.hydrolase activity.	zinc ion binding.hydrolase activity.
IPR001159	IPR001159	Double-stranded RNA binding	Double-stranded RNA binding	double-stranded RNA binding.	double-stranded RNA binding.			intracellular.	intracellular.
IPR004045	IPR004045	Glutathione S-transferase, N-terminal	Glutathione S-transferase, N-terminal
IPR000445	IPR000445	Helix-hairpin-helix motif	Helix-hairpin-helix motif	DNA binding.	DNA binding.			intracellular.	intracellular.
IPR001005	IPR001005	Myb, DNA-binding	Myb, DNA-binding	DNA binding.	DNA binding.			nucleus.	nucleus.
IPR000594	IPR000594	UBA/THIF-type NAD/FAD binding fold	UBA/THIF-type NAD/FAD binding fold	catalytic activity.	catalytic activity.
IPR001680	IPR001680	WD-40 repeat	WD-40 repeat
IPR000031	IPR000031	1-(5-Phosphoribosyl)-5-amino-4-imidazole-carboxylate (AIR) carboxylase	1-(5-Phosphoribosyl)-5-amino-4-imidazole-carboxylate (AIR) carboxylase	phosphoribosylaminoimidazole carboxylase activity.	phosphoribosylaminoimidazole carboxylase activity.	'de novo' IMP biosynthesis.	'de novo' IMP biosynthesis.	phosphoribosylaminoimidazole carboxylase complex.	phosphoribosylaminoimidazole carboxylase complex.
IPR001650	IPR011545	Helicase, C-terminal	DEAD/DEAH box helicase, N-terminal	nucleic acid binding.helicase activity.ATP binding.	nucleic acid binding.helicase activity.ATP binding.
IPR003959	IPR003959	AAA ATPase, central region	AAA ATPase, central region	ATP binding.	ATP binding.
IPR000182	IPR000182	GCN5-related N-acetyltransferase	GCN5-related N-acetyltransferase	N-acetyltransferase activity.	N-acetyltransferase activity.
IPR011545	IPR011545	DEAD/DEAH box helicase, N-terminal	DEAD/DEAH box helicase, N-terminal	nucleic acid binding.helicase activity.ATP binding.	nucleic acid binding.helicase activity.ATP binding.
IPR001163	IPR001163	Like-Sm ribonucleoprotein, core	Like-Sm ribonucleoprotein, core			mRNA processing.	mRNA processing.	nucleus.small nucleolar ribonucleoprotein complex.	nucleus.small nucleolar ribonucleoprotein complex.
IPR003439	IPR003439	ABC transporter related	ABC transporter related	ATP binding.ATPase activity.	ATP binding.ATPase activity.
IPR002068	IPR002068	Heat shock protein Hsp20	Heat shock protein Hsp20
IPR002017	IPR002017	Spectrin repeat	Spectrin repeat
IPR000836	IPR000836	Phosphoribosyltransferase	Phosphoribosyltransferase			nucleoside metabolism.	nucleoside metabolism.
IPR002099	IPR003594	DNA mismatch repair protein	ATP-binding region, ATPase-like		ATP binding.	mismatch repair.
IPR002110	IPR002110	Ankyrin	Ankyrin
IPR004843	IPR004843	Metallophosphoesterase	Metallophosphoesterase	hydrolase activity.	hydrolase activity.
IPR001806	IPR001806	Ras GTPase	Ras GTPase	GTP binding.	GTP binding.	small GTPase mediated signal transduction.	small GTPase mediated signal transduction.
IPR004045	IPR004046	Glutathione S-transferase, N-terminal	Glutathione S-transferase, C-terminal
IPR004088	IPR004088	KH, type 1	KH, type 1	nucleic acid binding.	nucleic acid binding.
IPR001353	IPR001353	20S proteasome, A and B subunits	20S proteasome, A and B subunits	threonine endopeptidase activity.	threonine endopeptidase activity.	ubiquitin-dependent protein catabolism.	ubiquitin-dependent protein catabolism.	proteasome core complex (sensu Eukaryota).	proteasome core complex (sensu Eukaryota).
The DDIs common to E.coli, S.cerevisiae, C.elegans and human. GO annotations within the same category were seperated by a "." sign
domain 1	domain 2	domain 1 name	domain 2 name	domain 1 GO function annotations	domain 2 GO function annotations	domain 1 GO process annotations	domain 2 GO process annotations	domain 1 GO localization annotations	domain 2 GO localization annotations
IPR007861	IPR007861	MutS IV	MutS IV
IPR004046	IPR004046	Glutathione S-transferase, C-terminal	Glutathione S-transferase, C-terminal
IPR001017	IPR005475	Dehydrogenase, E1 component	Transketolase, central region	oxidoreductase activity, acting on the aldehyde or oxo group of donors, disulfide as acceptor.		metabolism.
IPR004820	IPR004820	Cytidylyltransferase	Cytidylyltransferase	nucleotidyltransferase activity.	nucleotidyltransferase activity.	biosynthesis.	biosynthesis.
IPR003594	IPR003594	ATP-binding region, ATPase-like	ATP-binding region, ATPase-like	ATP binding.	ATP binding.
IPR002125	IPR002125	CMP/dCMP deaminase, zinc-binding	CMP/dCMP deaminase, zinc-binding	zinc ion binding.hydrolase activity.	zinc ion binding.hydrolase activity.
IPR000432	IPR007860	DNA mismatch repair protein MutS, C-terminal	MutS II	damaged DNA binding.ATP binding.	DNA binding.ATP binding.	mismatch repair.	DNA repair.
IPR001159	IPR001159	Double-stranded RNA binding	Double-stranded RNA binding	double-stranded RNA binding.	double-stranded RNA binding.			intracellular.	intracellular.
IPR008280	IPR008280	Tubulin/FtsZ, C-terminal	Tubulin/FtsZ, C-terminal	GTPase activity.GTP binding.	GTPase activity.GTP binding.	protein polymerization.	protein polymerization.	protein complex.	protein complex.
IPR004045	IPR004045	Glutathione S-transferase, N-terminal	Glutathione S-transferase, N-terminal
IPR000445	IPR000445	Helix-hairpin-helix motif	Helix-hairpin-helix motif	DNA binding.	DNA binding.			intracellular.	intracellular.
IPR001005	IPR001005	Myb, DNA-binding	Myb, DNA-binding	DNA binding.	DNA binding.			nucleus.	nucleus.
IPR000594	IPR000594	UBA/THIF-type NAD/FAD binding fold	UBA/THIF-type NAD/FAD binding fold	catalytic activity.	catalytic activity.
IPR011545	IPR011545	DEAD/DEAH box helicase, N-terminal	DEAD/DEAH box helicase, N-terminal	nucleic acid binding.helicase activity.ATP binding.	nucleic acid binding.helicase activity.ATP binding.
IPR001163	IPR001163	Like-Sm ribonucleoprotein, core	Like-Sm ribonucleoprotein, core			mRNA processing.	mRNA processing.	nucleus.small nucleolar ribonucleoprotein complex.	nucleus.small nucleolar ribonucleoprotein complex.
IPR002085	IPR002085	Alcohol dehydrogenase superfamily, zinc-containing	Alcohol dehydrogenase superfamily, zinc-containing	zinc ion binding.oxidoreductase activity.	zinc ion binding.oxidoreductase activity.
IPR003439	IPR003439	ABC transporter related	ABC transporter related	ATP binding.ATPase activity.	ATP binding.ATPase activity.
IPR000432	IPR007696	DNA mismatch repair protein MutS, C-terminal	MutS III	damaged DNA binding.ATP binding.		mismatch repair.	DNA metabolism.
IPR002068	IPR002068	Heat shock protein Hsp20	Heat shock protein Hsp20
IPR003008	IPR003008	Tubulin/FtsZ, GTPase	Tubulin/FtsZ, GTPase
IPR001303	IPR001303	Class II aldolase/adducin, N-terminal	Class II aldolase/adducin, N-terminal
IPR000836	IPR000836	Phosphoribosyltransferase	Phosphoribosyltransferase			nucleoside metabolism.	nucleoside metabolism.
IPR002110	IPR002110	Ankyrin	Ankyrin
IPR004843	IPR004843	Metallophosphoesterase	Metallophosphoesterase	hydrolase activity.	hydrolase activity.
IPR001404	IPR003594	Heat shock protein Hsp90	ATP-binding region, ATPase-like	unfolded protein binding.	ATP binding.	protein folding.
IPR001806	IPR001806	Ras GTPase	Ras GTPase	GTP binding.	GTP binding.	small GTPase mediated signal transduction.	small GTPase mediated signal transduction.
IPR004045	IPR004046	Glutathione S-transferase, N-terminal	Glutathione S-transferase, C-terminal
IPR004088	IPR004088	KH, type 1	KH, type 1	nucleic acid binding.	nucleic acid binding.
IPR001353	IPR001353	20S proteasome, A and B subunits	20S proteasome, A and B subunits	threonine endopeptidase activity.	threonine endopeptidase activity.	ubiquitin-dependent protein catabolism.	ubiquitin-dependent protein catabolism.	proteasome core complex (sensu Eukaryota).	proteasome core complex (sensu Eukaryota).
IPR001553	IPR001553	RecA bacterial DNA recombination	RecA bacterial DNA recombination	DNA binding.ATP binding.DNA-dependent ATPase activity.	DNA binding.ATP binding.DNA-dependent ATPase activity.	DNA metabolism.	DNA metabolism.
IPR001450	IPR001450	4Fe-4S ferredoxin, iron-sulfur binding	4Fe-4S ferredoxin, iron-sulfur binding	electron transporter activity.iron ion binding.	electron transporter activity.iron ion binding.	electron transport.	electron transport.
IPR007695	IPR007696	DNA mismatch repair protein MutS, N-terminal	MutS III	damaged DNA binding.ATP binding.		mismatch repair.	DNA metabolism.
IPR003395	IPR003395	SMC protein, N-terminal	SMC protein, N-terminal	ATP binding.	ATP binding.	chromosome organization and biogenesis.	chromosome organization and biogenesis.	chromosome.	chromosome.
IPR001680	IPR001680	WD-40 repeat	WD-40 repeat
IPR000031	IPR000031	1-(5-Phosphoribosyl)-5-amino-4-imidazole-carboxylate (AIR) carboxylase	1-(5-Phosphoribosyl)-5-amino-4-imidazole-carboxylate (AIR) carboxylase	phosphoribosylaminoimidazole carboxylase activity.	phosphoribosylaminoimidazole carboxylase activity.	'de novo' IMP biosynthesis.	'de novo' IMP biosynthesis.	phosphoribosylaminoimidazole carboxylase complex.	phosphoribosylaminoimidazole carboxylase complex.
IPR001650	IPR011545	Helicase, C-terminal	DEAD/DEAH box helicase, N-terminal	nucleic acid binding.helicase activity.ATP binding.	nucleic acid binding.helicase activity.ATP binding.
IPR000182	IPR000182	GCN5-related N-acetyltransferase	GCN5-related N-acetyltransferase	N-acetyltransferase activity.	N-acetyltransferase activity.
IPR003959	IPR003959	AAA ATPase, central region	AAA ATPase, central region	ATP binding.	ATP binding.
IPR003008	IPR008280	Tubulin/FtsZ, GTPase	Tubulin/FtsZ, C-terminal		GTPase activity.GTP binding.		protein polymerization.		protein complex.
IPR001404	IPR001404	Heat shock protein Hsp90	Heat shock protein Hsp90	unfolded protein binding.	unfolded protein binding.	protein folding.	protein folding.
IPR007696	IPR007860	MutS III	MutS II		DNA binding.ATP binding.	DNA metabolism.	DNA repair.
IPR001564	IPR001564	Nucleoside diphosphate kinase	Nucleoside diphosphate kinase	nucleoside diphosphate kinase activity.ATP binding.	nucleoside diphosphate kinase activity.ATP binding.	GTP biosynthesis.UTP biosynthesis.CTP biosynthesis.	GTP biosynthesis.UTP biosynthesis.CTP biosynthesis.
IPR002017	IPR002017	Spectrin repeat	Spectrin repeat
IPR001804	IPR001804	Isocitrate/isopropylmalate dehydrogenase	Isocitrate/isopropylmalate dehydrogenase	oxidoreductase activity.	oxidoreductase activity.	metabolism.	metabolism.
IPR000432	IPR000432	DNA mismatch repair protein MutS, C-terminal	DNA mismatch repair protein MutS, C-terminal	damaged DNA binding.ATP binding.	damaged DNA binding.ATP binding.	mismatch repair.	mismatch repair.
IPR007695	IPR007860	DNA mismatch repair protein MutS, N-terminal	MutS II	damaged DNA binding.ATP binding.	DNA binding.ATP binding.	mismatch repair.	DNA repair.
IPR002121	IPR002121	HRDC	HRDC	nucleic acid binding.	nucleic acid binding.			intracellular.	intracellular.
IPR002099	IPR003594	DNA mismatch repair protein	ATP-binding region, ATPase-like		ATP binding.	mismatch repair.
IPR007696	IPR007861	MutS III	MutS IV			DNA metabolism.
The DDIs common to D.melanogaster and human. GO annotations within the same category were seperated by a "." sign
domain 1	domain 2	domain 1 name	domain 2 name	domain 1 GO function annotations	domain 2 GO function annotations	domain 1 GO process annotations	domain 2 GO process annotations	domain 1 GO localization annotations	domain 2 GO localization annotations
IPR001628	IPR001628	Nuclear hormone receptor, DNA-binding	Nuclear hormone receptor, DNA-binding	transcription factor activity.zinc ion binding.sequence-specific DNA binding.	transcription factor activity.zinc ion binding.sequence-specific DNA binding.	regulation of transcription, DNA-dependent.	regulation of transcription, DNA-dependent.	nucleus.	nucleus.
IPR006020	IPR006020	Phosphotyrosine interaction region	Phosphotyrosine interaction region
IPR001017	IPR005475	Dehydrogenase, E1 component	Transketolase, central region	oxidoreductase activity, acting on the aldehyde or oxo group of donors, disulfide as acceptor.		metabolism.
IPR002125	IPR002125	CMP/dCMP deaminase, zinc-binding	CMP/dCMP deaminase, zinc-binding	zinc ion binding.hydrolase activity.	zinc ion binding.hydrolase activity.
IPR001395	IPR001395	Aldo/keto reductase	Aldo/keto reductase	oxidoreductase activity.	oxidoreductase activity.
IPR000804	IPR002553	Clathrin adaptor complex, small chain	Adaptin, N-terminal			intracellular protein transport.		clathrin vesicle coat.
IPR004148	IPR004148	BAR	BAR	protein binding.	protein binding.			cytoplasm.	cytoplasm.
IPR000594	IPR000594	UBA/THIF-type NAD/FAD binding fold	UBA/THIF-type NAD/FAD binding fold	catalytic activity.	catalytic activity.
IPR001254	IPR001881	Peptidase S1 and S6, chymotrypsin/Hap	EGF-like calcium-binding	serine-type endopeptidase activity.	calcium ion binding.	proteolysis.
IPR011545	IPR011545	DEAD/DEAH box helicase, N-terminal	DEAD/DEAH box helicase, N-terminal	nucleic acid binding.helicase activity.ATP binding.	nucleic acid binding.helicase activity.ATP binding.
IPR001092	IPR001092	Basic helix-loop-helix dimerisation region bHLH	Basic helix-loop-helix dimerisation region bHLH	transcription regulator activity.	transcription regulator activity.	regulation of transcription.	regulation of transcription.	nucleus.	nucleus.
IPR002110	IPR011615	Ankyrin	p53, DNA-binding		DNA binding.transcription factor activity.		regulation of transcription, DNA-dependent.		nucleus.
IPR001609	IPR002048	Myosin head, motor region	Calcium-binding EF-hand	motor activity.ATP binding.	calcium ion binding.			myosin.
IPR001478	IPR001806	PDZ/DHR/GLGF	Ras GTPase	protein binding.	GTP binding.		small GTPase mediated signal transduction.
IPR002016	IPR002016	Haem peroxidase, plant/fungal/bacterial	Haem peroxidase, plant/fungal/bacterial	peroxidase activity.	peroxidase activity.	response to oxidative stress.	response to oxidative stress.
IPR004162	IPR004162	Seven in absentia protein	Seven in absentia protein			ubiquitin-dependent protein catabolism.development.	ubiquitin-dependent protein catabolism.development.	nucleus.	nucleus.
IPR001839	IPR001839	Transforming growth factor beta	Transforming growth factor beta	growth factor activity.	growth factor activity.
IPR000156	IPR001806	RanBP1	Ras GTPase		GTP binding.	intracellular transport.	small GTPase mediated signal transduction.
IPR006209	IPR006209	EGF-like	EGF-like
IPR001164	IPR002110	Arf GTPase activating protein	Ankyrin			regulation of GTPase activity.
IPR006211	IPR006211	Furin-like cysteine rich region	Furin-like cysteine rich region	transmembrane receptor protein tyrosine kinase activity.ATP binding.	transmembrane receptor protein tyrosine kinase activity.ATP binding.	protein amino acid phosphorylation.transmembrane receptor protein tyrosine kinase signaling pathway.	protein amino acid phosphorylation.transmembrane receptor protein tyrosine kinase signaling pathway.	membrane.	membrane.
IPR003131	IPR003131	K+ channel tetramerisation	K+ channel tetramerisation	voltage-gated potassium channel activity.	voltage-gated potassium channel activity.	potassium ion transport.	potassium ion transport.	voltage-gated potassium channel complex.membrane.	voltage-gated potassium channel complex.membrane.
IPR001611	IPR001611	Leucine-rich repeat	Leucine-rich repeat
IPR004045	IPR004046	Glutathione S-transferase, N-terminal	Glutathione S-transferase, C-terminal
IPR011616	IPR011616	bZIP transcription factor, bZIP_1	bZIP transcription factor, bZIP_1	sequence-specific DNA binding.protein dimerization activity.	sequence-specific DNA binding.protein dimerization activity.	regulation of transcription, DNA-dependent.	regulation of transcription, DNA-dependent.	nucleus.	nucleus.
IPR005475	IPR005475	Transketolase, central region	Transketolase, central region
IPR001494	IPR001806	Importin-beta, N-terminal	Ras GTPase	protein transporter activity.	GTP binding.	protein import into nucleus, docking.	small GTPase mediated signal transduction.	nucleus.nuclear pore.cytoplasm.
IPR002423	IPR002423	Chaperonin Cpn60/TCP-1	Chaperonin Cpn60/TCP-1	protein binding.ATP binding.	protein binding.ATP binding.	cellular protein metabolism.	cellular protein metabolism.
IPR001553	IPR001553	RecA bacterial DNA recombination	RecA bacterial DNA recombination	DNA binding.ATP binding.DNA-dependent ATPase activity.	DNA binding.ATP binding.DNA-dependent ATPase activity.	DNA metabolism.	DNA metabolism.
IPR001017	IPR005476	Dehydrogenase, E1 component	Transketolase, C-terminal	oxidoreductase activity, acting on the aldehyde or oxo group of donors, disulfide as acceptor.		metabolism.
IPR011259	IPR011259	Ezrin/radixin/moesin, C-terminal	Ezrin/radixin/moesin, C-terminal	cytoskeletal protein binding.	cytoskeletal protein binding.			cytoplasm.membrane.	cytoplasm.membrane.
IPR004154	IPR004154	Anticodon-binding	Anticodon-binding	aminoacyl-tRNA ligase activity.ATP binding.	aminoacyl-tRNA ligase activity.ATP binding.	protein biosynthesis.	protein biosynthesis.
IPR000445	IPR001553	Helix-hairpin-helix motif	RecA bacterial DNA recombination	DNA binding.	DNA binding.ATP binding.DNA-dependent ATPase activity.		DNA metabolism.	intracellular.
IPR000225	IPR000357	Armadillo	HEAT
IPR001619	IPR006011	Sec1-like protein	Syntaxin, N-terminal			vesicle docking during exocytosis.vesicle-mediated transport.			membrane.
IPR000719	IPR000789	Protein kinase	Cyclin-dependent kinase, regulatory subunit	protein kinase activity.ATP binding.	cyclin-dependent protein kinase regulator activity.	protein amino acid phosphorylation.	cell cycle.
IPR007115	IPR007115	6-pyruvoyl tetrahydropterin synthase and hypothetical protein	6-pyruvoyl tetrahydropterin synthase and hypothetical protein
IPR000445	IPR006166	Helix-hairpin-helix motif	ERCC4	DNA binding.	nucleic acid binding.nuclease activity.		DNA metabolism.	intracellular.
IPR000408	IPR001806	Regulator of chromosome condensation, RCC1	Ras GTPase		GTP binding.		small GTPase mediated signal transduction.
IPR001478	IPR001478	PDZ/DHR/GLGF	PDZ/DHR/GLGF	protein binding.	protein binding.
IPR000488	IPR000488	Death	Death	protein binding.	protein binding.	signal transduction.	signal transduction.
IPR004468	IPR004468	CTP synthase	CTP synthase	CTP synthase activity.	CTP synthase activity.	pyrimidine nucleotide biosynthesis.	pyrimidine nucleotide biosynthesis.
IPR001680	IPR001680	WD-40 repeat	WD-40 repeat
IPR000031	IPR000031	1-(5-Phosphoribosyl)-5-amino-4-imidazole-carboxylate (AIR) carboxylase	1-(5-Phosphoribosyl)-5-amino-4-imidazole-carboxylate (AIR) carboxylase	phosphoribosylaminoimidazole carboxylase activity.	phosphoribosylaminoimidazole carboxylase activity.	'de novo' IMP biosynthesis.	'de novo' IMP biosynthesis.	phosphoribosylaminoimidazole carboxylase complex.	phosphoribosylaminoimidazole carboxylase complex.
IPR000980	IPR001452	SH2 motif	Src homology-3			intracellular signaling cascade.
IPR000182	IPR000182	GCN5-related N-acetyltransferase	GCN5-related N-acetyltransferase	N-acetyltransferase activity.	N-acetyltransferase activity.
IPR001978	IPR002048	Troponin	Calcium-binding EF-hand		calcium ion binding.
IPR001019	IPR003109	Guanine nucleotide binding protein (G-protein), alpha subunit	GoLoco	signal transducer activity.guanyl nucleotide binding.	GTPase activator activity.	G-protein coupled receptor protein signaling pathway.	signal transduction.
IPR000991	IPR000991	Glutamine amidotransferase class-I	Glutamine amidotransferase class-I	catalytic activity.	catalytic activity.
IPR000357	IPR001092	HEAT	Basic helix-loop-helix dimerisation region bHLH		transcription regulator activity.		regulation of transcription.		nucleus.
IPR000357	IPR001023	HEAT	Heat shock protein Hsp70		ATP binding.
IPR006662	IPR011539	Thioredoxin-related	Rel homology	electron transporter activity.	transcription factor activity.	electron transport.	regulation of transcription.		nucleus.
IPR005476	IPR005476	Transketolase, C-terminal	Transketolase, C-terminal
IPR003511	IPR003511	DNA-binding HORMA	DNA-binding HORMA
IPR001664	IPR001664	Intermediate filament protein	Intermediate filament protein	structural molecule activity.	structural molecule activity.
IPR002777	IPR004127	Prefoldin beta-like	Prefoldin alpha-like		protein binding.		protein folding.		prefoldin complex.
IPR000727	IPR000928	Target SNARE coiled-coil region	SNAP-25
IPR001330	IPR002088	Prenyltransferase/squalene oxidase	Protein prenyltransferase, alpha subunit	catalytic activity.	protein prenyltransferase activity.		protein amino acid prenylation.
IPR001368	IPR006052	TNFR/CD27/30/40/95 cysteine-rich region	Tumor Necrosis Factor	receptor activity.	tumor necrosis factor receptor binding.		immune response.		membrane.
IPR000436	IPR001254	Sushi/SCR/CCP	Peptidase S1 and S6, chymotrypsin/Hap		serine-type endopeptidase activity.		proteolysis.
IPR001327	IPR006662	Pyridine nucleotide-disulphide oxidoreductase, NAD-binding region	Thioredoxin-related	disulfide oxidoreductase activity.	electron transporter activity.	electron transport.	electron transport.
IPR002198	IPR002198	Short-chain dehydrogenase/reductase SDR	Short-chain dehydrogenase/reductase SDR	oxidoreductase activity.	oxidoreductase activity.	metabolism.	metabolism.
IPR003175	IPR006671	Cyclin-dependent kinase inhibitor	Cyclin, N-terminal	cyclin-dependent protein kinase inhibitor activity.		cell cycle arrest.	regulation of progression through cell cycle.	nucleus.
IPR000299	IPR011259	Band 4.1	Ezrin/radixin/moesin, C-terminal		cytoskeletal protein binding.			cytoskeleton.	cytoplasm.membrane.
IPR000727	IPR001388	Target SNARE coiled-coil region	Synaptobrevin				vesicle-mediated transport.		integral to membrane.
IPR000270	IPR000270	Octicosapeptide/Phox/Bem1p	Octicosapeptide/Phox/Bem1p
IPR004367	IPR006671	Cyclin, C-terminal	Cyclin, N-terminal			regulation of progression through cell cycle.	regulation of progression through cell cycle.	nucleus.
IPR001452	IPR001452	Src homology-3	Src homology-3
IPR001159	IPR001159	Double-stranded RNA binding	Double-stranded RNA binding	double-stranded RNA binding.	double-stranded RNA binding.			intracellular.	intracellular.
IPR002048	IPR002048	Calcium-binding EF-hand	Calcium-binding EF-hand	calcium ion binding.	calcium ion binding.
IPR001005	IPR001005	Myb, DNA-binding	Myb, DNA-binding	DNA binding.	DNA binding.			nucleus.	nucleus.
IPR000719	IPR000961	Protein kinase	Protein kinase, C-terminal	protein kinase activity.ATP binding.	protein serine/threonine kinase activity.ATP binding.	protein amino acid phosphorylation.	protein amino acid phosphorylation.
IPR000445	IPR000445	Helix-hairpin-helix motif	Helix-hairpin-helix motif	DNA binding.	DNA binding.			intracellular.	intracellular.
IPR001356	IPR001356	Homeobox	Homeobox	transcription factor activity.sequence-specific DNA binding.	transcription factor activity.sequence-specific DNA binding.	regulation of transcription, DNA-dependent.	regulation of transcription, DNA-dependent.	nucleus.	nucleus.
IPR000048	IPR002048	IQ calmodulin-binding region	Calcium-binding EF-hand		calcium ion binding.
IPR000504	IPR000504	RNA-binding region RNP-1 (RNA recognition motif)	RNA-binding region RNP-1 (RNA recognition motif)	nucleic acid binding.	nucleic acid binding.
IPR002678	IPR002678	NGG1p interacting factor 3, NIF3	NGG1p interacting factor 3, NIF3
IPR003439	IPR003439	ABC transporter related	ABC transporter related	ATP binding.ATPase activity.	ATP binding.ATPase activity.
IPR000242	IPR000980	Tyrosine specific protein phosphatase	SH2 motif	protein tyrosine phosphatase activity.		protein amino acid dephosphorylation.	intracellular signaling cascade.
IPR000504	IPR004023	RNA-binding region RNP-1 (RNA recognition motif)	Mago nashi protein	nucleic acid binding.			sex determination.		nucleus.
IPR001040	IPR008606	Eukaryotic translation initiation factor 4E (eIF-4E)	Eukaryotic translation initiation factor 4E binding	RNA binding.translation initiation factor activity.	eukaryotic initiation factor 4E binding.	translational initiation.	negative regulation of translational initiation.	cytoplasm.
IPR000569	IPR000608	HECT	Ubiquitin-conjugating enzyme, E2	ubiquitin-protein ligase activity.	ubiquitin-protein ligase activity.	protein modification.ubiquitin cycle.	protein modification.ubiquitin cycle.	intracellular.
IPR000182	IPR000308	GCN5-related N-acetyltransferase	14-3-3 protein	N-acetyltransferase activity.	protein domain specific binding.
IPR000719	IPR002110	Protein kinase	Ankyrin	protein kinase activity.ATP binding.		protein amino acid phosphorylation.
IPR002110	IPR002110	Ankyrin	Ankyrin
IPR001254	IPR006209	Peptidase S1 and S6, chymotrypsin/Hap	EGF-like	serine-type endopeptidase activity.		proteolysis.
IPR000533	IPR000533	Tropomyosin	Tropomyosin
IPR000727	IPR001619	Target SNARE coiled-coil region	Sec1-like protein				vesicle docking during exocytosis.vesicle-mediated transport.
IPR001806	IPR001806	Ras GTPase	Ras GTPase	GTP binding.	GTP binding.	small GTPase mediated signal transduction.	small GTPase mediated signal transduction.
IPR000727	IPR000727	Target SNARE coiled-coil region	Target SNARE coiled-coil region
IPR002075	IPR002075	Nuclear transport factor 2	Nuclear transport factor 2	transporter activity.	transporter activity.	transport.	transport.	intracellular.	intracellular.
IPR001680	IPR001849	WD-40 repeat	Pleckstrin-like
IPR002912	IPR002912	Amino acid-binding ACT	Amino acid-binding ACT	amino acid binding.	amino acid binding.	metabolism.	metabolism.
IPR011261	IPR011262	RNA polymerase, dimerisation	RNA polymerase, insert	DNA-directed RNA polymerase activity.protein dimerization activity.	DNA-directed RNA polymerase activity.protein dimerization activity.	transcription.	transcription.
IPR000095	IPR001806	PAK-box/P21-Rho-binding	Ras GTPase		GTP binding.		small GTPase mediated signal transduction.
IPR000357	IPR001806	HEAT	Ras GTPase		GTP binding.		small GTPase mediated signal transduction.
IPR000418	IPR002110	Ets	Ankyrin	transcription factor activity.sequence-specific DNA binding.		regulation of transcription, DNA-dependent.		nucleus.
IPR001781	IPR001781	LIM, zinc-binding	LIM, zinc-binding	zinc ion binding.	zinc ion binding.
IPR000225	IPR000225	Armadillo	Armadillo
IPR007110	IPR007110	Immunoglobulin-like	Immunoglobulin-like
IPR002110	IPR011539	Ankyrin	Rel homology		transcription factor activity.		regulation of transcription.		nucleus.
IPR002848	IPR002848	Translin	Translin
IPR000494	IPR006211	EGF receptor, L domain	Furin-like cysteine rich region	transmembrane receptor protein tyrosine kinase activity.epidermal growth factor receptor activity.	transmembrane receptor protein tyrosine kinase activity.ATP binding.		protein amino acid phosphorylation.transmembrane receptor protein tyrosine kinase signaling pathway.	membrane.	membrane.
IPR001806	IPR001849	Ras GTPase	Pleckstrin-like	GTP binding.		small GTPase mediated signal transduction.
IPR001509	IPR001509	NAD-dependent epimerase/dehydratase	NAD-dependent epimerase/dehydratase	catalytic activity.NAD binding.	catalytic activity.NAD binding.	nucleotide-sugar metabolism.	nucleotide-sugar metabolism.
IPR002083	IPR002083	MATH	MATH
IPR001806	IPR003116	Ras GTPase	Raf-like Ras-binding	GTP binding.	receptor signaling protein activity.	small GTPase mediated signal transduction.	signal transduction.
IPR000127	IPR000594	Ubiquitin-activating enzyme repeat	UBA/THIF-type NAD/FAD binding fold	ubiquitin activating enzyme activity.	catalytic activity.	protein modification.ubiquitin cycle.
IPR010504	IPR010504	Arfaptin-like	Arfaptin-like
IPR003961	IPR003961	Fibronectin, type III	Fibronectin, type III
IPR002719	IPR002720	Retinoblastoma-associated protein, B-box	Retinoblastoma-associated protein, A-box
IPR000219	IPR000651	DH	Guanine nucleotide exchange factor for Ras-like GTPases, N-terminal	Rho guanyl-nucleotide exchange factor activity.	guanyl-nucleotide exchange factor activity.	regulation of Rho protein signal transduction.	regulation of small GTPase mediated signal transduction.	intracellular.	intracellular.
IPR002097	IPR004000	Profilin/allergen	Actin/actin-like	actin binding.	protein binding.	cytoskeleton organization and biogenesis.		actin cytoskeleton.
IPR000861	IPR001806	PKN/rhophilin/rhotekin rho-binding repeat	Ras GTPase		GTP binding.	signal transduction.	small GTPase mediated signal transduction.	intracellular.
IPR002172	IPR002172	Low density lipoprotein-receptor, class A	Low density lipoprotein-receptor, class A
IPR001881	IPR006209	EGF-like calcium-binding	EGF-like	calcium ion binding.
IPR000730	IPR000730	Proliferating cell nuclear antigen, PCNA	Proliferating cell nuclear antigen, PCNA	DNA binding.DNA polymerase processivity factor activity.	DNA binding.DNA polymerase processivity factor activity.	regulation of DNA replication.	regulation of DNA replication.	delta-DNA polymerase cofactor complex.	delta-DNA polymerase cofactor complex.
IPR004301	IPR004301	Nucleoplasmin	Nucleoplasmin	nucleic acid binding.	nucleic acid binding.			nucleus.	nucleus.
IPR002110	IPR002909	Ankyrin	Cell surface receptor IPT/TIG
IPR001451	IPR001451	Bacterial transferase hexapeptide repeat	Bacterial transferase hexapeptide repeat
IPR006671	IPR006671	Cyclin, N-terminal	Cyclin, N-terminal			regulation of progression through cell cycle.	regulation of progression through cell cycle.
IPR000040	IPR003417	Acute myeloid leukemia 1 protein (AML 1)/Runt	Core binding factor, beta subunit	DNA binding.ATP binding.	transcription coactivator activity.	regulation of transcription, DNA-dependent.		nucleus.	nucleus.
IPR000719	IPR003175	Protein kinase	Cyclin-dependent kinase inhibitor	protein kinase activity.ATP binding.	cyclin-dependent protein kinase inhibitor activity.	protein amino acid phosphorylation.	cell cycle arrest.		nucleus.
IPR000372	IPR001611	Leucine-rich repeat, cysteine-rich flanking region, N-terminal	Leucine-rich repeat
IPR000980	IPR000980	SH2 motif	SH2 motif			intracellular signaling cascade.	intracellular signaling cascade.
IPR000626	IPR001394	Ubiquitin	Peptidase C19, ubiquitin carboxyl-terminal hydrolase 2		cysteine-type endopeptidase activity.ubiquitin thiolesterase activity.	protein modification.	ubiquitin-dependent protein catabolism.
IPR004045	IPR004045	Glutathione S-transferase, N-terminal	Glutathione S-transferase, N-terminal
IPR000341	IPR001806	Phosphoinositide 3-kinase, ras-binding	Ras GTPase	phosphatidylinositol 3-kinase activity.	GTP binding.		small GTPase mediated signal transduction.	phosphoinositide 3-kinase complex.
IPR000504	IPR001611	RNA-binding region RNP-1 (RNA recognition motif)	Leucine-rich repeat	nucleic acid binding.
IPR000595	IPR000719	Cyclic nucleotide-binding	Protein kinase		protein kinase activity.ATP binding.		protein amino acid phosphorylation.
IPR001163	IPR001163	Like-Sm ribonucleoprotein, core	Like-Sm ribonucleoprotein, core			mRNA processing.	mRNA processing.	nucleus.small nucleolar ribonucleoprotein complex.	nucleus.small nucleolar ribonucleoprotein complex.
IPR001452	IPR001781	Src homology-3	LIM, zinc-binding		zinc ion binding.
IPR000644	IPR000644	CBS	CBS
IPR002068	IPR002068	Heat shock protein Hsp20	Heat shock protein Hsp20
IPR001611	IPR001806	Leucine-rich repeat	Ras GTPase		GTP binding.		small GTPase mediated signal transduction.
IPR000722	IPR001222	RNA polymerase, alpha subunit	Transcription factor TFIIS	DNA binding.DNA-directed RNA polymerase activity.	DNA binding.zinc ion binding.transcription regulator activity.	transcription.	RNA elongation.regulation of transcription, DNA-dependent.	nucleus.
IPR002014	IPR002014	VHS	VHS			intracellular protein transport.	intracellular protein transport.
IPR000159	IPR000159	RA	RA			signal transduction.	signal transduction.
IPR001806	IPR001895	Ras GTPase	Guanine-nucleotide dissociation stimulator CDC25	GTP binding.	guanyl-nucleotide exchange factor activity.	small GTPase mediated signal transduction.	intracellular signaling cascade.
IPR001494	IPR002652	Importin-beta, N-terminal	Importin alpha-like protein, beta-binding region	protein transporter activity.	protein transporter activity.	protein import into nucleus, docking.	protein import into nucleus.intracellular protein transport.	nucleus.nuclear pore.cytoplasm.
IPR004092	IPR004092	Mbt repeat	Mbt repeat			regulation of transcription.	regulation of transcription.	nucleus.	nucleus.
IPR005475	IPR005476	Transketolase, central region	Transketolase, C-terminal
IPR004843	IPR004843	Metallophosphoesterase	Metallophosphoesterase	hydrolase activity.	hydrolase activity.
IPR001660	IPR011510	Sterile alpha motif SAM	Sterile alpha motif homology 2
IPR000157	IPR000157	Toll-Interleukin receptor	Toll-Interleukin receptor	transmembrane receptor activity.	transmembrane receptor activity.			membrane.	membrane.
IPR000649	IPR000649	Initiation factor 2B related	Initiation factor 2B related			cellular biosynthesis.	cellular biosynthesis.
IPR005835	IPR005835	Nucleotidyl transferase	Nucleotidyl transferase	nucleotidyltransferase activity.	nucleotidyltransferase activity.	biosynthesis.	biosynthesis.
IPR000719	IPR004367	Protein kinase	Cyclin, C-terminal	protein kinase activity.ATP binding.		protein amino acid phosphorylation.	regulation of progression through cell cycle.		nucleus.
IPR000536	IPR000536	Nuclear hormone receptor, ligand-binding	Nuclear hormone receptor, ligand-binding	transcription factor activity.steroid hormone receptor activity.	transcription factor activity.steroid hormone receptor activity.	regulation of transcription, DNA-dependent.	regulation of transcription, DNA-dependent.	nucleus.	nucleus.
IPR011700	IPR011700	Basic leucine zipper	Basic leucine zipper	DNA binding.	DNA binding.	regulation of transcription, DNA-dependent.	regulation of transcription, DNA-dependent.	nucleus.	nucleus.
IPR000449	IPR000626	Ubiquitin-associated	Ubiquitin				protein modification.
IPR000626	IPR000626	Ubiquitin	Ubiquitin			protein modification.	protein modification.
IPR005334	IPR005334	Tctex-1	Tctex-1
IPR004000	IPR007123	Actin/actin-like	Gelsolin region	protein binding.
IPR000159	IPR001806	RA	Ras GTPase		GTP binding.	signal transduction.	small GTPase mediated signal transduction.
IPR000049	IPR001308	Electron transfer flavoprotein beta-subunit	Electron transfer flavoprotein, alpha subunit	electron transporter activity.	electron transporter activity.	electron transport.	electron transport.
IPR000449	IPR000795	Ubiquitin-associated	Protein synthesis factor, GTP-binding		GTP binding.		protein biosynthesis.
IPR003959	IPR003959	AAA ATPase, central region	AAA ATPase, central region	ATP binding.	ATP binding.
IPR007286	IPR008570	EAP30	Protein of unknown function DUF852, eukaryotic
IPR000651	IPR001806	Guanine nucleotide exchange factor for Ras-like GTPases, N-terminal	Ras GTPase	guanyl-nucleotide exchange factor activity.	GTP binding.	regulation of small GTPase mediated signal transduction.	small GTPase mediated signal transduction.	intracellular.
IPR000991	IPR004468	Glutamine amidotransferase class-I	CTP synthase	catalytic activity.	CTP synthase activity.		pyrimidine nucleotide biosynthesis.
IPR001440	IPR001440	Tetratricopeptide TPR_1	Tetratricopeptide TPR_1
IPR002017	IPR002017	Spectrin repeat	Spectrin repeat
IPR001247	IPR001247	Exoribonuclease	Exoribonuclease	3'-5'-exoribonuclease activity.RNA binding.	3'-5'-exoribonuclease activity.RNA binding.	RNA processing.	RNA processing.
IPR001926	IPR001926	Pyridoxal-5'-phosphate-dependent enzyme, beta subunit	Pyridoxal-5'-phosphate-dependent enzyme, beta subunit	catalytic activity.	catalytic activity.	metabolism.	metabolism.
IPR003316	IPR003316	Transcription factor E2F/dimerisation partner (TDP)	Transcription factor E2F/dimerisation partner (TDP)	transcription factor activity.	transcription factor activity.	regulation of progression through cell cycle.regulation of transcription, DNA-dependent.	regulation of progression through cell cycle.regulation of transcription, DNA-dependent.	transcription factor complex.	transcription factor complex.
IPR001781	IPR002691	LIM, zinc-binding	LIM binding protein	zinc ion binding.	transcription cofactor activity.		development.		nucleus.
IPR000306	IPR002014	Zinc finger, FYVE-type	VHS	zinc ion binding.			intracellular protein transport.
IPR001452	IPR002110	Src homology-3	Ankyrin
IPR000449	IPR000608	Ubiquitin-associated	Ubiquitin-conjugating enzyme, E2		ubiquitin-protein ligase activity.		protein modification.ubiquitin cycle.
IPR001164	IPR001849	Arf GTPase activating protein	Pleckstrin-like			regulation of GTPase activity.
IPR002099	IPR003594	DNA mismatch repair protein	ATP-binding region, ATPase-like		ATP binding.	mismatch repair.
IPR001806	IPR003315	Ras GTPase	Rabphilin-3A effector	GTP binding.	protein binding.Rab GTPase binding.	small GTPase mediated signal transduction.	intracellular protein transport.
IPR007087	IPR007087	Zinc finger, C2H2-type	Zinc finger, C2H2-type	nucleic acid binding.zinc ion binding.	nucleic acid binding.zinc ion binding.			nucleus.	nucleus.
IPR000219	IPR001806	DH	Ras GTPase	Rho guanyl-nucleotide exchange factor activity.	GTP binding.	regulation of Rho protein signal transduction.	small GTPase mediated signal transduction.	intracellular.
IPR002618	IPR002618	UTP--glucose-1-phosphate uridylyltransferase	UTP--glucose-1-phosphate uridylyltransferase	nucleotidyltransferase activity.	nucleotidyltransferase activity.	metabolism.	metabolism.
IPR001683	IPR001683	Phox-like	Phox-like	protein binding.phosphoinositide binding.	protein binding.phosphoinositide binding.	intracellular signaling cascade.	intracellular signaling cascade.
IPR000072	IPR007110	Platelet-derived growth factor (PDGF)	Immunoglobulin-like	growth factor activity.				membrane.
IPR000215	IPR000215	Proteinase inhibitor I4, serpin	Proteinase inhibitor I4, serpin	serine-type endopeptidase inhibitor activity.	serine-type endopeptidase inhibitor activity.
IPR001315	IPR002182	Caspase Recruitment	NB-ARC	protein binding.	ATP binding.	regulation of apoptosis.	apoptosis.	intracellular.
IPR004134	IPR004134	Peptidase C1B, bleomycin hydrolase	Peptidase C1B, bleomycin hydrolase	cysteine-type endopeptidase activity.	cysteine-type endopeptidase activity.	proteolysis.	proteolysis.
IPR004046	IPR004046	Glutathione S-transferase, C-terminal	Glutathione S-transferase, C-terminal
IPR001373	IPR001841	Cullin	Zinc finger, RING-type		protein binding.zinc ion binding.	cell cycle.
IPR003194	IPR004855	Transcription initiation factor IIA, gamma subunit	Transcription factor IIA, alpha/beta subunit	RNA polymerase II transcription factor activity.	transcription initiation factor activity.	transcription initiation from RNA polymerase II promoter.	transcription initiation from RNA polymerase II promoter.	transcription factor TFIIA complex.	nucleus.
IPR001370	IPR011600	Proteinase inhibitor I32, inhibitor of apoptosis	Peptidase C14, caspase catalytic		caspase activity.	anti-apoptosis.	proteolysis.	intracellular.
IPR000626	IPR001232	Ubiquitin	SKP1 component			protein modification.
IPR000727	IPR006011	Target SNARE coiled-coil region	Syntaxin, N-terminal						membrane.
IPR000608	IPR000626	Ubiquitin-conjugating enzyme, E2	Ubiquitin	ubiquitin-protein ligase activity.		protein modification.ubiquitin cycle.	protein modification.
IPR001232	IPR001810	SKP1 component	Cyclin-like F-box
IPR000219	IPR001849	DH	Pleckstrin-like	Rho guanyl-nucleotide exchange factor activity.		regulation of Rho protein signal transduction.		intracellular.
IPR006789	IPR008384	ARP2/3 complex 16 kDa subunit (p16-Arc)	ARP23 complex 20 kDa subunit			regulation of actin filament polymerization.	actin filament polymerization.	cytoskeleton.	cytoskeleton.
IPR000093	IPR000093	RecR protein	RecR protein			DNA repair.DNA recombination.	DNA repair.DNA recombination.
IPR001753	IPR001753	Enoyl-CoA hydratase/isomerase	Enoyl-CoA hydratase/isomerase	catalytic activity.	catalytic activity.	metabolism.	metabolism.
IPR001660	IPR001660	Sterile alpha motif SAM	Sterile alpha motif SAM
IPR001222	IPR007081	Transcription factor TFIIS	RNA polymerase Rpb1, domain 5	DNA binding.zinc ion binding.transcription regulator activity.	DNA binding.DNA-directed RNA polymerase activity.	RNA elongation.regulation of transcription, DNA-dependent.	transcription.
IPR001222	IPR007083	Transcription factor TFIIS	RNA polymerase Rpb1, domain 4	DNA binding.zinc ion binding.transcription regulator activity.	DNA binding.DNA-directed RNA polymerase activity.	RNA elongation.regulation of transcription, DNA-dependent.	transcription.
IPR000198	IPR001806	RhoGAP	Ras GTPase		GTP binding.		small GTPase mediated signal transduction.
IPR001254	IPR008197	Peptidase S1 and S6, chymotrypsin/Hap	Whey acidic protein, core region	serine-type endopeptidase activity.		proteolysis.
IPR001806	IPR002909	Ras GTPase	Cell surface receptor IPT/TIG	GTP binding.		small GTPase mediated signal transduction.
IPR001254	IPR001254	Peptidase S1 and S6, chymotrypsin/Hap	Peptidase S1 and S6, chymotrypsin/Hap	serine-type endopeptidase activity.	serine-type endopeptidase activity.	proteolysis.	proteolysis.
IPR000719	IPR001179	Protein kinase	Peptidylprolyl isomerase, FKBP-type	protein kinase activity.ATP binding.		protein amino acid phosphorylation.	protein folding.
IPR000836	IPR000836	Phosphoribosyltransferase	Phosphoribosyltransferase			nucleoside metabolism.	nucleoside metabolism.
IPR008331	IPR008331	Ferritin and Dps	Ferritin and Dps	ferric iron binding.	ferric iron binding.	iron ion homeostasis.	iron ion homeostasis.
IPR001247	IPR003029	Exoribonuclease	RNA binding S1	3'-5'-exoribonuclease activity.RNA binding.	RNA binding.	RNA processing.
IPR001849	IPR001849	Pleckstrin-like	Pleckstrin-like
IPR000210	IPR000210	BTB	BTB	protein binding.	protein binding.
IPR001553	IPR002093	RecA bacterial DNA recombination	BRCA2 repeat	DNA binding.ATP binding.DNA-dependent ATPase activity.		DNA metabolism.
IPR000276	IPR000276	Rhodopsin-like GPCR superfamily	Rhodopsin-like GPCR superfamily	rhodopsin-like receptor activity.	rhodopsin-like receptor activity.	G-protein coupled receptor protein signaling pathway.	G-protein coupled receptor protein signaling pathway.	integral to membrane.	integral to membrane.
IPR011261	IPR011261	RNA polymerase, dimerisation	RNA polymerase, dimerisation	DNA-directed RNA polymerase activity.protein dimerization activity.	DNA-directed RNA polymerase activity.protein dimerization activity.	transcription.	transcription.
IPR000049	IPR000049	Electron transfer flavoprotein beta-subunit	Electron transfer flavoprotein beta-subunit	electron transporter activity.	electron transporter activity.	electron transport.	electron transport.
IPR004088	IPR004088	KH, type 1	KH, type 1	nucleic acid binding.	nucleic acid binding.
IPR000719	IPR006671	Protein kinase	Cyclin, N-terminal	protein kinase activity.ATP binding.		protein amino acid phosphorylation.	regulation of progression through cell cycle.
IPR001353	IPR001353	20S proteasome, A and B subunits	20S proteasome, A and B subunits	threonine endopeptidase activity.	threonine endopeptidase activity.	ubiquitin-dependent protein catabolism.	ubiquitin-dependent protein catabolism.	proteasome core complex (sensu Eukaryota).	proteasome core complex (sensu Eukaryota).
IPR001023	IPR003103	Heat shock protein Hsp70	Apoptosis regulator Bcl-2 protein, BAG	ATP binding.	protein binding.		apoptosis.
IPR011600	IPR011600	Peptidase C14, caspase catalytic	Peptidase C14, caspase catalytic	caspase activity.	caspase activity.	proteolysis.	proteolysis.
IPR004172	IPR004172	L27	L27
IPR001715	IPR001715	Calponin-like actin-binding	Calponin-like actin-binding
IPR002720	IPR002720	Retinoblastoma-associated protein, A-box	Retinoblastoma-associated protein, A-box
IPR001881	IPR001881	EGF-like calcium-binding	EGF-like calcium-binding	calcium ion binding.	calcium ion binding.
IPR000299	IPR000299	Band 4.1	Band 4.1					cytoskeleton.	cytoskeleton.
IPR003195	IPR006809	Transcription initiation factor IID, 18 kDa subunit	TAFII28-like protein	RNA polymerase II transcription factor activity.	RNA polymerase II transcription factor activity.	transcription initiation.	regulation of transcription.	transcription factor complex.	nucleus.
IPR001636	IPR001636	SAICAR synthetase	SAICAR synthetase	phosphoribosylaminoimidazolesuccinocarboxamide synthase activity.	phosphoribosylaminoimidazolesuccinocarboxamide synthase activity.	purine nucleotide biosynthesis.	purine nucleotide biosynthesis.
IPR002017	IPR002048	Spectrin repeat	Calcium-binding EF-hand		calcium ion binding.
IPR003958	IPR003958	Transcription factor CBF/NF-Y/archaeal histone	Transcription factor CBF/NF-Y/archaeal histone	sequence-specific DNA binding.	sequence-specific DNA binding.			intracellular.	intracellular.
IPR001715	IPR002017	Calponin-like actin-binding	Spectrin repeat
IPR000095	IPR000719	PAK-box/P21-Rho-binding	Protein kinase		protein kinase activity.ATP binding.		protein amino acid phosphorylation.
IPR001650	IPR011545	Helicase, C-terminal	DEAD/DEAH box helicase, N-terminal	nucleic acid binding.helicase activity.ATP binding.	nucleic acid binding.helicase activity.ATP binding.
IPR000301	IPR000301	CD9/CD37/CD63 antigen	CD9/CD37/CD63 antigen					integral to membrane.	integral to membrane.
IPR000704	IPR000719	Casein kinase II, regulatory subunit	Protein kinase	protein kinase CK2 regulator activity.	protein kinase activity.ATP binding.		protein amino acid phosphorylation.	protein kinase CK2 complex.
IPR001440	IPR001806	Tetratricopeptide TPR_1	Ras GTPase		GTP binding.		small GTPase mediated signal transduction.
IPR007087	IPR011616	Zinc finger, C2H2-type	bZIP transcription factor, bZIP_1	nucleic acid binding.zinc ion binding.	sequence-specific DNA binding.protein dimerization activity.		regulation of transcription, DNA-dependent.	nucleus.	nucleus.
IPR001214	IPR001214	Nuclear protein SET	Nuclear protein SET
IPR000626	IPR003653	Ubiquitin	Peptidase C48, SUMO/Sentrin/Ubl1		cysteine-type peptidase activity.	protein modification.	proteolysis.
IPR000608	IPR001841	Ubiquitin-conjugating enzyme, E2	Zinc finger, RING-type	ubiquitin-protein ligase activity.	protein binding.zinc ion binding.	protein modification.ubiquitin cycle.
IPR001019	IPR001680	Guanine nucleotide binding protein (G-protein), alpha subunit	WD-40 repeat	signal transducer activity.guanyl nucleotide binding.		G-protein coupled receptor protein signaling pathway.
IPR000928	IPR001388	SNAP-25	Synaptobrevin				vesicle-mediated transport.		integral to membrane.
IPR003508	IPR003508	Caspase-activated nuclease CIDE-N	Caspase-activated nuclease CIDE-N	protein binding.	protein binding.	apoptosis.	apoptosis.	intracellular.	intracellular.
IPR001254	IPR001611	Peptidase S1 and S6, chymotrypsin/Hap	Leucine-rich repeat	serine-type endopeptidase activity.		proteolysis.
IPR000719	IPR000719	Protein kinase	Protein kinase	protein kinase activity.ATP binding.	protein kinase activity.ATP binding.	protein amino acid phosphorylation.	protein amino acid phosphorylation.
The DDIs common to C.elegans and D.melanogaster. GO annotations within the same category were seperated by a "." sign
domain 1	domain 2	domain 1 name	domain 2 name	domain 1 GO function annotations	domain 2 GO function annotations	domain 1 GO process annotations	domain 2 GO process annotations	domain 1 GO localization annotations	domain 2 GO localization annotations
IPR001628	IPR001628	Nuclear hormone receptor, DNA-binding	Nuclear hormone receptor, DNA-binding	transcription factor activity.zinc ion binding.sequence-specific DNA binding.	transcription factor activity.zinc ion binding.sequence-specific DNA binding.	regulation of transcription, DNA-dependent.	regulation of transcription, DNA-dependent.	nucleus.	nucleus.
IPR001079	IPR001079	Galectin, galactose-binding lectin	Galectin, galactose-binding lectin	sugar binding.	sugar binding.
IPR006020	IPR006020	Phosphotyrosine interaction region	Phosphotyrosine interaction region
IPR000730	IPR000730	Proliferating cell nuclear antigen, PCNA	Proliferating cell nuclear antigen, PCNA	DNA binding.DNA polymerase processivity factor activity.	DNA binding.DNA polymerase processivity factor activity.	regulation of DNA replication.	regulation of DNA replication.	delta-DNA polymerase cofactor complex.	delta-DNA polymerase cofactor complex.
IPR002110	IPR002909	Ankyrin	Cell surface receptor IPT/TIG
IPR001017	IPR005475	Dehydrogenase, E1 component	Transketolase, central region	oxidoreductase activity, acting on the aldehyde or oxo group of donors, disulfide as acceptor.		metabolism.
IPR002125	IPR002125	CMP/dCMP deaminase, zinc-binding	CMP/dCMP deaminase, zinc-binding	zinc ion binding.hydrolase activity.	zinc ion binding.hydrolase activity.
IPR000980	IPR000980	SH2 motif	SH2 motif			intracellular signaling cascade.	intracellular signaling cascade.
IPR000741	IPR000741	Fructose-bisphosphate aldolase, class-I	Fructose-bisphosphate aldolase, class-I	fructose-bisphosphate aldolase activity.	fructose-bisphosphate aldolase activity.	glycolysis.	glycolysis.
IPR004045	IPR004045	Glutathione S-transferase, N-terminal	Glutathione S-transferase, N-terminal
IPR004455	IPR004455	NADP oxidoreductase, coenzyme F420-dependent	NADP oxidoreductase, coenzyme F420-dependent			electron transport.	electron transport.
IPR000594	IPR000594	UBA/THIF-type NAD/FAD binding fold	UBA/THIF-type NAD/FAD binding fold	catalytic activity.	catalytic activity.
IPR011545	IPR011545	DEAD/DEAH box helicase, N-terminal	DEAD/DEAH box helicase, N-terminal	nucleic acid binding.helicase activity.ATP binding.	nucleic acid binding.helicase activity.ATP binding.
IPR001478	IPR001806	PDZ/DHR/GLGF	Ras GTPase	protein binding.	GTP binding.		small GTPase mediated signal transduction.
IPR001163	IPR001163	Like-Sm ribonucleoprotein, core	Like-Sm ribonucleoprotein, core			mRNA processing.	mRNA processing.	nucleus.small nucleolar ribonucleoprotein complex.	nucleus.small nucleolar ribonucleoprotein complex.
IPR000595	IPR000719	Cyclic nucleotide-binding	Protein kinase		protein kinase activity.ATP binding.		protein amino acid phosphorylation.
IPR001452	IPR001781	Src homology-3	LIM, zinc-binding		zinc ion binding.
IPR002068	IPR002068	Heat shock protein Hsp20	Heat shock protein Hsp20
IPR001611	IPR001806	Leucine-rich repeat	Ras GTPase		GTP binding.		small GTPase mediated signal transduction.
IPR000156	IPR001806	RanBP1	Ras GTPase		GTP binding.	intracellular transport.	small GTPase mediated signal transduction.
IPR006209	IPR006209	EGF-like	EGF-like
IPR002014	IPR002014	VHS	VHS			intracellular protein transport.	intracellular protein transport.
IPR001806	IPR001895	Ras GTPase	Guanine-nucleotide dissociation stimulator CDC25	GTP binding.	guanyl-nucleotide exchange factor activity.	small GTPase mediated signal transduction.	intracellular signaling cascade.
IPR001494	IPR002652	Importin-beta, N-terminal	Importin alpha-like protein, beta-binding region	protein transporter activity.	protein transporter activity.	protein import into nucleus, docking.	protein import into nucleus.intracellular protein transport.	nucleus.nuclear pore.cytoplasm.
IPR003131	IPR003131	K+ channel tetramerisation	K+ channel tetramerisation	voltage-gated potassium channel activity.	voltage-gated potassium channel activity.	potassium ion transport.	potassium ion transport.	voltage-gated potassium channel complex.membrane.	voltage-gated potassium channel complex.membrane.
IPR001611	IPR001611	Leucine-rich repeat	Leucine-rich repeat
IPR002715	IPR002715	Nascent polypeptide-associated complex NAC	Nascent polypeptide-associated complex NAC
IPR004843	IPR004843	Metallophosphoesterase	Metallophosphoesterase	hydrolase activity.	hydrolase activity.
IPR001660	IPR011510	Sterile alpha motif SAM	Sterile alpha motif homology 2
IPR004045	IPR004046	Glutathione S-transferase, N-terminal	Glutathione S-transferase, C-terminal
IPR000649	IPR000649	Initiation factor 2B related	Initiation factor 2B related			cellular biosynthesis.	cellular biosynthesis.
IPR000157	IPR000157	Toll-Interleukin receptor	Toll-Interleukin receptor	transmembrane receptor activity.	transmembrane receptor activity.			membrane.	membrane.
IPR001553	IPR001553	RecA bacterial DNA recombination	RecA bacterial DNA recombination	DNA binding.ATP binding.DNA-dependent ATPase activity.	DNA binding.ATP binding.DNA-dependent ATPase activity.	DNA metabolism.	DNA metabolism.
IPR001017	IPR005476	Dehydrogenase, E1 component	Transketolase, C-terminal	oxidoreductase activity, acting on the aldehyde or oxo group of donors, disulfide as acceptor.		metabolism.
IPR000536	IPR000536	Nuclear hormone receptor, ligand-binding	Nuclear hormone receptor, ligand-binding	transcription factor activity.steroid hormone receptor activity.	transcription factor activity.steroid hormone receptor activity.	regulation of transcription, DNA-dependent.	regulation of transcription, DNA-dependent.	nucleus.	nucleus.
IPR011700	IPR011700	Basic leucine zipper	Basic leucine zipper	DNA binding.	DNA binding.	regulation of transcription, DNA-dependent.	regulation of transcription, DNA-dependent.	nucleus.	nucleus.
IPR000626	IPR000626	Ubiquitin	Ubiquitin			protein modification.	protein modification.
IPR000225	IPR000357	Armadillo	HEAT
IPR000445	IPR001553	Helix-hairpin-helix motif	RecA bacterial DNA recombination	DNA binding.	DNA binding.ATP binding.DNA-dependent ATPase activity.		DNA metabolism.	intracellular.
IPR000719	IPR000789	Protein kinase	Cyclin-dependent kinase, regulatory subunit	protein kinase activity.ATP binding.	cyclin-dependent protein kinase regulator activity.	protein amino acid phosphorylation.	cell cycle.
IPR007115	IPR007115	6-pyruvoyl tetrahydropterin synthase and hypothetical protein	6-pyruvoyl tetrahydropterin synthase and hypothetical protein
IPR000159	IPR001806	RA	Ras GTPase		GTP binding.	signal transduction.	small GTPase mediated signal transduction.
IPR000408	IPR001806	Regulator of chromosome condensation, RCC1	Ras GTPase		GTP binding.		small GTPase mediated signal transduction.
IPR001478	IPR001478	PDZ/DHR/GLGF	PDZ/DHR/GLGF	protein binding.	protein binding.
IPR000488	IPR000488	Death	Death	protein binding.	protein binding.	signal transduction.	signal transduction.
IPR001680	IPR001680	WD-40 repeat	WD-40 repeat
IPR000031	IPR000031	1-(5-Phosphoribosyl)-5-amino-4-imidazole-carboxylate (AIR) carboxylase	1-(5-Phosphoribosyl)-5-amino-4-imidazole-carboxylate (AIR) carboxylase	phosphoribosylaminoimidazole carboxylase activity.	phosphoribosylaminoimidazole carboxylase activity.	'de novo' IMP biosynthesis.	'de novo' IMP biosynthesis.	phosphoribosylaminoimidazole carboxylase complex.	phosphoribosylaminoimidazole carboxylase complex.
IPR003959	IPR003959	AAA ATPase, central region	AAA ATPase, central region	ATP binding.	ATP binding.
IPR000980	IPR001452	SH2 motif	Src homology-3			intracellular signaling cascade.
IPR000182	IPR000182	GCN5-related N-acetyltransferase	GCN5-related N-acetyltransferase	N-acetyltransferase activity.	N-acetyltransferase activity.
IPR001019	IPR003109	Guanine nucleotide binding protein (G-protein), alpha subunit	GoLoco	signal transducer activity.guanyl nucleotide binding.	GTPase activator activity.	G-protein coupled receptor protein signaling pathway.	signal transduction.
IPR000651	IPR001806	Guanine nucleotide exchange factor for Ras-like GTPases, N-terminal	Ras GTPase	guanyl-nucleotide exchange factor activity.	GTP binding.	regulation of small GTPase mediated signal transduction.	small GTPase mediated signal transduction.	intracellular.
IPR003511	IPR003511	DNA-binding HORMA	DNA-binding HORMA
IPR001440	IPR001440	Tetratricopeptide TPR_1	Tetratricopeptide TPR_1
IPR002017	IPR002017	Spectrin repeat	Spectrin repeat
IPR001452	IPR002110	Src homology-3	Ankyrin
IPR000306	IPR002014	Zinc finger, FYVE-type	VHS	zinc ion binding.			intracellular protein transport.
IPR002099	IPR003594	DNA mismatch repair protein	ATP-binding region, ATPase-like		ATP binding.	mismatch repair.
IPR007087	IPR007087	Zinc finger, C2H2-type	Zinc finger, C2H2-type	nucleic acid binding.zinc ion binding.	nucleic acid binding.zinc ion binding.			nucleus.	nucleus.
IPR002618	IPR002618	UTP--glucose-1-phosphate uridylyltransferase	UTP--glucose-1-phosphate uridylyltransferase	nucleotidyltransferase activity.	nucleotidyltransferase activity.	metabolism.	metabolism.
IPR002777	IPR004127	Prefoldin beta-like	Prefoldin alpha-like		protein binding.		protein folding.		prefoldin complex.
IPR001683	IPR001683	Phox-like	Phox-like	protein binding.phosphoinositide binding.	protein binding.phosphoinositide binding.	intracellular signaling cascade.	intracellular signaling cascade.
IPR001330	IPR002088	Prenyltransferase/squalene oxidase	Protein prenyltransferase, alpha subunit	catalytic activity.	protein prenyltransferase activity.		protein amino acid prenylation.
IPR001315	IPR002182	Caspase Recruitment	NB-ARC	protein binding.	ATP binding.	regulation of apoptosis.	apoptosis.	intracellular.
IPR004046	IPR004046	Glutathione S-transferase, C-terminal	Glutathione S-transferase, C-terminal
IPR001373	IPR001841	Cullin	Zinc finger, RING-type		protein binding.zinc ion binding.	cell cycle.
IPR000270	IPR000270	Octicosapeptide/Phox/Bem1p	Octicosapeptide/Phox/Bem1p
IPR001159	IPR001159	Double-stranded RNA binding	Double-stranded RNA binding	double-stranded RNA binding.	double-stranded RNA binding.			intracellular.	intracellular.
IPR001452	IPR001452	Src homology-3	Src homology-3
IPR002048	IPR002048	Calcium-binding EF-hand	Calcium-binding EF-hand	calcium ion binding.	calcium ion binding.
IPR000727	IPR006011	Target SNARE coiled-coil region	Syntaxin, N-terminal						membrane.
IPR000445	IPR000445	Helix-hairpin-helix motif	Helix-hairpin-helix motif	DNA binding.	DNA binding.			intracellular.	intracellular.
IPR000719	IPR000961	Protein kinase	Protein kinase, C-terminal	protein kinase activity.ATP binding.	protein serine/threonine kinase activity.ATP binding.	protein amino acid phosphorylation.	protein amino acid phosphorylation.
IPR001005	IPR001005	Myb, DNA-binding	Myb, DNA-binding	DNA binding.	DNA binding.			nucleus.	nucleus.
IPR000048	IPR002048	IQ calmodulin-binding region	Calcium-binding EF-hand		calcium ion binding.
IPR000504	IPR000504	RNA-binding region RNP-1 (RNA recognition motif)	RNA-binding region RNP-1 (RNA recognition motif)	nucleic acid binding.	nucleic acid binding.
IPR000608	IPR000626	Ubiquitin-conjugating enzyme, E2	Ubiquitin	ubiquitin-protein ligase activity.		protein modification.ubiquitin cycle.	protein modification.
IPR001356	IPR001356	Homeobox	Homeobox	transcription factor activity.sequence-specific DNA binding.	transcription factor activity.sequence-specific DNA binding.	regulation of transcription, DNA-dependent.	regulation of transcription, DNA-dependent.	nucleus.	nucleus.
IPR001232	IPR001810	SKP1 component	Cyclin-like F-box
IPR003439	IPR003439	ABC transporter related	ABC transporter related	ATP binding.ATPase activity.	ATP binding.ATPase activity.
IPR001660	IPR001660	Sterile alpha motif SAM	Sterile alpha motif SAM
IPR000504	IPR004023	RNA-binding region RNP-1 (RNA recognition motif)	Mago nashi protein	nucleic acid binding.			sex determination.		nucleus.
IPR004942	IPR004942	Roadblock/LC7	Roadblock/LC7
IPR000836	IPR000836	Phosphoribosyltransferase	Phosphoribosyltransferase			nucleoside metabolism.	nucleoside metabolism.
IPR008331	IPR008331	Ferritin and Dps	Ferritin and Dps	ferric iron binding.	ferric iron binding.	iron ion homeostasis.	iron ion homeostasis.
IPR000719	IPR002110	Protein kinase	Ankyrin	protein kinase activity.ATP binding.		protein amino acid phosphorylation.
IPR002110	IPR002110	Ankyrin	Ankyrin
IPR001849	IPR001849	Pleckstrin-like	Pleckstrin-like
IPR000210	IPR000210	BTB	BTB	protein binding.	protein binding.
IPR001806	IPR001806	Ras GTPase	Ras GTPase	GTP binding.	GTP binding.	small GTPase mediated signal transduction.	small GTPase mediated signal transduction.
IPR000727	IPR000727	Target SNARE coiled-coil region	Target SNARE coiled-coil region
IPR004088	IPR004088	KH, type 1	KH, type 1	nucleic acid binding.	nucleic acid binding.
IPR000719	IPR006671	Protein kinase	Cyclin, N-terminal	protein kinase activity.ATP binding.		protein amino acid phosphorylation.	regulation of progression through cell cycle.
IPR001353	IPR001353	20S proteasome, A and B subunits	20S proteasome, A and B subunits	threonine endopeptidase activity.	threonine endopeptidase activity.	ubiquitin-dependent protein catabolism.	ubiquitin-dependent protein catabolism.	proteasome core complex (sensu Eukaryota).	proteasome core complex (sensu Eukaryota).
IPR011600	IPR011600	Peptidase C14, caspase catalytic	Peptidase C14, caspase catalytic	caspase activity.	caspase activity.	proteolysis.	proteolysis.
IPR000357	IPR001806	HEAT	Ras GTPase		GTP binding.		small GTPase mediated signal transduction.
IPR000095	IPR001806	PAK-box/P21-Rho-binding	Ras GTPase		GTP binding.		small GTPase mediated signal transduction.
IPR004172	IPR004172	L27	L27
IPR001715	IPR001715	Calponin-like actin-binding	Calponin-like actin-binding
IPR000873	IPR000873	AMP-dependent synthetase and ligase	AMP-dependent synthetase and ligase	catalytic activity.	catalytic activity.	metabolism.	metabolism.
IPR001781	IPR001781	LIM, zinc-binding	LIM, zinc-binding	zinc ion binding.	zinc ion binding.
IPR001881	IPR001881	EGF-like calcium-binding	EGF-like calcium-binding	calcium ion binding.	calcium ion binding.
IPR000225	IPR000225	Armadillo	Armadillo
IPR001636	IPR001636	SAICAR synthetase	SAICAR synthetase	phosphoribosylaminoimidazolesuccinocarboxamide synthase activity.	phosphoribosylaminoimidazolesuccinocarboxamide synthase activity.	purine nucleotide biosynthesis.	purine nucleotide biosynthesis.
IPR002017	IPR002048	Spectrin repeat	Calcium-binding EF-hand		calcium ion binding.
IPR003958	IPR003958	Transcription factor CBF/NF-Y/archaeal histone	Transcription factor CBF/NF-Y/archaeal histone	sequence-specific DNA binding.	sequence-specific DNA binding.			intracellular.	intracellular.
IPR001715	IPR002017	Calponin-like actin-binding	Spectrin repeat
IPR001650	IPR011545	Helicase, C-terminal	DEAD/DEAH box helicase, N-terminal	nucleic acid binding.helicase activity.ATP binding.	nucleic acid binding.helicase activity.ATP binding.
IPR000555	IPR000555	Mov34/MPN/PAD-1	Mov34/MPN/PAD-1
IPR000704	IPR000719	Casein kinase II, regulatory subunit	Protein kinase	protein kinase CK2 regulator activity.	protein kinase activity.ATP binding.		protein amino acid phosphorylation.	protein kinase CK2 complex.
IPR001806	IPR001849	Ras GTPase	Pleckstrin-like	GTP binding.		small GTPase mediated signal transduction.
IPR002083	IPR002083	MATH	MATH
IPR001474	IPR001474	GTP cyclohydrolase I	GTP cyclohydrolase I	GTP cyclohydrolase I activity.	GTP cyclohydrolase I activity.	biosynthesis.	biosynthesis.
IPR000127	IPR000594	Ubiquitin-activating enzyme repeat	UBA/THIF-type NAD/FAD binding fold	ubiquitin activating enzyme activity.	catalytic activity.	protein modification.ubiquitin cycle.
IPR001214	IPR001214	Nuclear protein SET	Nuclear protein SET
IPR000608	IPR001841	Ubiquitin-conjugating enzyme, E2	Zinc finger, RING-type	ubiquitin-protein ligase activity.	protein binding.zinc ion binding.	protein modification.ubiquitin cycle.
IPR001881	IPR006209	EGF-like calcium-binding	EGF-like	calcium ion binding.
IPR000719	IPR000719	Protein kinase	Protein kinase	protein kinase activity.ATP binding.	protein kinase activity.ATP binding.	protein amino acid phosphorylation.	protein amino acid phosphorylation.
The DDIs common to C.elegans, D.melanogaster and human. GO annotations within the same category were seperated by a "." sign
domain 1	domain 2	domain 1 name	domain 2 name	domain 1 GO function annotations	domain 2 GO function annotations	domain 1 GO process annotations	domain 2 GO process annotations	domain 1 GO localization annotations	domain 2 GO localization annotations
IPR001628	IPR001628	Nuclear hormone receptor, DNA-binding	Nuclear hormone receptor, DNA-binding	transcription factor activity.zinc ion binding.sequence-specific DNA binding.	transcription factor activity.zinc ion binding.sequence-specific DNA binding.	regulation of transcription, DNA-dependent.	regulation of transcription, DNA-dependent.	nucleus.	nucleus.
IPR000730	IPR000730	Proliferating cell nuclear antigen, PCNA	Proliferating cell nuclear antigen, PCNA	DNA binding.DNA polymerase processivity factor activity.	DNA binding.DNA polymerase processivity factor activity.	regulation of DNA replication.	regulation of DNA replication.	delta-DNA polymerase cofactor complex.	delta-DNA polymerase cofactor complex.
IPR006020	IPR006020	Phosphotyrosine interaction region	Phosphotyrosine interaction region
IPR002110	IPR002909	Ankyrin	Cell surface receptor IPT/TIG
IPR001017	IPR005475	Dehydrogenase, E1 component	Transketolase, central region	oxidoreductase activity, acting on the aldehyde or oxo group of donors, disulfide as acceptor.		metabolism.
IPR002125	IPR002125	CMP/dCMP deaminase, zinc-binding	CMP/dCMP deaminase, zinc-binding	zinc ion binding.hydrolase activity.	zinc ion binding.hydrolase activity.
IPR000980	IPR000980	SH2 motif	SH2 motif			intracellular signaling cascade.	intracellular signaling cascade.
IPR004045	IPR004045	Glutathione S-transferase, N-terminal	Glutathione S-transferase, N-terminal
IPR000594	IPR000594	UBA/THIF-type NAD/FAD binding fold	UBA/THIF-type NAD/FAD binding fold	catalytic activity.	catalytic activity.
IPR011545	IPR011545	DEAD/DEAH box helicase, N-terminal	DEAD/DEAH box helicase, N-terminal	nucleic acid binding.helicase activity.ATP binding.	nucleic acid binding.helicase activity.ATP binding.
IPR001163	IPR001163	Like-Sm ribonucleoprotein, core	Like-Sm ribonucleoprotein, core			mRNA processing.	mRNA processing.	nucleus.small nucleolar ribonucleoprotein complex.	nucleus.small nucleolar ribonucleoprotein complex.
IPR000595	IPR000719	Cyclic nucleotide-binding	Protein kinase		protein kinase activity.ATP binding.		protein amino acid phosphorylation.
IPR001478	IPR001806	PDZ/DHR/GLGF	Ras GTPase	protein binding.	GTP binding.		small GTPase mediated signal transduction.
IPR001452	IPR001781	Src homology-3	LIM, zinc-binding		zinc ion binding.
IPR002068	IPR002068	Heat shock protein Hsp20	Heat shock protein Hsp20
IPR001611	IPR001806	Leucine-rich repeat	Ras GTPase		GTP binding.		small GTPase mediated signal transduction.
IPR000156	IPR001806	RanBP1	Ras GTPase		GTP binding.	intracellular transport.	small GTPase mediated signal transduction.
IPR002014	IPR002014	VHS	VHS			intracellular protein transport.	intracellular protein transport.
IPR006209	IPR006209	EGF-like	EGF-like
IPR001494	IPR002652	Importin-beta, N-terminal	Importin alpha-like protein, beta-binding region	protein transporter activity.	protein transporter activity.	protein import into nucleus, docking.	protein import into nucleus.intracellular protein transport.	nucleus.nuclear pore.cytoplasm.
IPR001806	IPR001895	Ras GTPase	Guanine-nucleotide dissociation stimulator CDC25	GTP binding.	guanyl-nucleotide exchange factor activity.	small GTPase mediated signal transduction.	intracellular signaling cascade.
IPR003131	IPR003131	K+ channel tetramerisation	K+ channel tetramerisation	voltage-gated potassium channel activity.	voltage-gated potassium channel activity.	potassium ion transport.	potassium ion transport.	voltage-gated potassium channel complex.membrane.	voltage-gated potassium channel complex.membrane.
IPR001611	IPR001611	Leucine-rich repeat	Leucine-rich repeat
IPR001660	IPR011510	Sterile alpha motif SAM	Sterile alpha motif homology 2
IPR004843	IPR004843	Metallophosphoesterase	Metallophosphoesterase	hydrolase activity.	hydrolase activity.
IPR000649	IPR000649	Initiation factor 2B related	Initiation factor 2B related			cellular biosynthesis.	cellular biosynthesis.
IPR000157	IPR000157	Toll-Interleukin receptor	Toll-Interleukin receptor	transmembrane receptor activity.	transmembrane receptor activity.			membrane.	membrane.
IPR004045	IPR004046	Glutathione S-transferase, N-terminal	Glutathione S-transferase, C-terminal
IPR001553	IPR001553	RecA bacterial DNA recombination	RecA bacterial DNA recombination	DNA binding.ATP binding.DNA-dependent ATPase activity.	DNA binding.ATP binding.DNA-dependent ATPase activity.	DNA metabolism.	DNA metabolism.
IPR000536	IPR000536	Nuclear hormone receptor, ligand-binding	Nuclear hormone receptor, ligand-binding	transcription factor activity.steroid hormone receptor activity.	transcription factor activity.steroid hormone receptor activity.	regulation of transcription, DNA-dependent.	regulation of transcription, DNA-dependent.	nucleus.	nucleus.
IPR001017	IPR005476	Dehydrogenase, E1 component	Transketolase, C-terminal	oxidoreductase activity, acting on the aldehyde or oxo group of donors, disulfide as acceptor.		metabolism.
IPR011700	IPR011700	Basic leucine zipper	Basic leucine zipper	DNA binding.	DNA binding.	regulation of transcription, DNA-dependent.	regulation of transcription, DNA-dependent.	nucleus.	nucleus.
IPR000626	IPR000626	Ubiquitin	Ubiquitin			protein modification.	protein modification.
IPR000445	IPR001553	Helix-hairpin-helix motif	RecA bacterial DNA recombination	DNA binding.	DNA binding.ATP binding.DNA-dependent ATPase activity.		DNA metabolism.	intracellular.
IPR000225	IPR000357	Armadillo	HEAT
IPR000719	IPR000789	Protein kinase	Cyclin-dependent kinase, regulatory subunit	protein kinase activity.ATP binding.	cyclin-dependent protein kinase regulator activity.	protein amino acid phosphorylation.	cell cycle.
IPR000159	IPR001806	RA	Ras GTPase		GTP binding.	signal transduction.	small GTPase mediated signal transduction.
IPR007115	IPR007115	6-pyruvoyl tetrahydropterin synthase and hypothetical protein	6-pyruvoyl tetrahydropterin synthase and hypothetical protein
IPR000408	IPR001806	Regulator of chromosome condensation, RCC1	Ras GTPase		GTP binding.		small GTPase mediated signal transduction.
IPR001478	IPR001478	PDZ/DHR/GLGF	PDZ/DHR/GLGF	protein binding.	protein binding.
IPR000488	IPR000488	Death	Death	protein binding.	protein binding.	signal transduction.	signal transduction.
IPR001680	IPR001680	WD-40 repeat	WD-40 repeat
IPR000031	IPR000031	1-(5-Phosphoribosyl)-5-amino-4-imidazole-carboxylate (AIR) carboxylase	1-(5-Phosphoribosyl)-5-amino-4-imidazole-carboxylate (AIR) carboxylase	phosphoribosylaminoimidazole carboxylase activity.	phosphoribosylaminoimidazole carboxylase activity.	'de novo' IMP biosynthesis.	'de novo' IMP biosynthesis.	phosphoribosylaminoimidazole carboxylase complex.	phosphoribosylaminoimidazole carboxylase complex.
IPR003959	IPR003959	AAA ATPase, central region	AAA ATPase, central region	ATP binding.	ATP binding.
IPR000980	IPR001452	SH2 motif	Src homology-3			intracellular signaling cascade.
IPR000182	IPR000182	GCN5-related N-acetyltransferase	GCN5-related N-acetyltransferase	N-acetyltransferase activity.	N-acetyltransferase activity.
IPR001019	IPR003109	Guanine nucleotide binding protein (G-protein), alpha subunit	GoLoco	signal transducer activity.guanyl nucleotide binding.	GTPase activator activity.	G-protein coupled receptor protein signaling pathway.	signal transduction.
IPR000651	IPR001806	Guanine nucleotide exchange factor for Ras-like GTPases, N-terminal	Ras GTPase	guanyl-nucleotide exchange factor activity.	GTP binding.	regulation of small GTPase mediated signal transduction.	small GTPase mediated signal transduction.	intracellular.
IPR001440	IPR001440	Tetratricopeptide TPR_1	Tetratricopeptide TPR_1
IPR003511	IPR003511	DNA-binding HORMA	DNA-binding HORMA
IPR002017	IPR002017	Spectrin repeat	Spectrin repeat
IPR001452	IPR002110	Src homology-3	Ankyrin
IPR000306	IPR002014	Zinc finger, FYVE-type	VHS	zinc ion binding.			intracellular protein transport.
IPR002099	IPR003594	DNA mismatch repair protein	ATP-binding region, ATPase-like		ATP binding.	mismatch repair.
IPR007087	IPR007087	Zinc finger, C2H2-type	Zinc finger, C2H2-type	nucleic acid binding.zinc ion binding.	nucleic acid binding.zinc ion binding.			nucleus.	nucleus.
IPR002618	IPR002618	UTP--glucose-1-phosphate uridylyltransferase	UTP--glucose-1-phosphate uridylyltransferase	nucleotidyltransferase activity.	nucleotidyltransferase activity.	metabolism.	metabolism.
IPR001683	IPR001683	Phox-like	Phox-like	protein binding.phosphoinositide binding.	protein binding.phosphoinositide binding.	intracellular signaling cascade.	intracellular signaling cascade.
IPR002777	IPR004127	Prefoldin beta-like	Prefoldin alpha-like		protein binding.		protein folding.		prefoldin complex.
IPR001330	IPR002088	Prenyltransferase/squalene oxidase	Protein prenyltransferase, alpha subunit	catalytic activity.	protein prenyltransferase activity.		protein amino acid prenylation.
IPR001315	IPR002182	Caspase Recruitment	NB-ARC	protein binding.	ATP binding.	regulation of apoptosis.	apoptosis.	intracellular.
IPR001373	IPR001841	Cullin	Zinc finger, RING-type		protein binding.zinc ion binding.	cell cycle.
IPR004046	IPR004046	Glutathione S-transferase, C-terminal	Glutathione S-transferase, C-terminal
IPR000270	IPR000270	Octicosapeptide/Phox/Bem1p	Octicosapeptide/Phox/Bem1p
IPR001452	IPR001452	Src homology-3	Src homology-3
IPR001159	IPR001159	Double-stranded RNA binding	Double-stranded RNA binding	double-stranded RNA binding.	double-stranded RNA binding.			intracellular.	intracellular.
IPR000727	IPR006011	Target SNARE coiled-coil region	Syntaxin, N-terminal						membrane.
IPR002048	IPR002048	Calcium-binding EF-hand	Calcium-binding EF-hand	calcium ion binding.	calcium ion binding.
IPR001005	IPR001005	Myb, DNA-binding	Myb, DNA-binding	DNA binding.	DNA binding.			nucleus.	nucleus.
IPR000719	IPR000961	Protein kinase	Protein kinase, C-terminal	protein kinase activity.ATP binding.	protein serine/threonine kinase activity.ATP binding.	protein amino acid phosphorylation.	protein amino acid phosphorylation.
IPR000445	IPR000445	Helix-hairpin-helix motif	Helix-hairpin-helix motif	DNA binding.	DNA binding.			intracellular.	intracellular.
IPR000608	IPR000626	Ubiquitin-conjugating enzyme, E2	Ubiquitin	ubiquitin-protein ligase activity.		protein modification.ubiquitin cycle.	protein modification.
IPR001356	IPR001356	Homeobox	Homeobox	transcription factor activity.sequence-specific DNA binding.	transcription factor activity.sequence-specific DNA binding.	regulation of transcription, DNA-dependent.	regulation of transcription, DNA-dependent.	nucleus.	nucleus.
IPR000048	IPR002048	IQ calmodulin-binding region	Calcium-binding EF-hand		calcium ion binding.
IPR000504	IPR000504	RNA-binding region RNP-1 (RNA recognition motif)	RNA-binding region RNP-1 (RNA recognition motif)	nucleic acid binding.	nucleic acid binding.
IPR001232	IPR001810	SKP1 component	Cyclin-like F-box
IPR001660	IPR001660	Sterile alpha motif SAM	Sterile alpha motif SAM
IPR003439	IPR003439	ABC transporter related	ABC transporter related	ATP binding.ATPase activity.	ATP binding.ATPase activity.
IPR000504	IPR004023	RNA-binding region RNP-1 (RNA recognition motif)	Mago nashi protein	nucleic acid binding.			sex determination.		nucleus.
IPR000836	IPR000836	Phosphoribosyltransferase	Phosphoribosyltransferase			nucleoside metabolism.	nucleoside metabolism.
IPR008331	IPR008331	Ferritin and Dps	Ferritin and Dps	ferric iron binding.	ferric iron binding.	iron ion homeostasis.	iron ion homeostasis.
IPR000719	IPR002110	Protein kinase	Ankyrin	protein kinase activity.ATP binding.		protein amino acid phosphorylation.
IPR002110	IPR002110	Ankyrin	Ankyrin
IPR000210	IPR000210	BTB	BTB	protein binding.	protein binding.
IPR001849	IPR001849	Pleckstrin-like	Pleckstrin-like
IPR001806	IPR001806	Ras GTPase	Ras GTPase	GTP binding.	GTP binding.	small GTPase mediated signal transduction.	small GTPase mediated signal transduction.
IPR000727	IPR000727	Target SNARE coiled-coil region	Target SNARE coiled-coil region
IPR004088	IPR004088	KH, type 1	KH, type 1	nucleic acid binding.	nucleic acid binding.
IPR001353	IPR001353	20S proteasome, A and B subunits	20S proteasome, A and B subunits	threonine endopeptidase activity.	threonine endopeptidase activity.	ubiquitin-dependent protein catabolism.	ubiquitin-dependent protein catabolism.	proteasome core complex (sensu Eukaryota).	proteasome core complex (sensu Eukaryota).
IPR000719	IPR006671	Protein kinase	Cyclin, N-terminal	protein kinase activity.ATP binding.		protein amino acid phosphorylation.	regulation of progression through cell cycle.
IPR011600	IPR011600	Peptidase C14, caspase catalytic	Peptidase C14, caspase catalytic	caspase activity.	caspase activity.	proteolysis.	proteolysis.
IPR000095	IPR001806	PAK-box/P21-Rho-binding	Ras GTPase		GTP binding.		small GTPase mediated signal transduction.
IPR000357	IPR001806	HEAT	Ras GTPase		GTP binding.		small GTPase mediated signal transduction.
IPR001715	IPR001715	Calponin-like actin-binding	Calponin-like actin-binding
IPR004172	IPR004172	L27	L27
IPR001781	IPR001781	LIM, zinc-binding	LIM, zinc-binding	zinc ion binding.	zinc ion binding.
IPR001881	IPR001881	EGF-like calcium-binding	EGF-like calcium-binding	calcium ion binding.	calcium ion binding.
IPR000225	IPR000225	Armadillo	Armadillo
IPR001636	IPR001636	SAICAR synthetase	SAICAR synthetase	phosphoribosylaminoimidazolesuccinocarboxamide synthase activity.	phosphoribosylaminoimidazolesuccinocarboxamide synthase activity.	purine nucleotide biosynthesis.	purine nucleotide biosynthesis.
IPR002017	IPR002048	Spectrin repeat	Calcium-binding EF-hand		calcium ion binding.
IPR001715	IPR002017	Calponin-like actin-binding	Spectrin repeat
IPR003958	IPR003958	Transcription factor CBF/NF-Y/archaeal histone	Transcription factor CBF/NF-Y/archaeal histone	sequence-specific DNA binding.	sequence-specific DNA binding.			intracellular.	intracellular.
IPR001650	IPR011545	Helicase, C-terminal	DEAD/DEAH box helicase, N-terminal	nucleic acid binding.helicase activity.ATP binding.	nucleic acid binding.helicase activity.ATP binding.
IPR000704	IPR000719	Casein kinase II, regulatory subunit	Protein kinase	protein kinase CK2 regulator activity.	protein kinase activity.ATP binding.		protein amino acid phosphorylation.	protein kinase CK2 complex.
IPR001806	IPR001849	Ras GTPase	Pleckstrin-like	GTP binding.		small GTPase mediated signal transduction.
IPR002083	IPR002083	MATH	MATH
IPR000127	IPR000594	Ubiquitin-activating enzyme repeat	UBA/THIF-type NAD/FAD binding fold	ubiquitin activating enzyme activity.	catalytic activity.	protein modification.ubiquitin cycle.
IPR001214	IPR001214	Nuclear protein SET	Nuclear protein SET
IPR000608	IPR001841	Ubiquitin-conjugating enzyme, E2	Zinc finger, RING-type	ubiquitin-protein ligase activity.	protein binding.zinc ion binding.	protein modification.ubiquitin cycle.
IPR001881	IPR006209	EGF-like calcium-binding	EGF-like	calcium ion binding.
IPR000719	IPR000719	Protein kinase	Protein kinase	protein kinase activity.ATP binding.	protein kinase activity.ATP binding.	protein amino acid phosphorylation.	protein amino acid phosphorylation.
The DDIs common to C.elegans and human. GO annotations within the same category were seperated by a "." sign
domain 1	domain 2	domain 1 name	domain 2 name	domain 1 GO function annotations	domain 2 GO function annotations	domain 1 GO process annotations	domain 2 GO process annotations	domain 1 GO localization annotations	domain 2 GO localization annotations
IPR005161	IPR006164	Ku70/Ku80, N-terminal alpha/beta	Ku		DNA binding.ATP-dependent DNA helicase activity.		double-strand break repair via nonhomologous end-joining.
IPR001628	IPR001628	Nuclear hormone receptor, DNA-binding	Nuclear hormone receptor, DNA-binding	transcription factor activity.zinc ion binding.sequence-specific DNA binding.	transcription factor activity.zinc ion binding.sequence-specific DNA binding.	regulation of transcription, DNA-dependent.	regulation of transcription, DNA-dependent.	nucleus.	nucleus.
IPR006020	IPR006020	Phosphotyrosine interaction region	Phosphotyrosine interaction region
IPR001017	IPR005475	Dehydrogenase, E1 component	Transketolase, central region	oxidoreductase activity, acting on the aldehyde or oxo group of donors, disulfide as acceptor.		metabolism.
IPR002125	IPR002125	CMP/dCMP deaminase, zinc-binding	CMP/dCMP deaminase, zinc-binding	zinc ion binding.hydrolase activity.	zinc ion binding.hydrolase activity.
IPR000594	IPR000594	UBA/THIF-type NAD/FAD binding fold	UBA/THIF-type NAD/FAD binding fold	catalytic activity.	catalytic activity.
IPR011545	IPR011545	DEAD/DEAH box helicase, N-terminal	DEAD/DEAH box helicase, N-terminal	nucleic acid binding.helicase activity.ATP binding.	nucleic acid binding.helicase activity.ATP binding.
IPR001478	IPR001806	PDZ/DHR/GLGF	Ras GTPase	protein binding.	GTP binding.		small GTPase mediated signal transduction.
IPR011510	IPR011510	Sterile alpha motif homology 2	Sterile alpha motif homology 2
IPR000156	IPR001806	RanBP1	Ras GTPase		GTP binding.	intracellular transport.	small GTPase mediated signal transduction.
IPR006209	IPR006209	EGF-like	EGF-like
IPR000408	IPR000408	Regulator of chromosome condensation, RCC1	Regulator of chromosome condensation, RCC1
IPR006689	IPR008015	ARF/SAR superfamily	GMP-PDE, delta subunit	GTP binding.
IPR003131	IPR003131	K+ channel tetramerisation	K+ channel tetramerisation	voltage-gated potassium channel activity.	voltage-gated potassium channel activity.	potassium ion transport.	potassium ion transport.	voltage-gated potassium channel complex.membrane.	voltage-gated potassium channel complex.membrane.
IPR001611	IPR001611	Leucine-rich repeat	Leucine-rich repeat
IPR001128	IPR001128	Cytochrome P450	Cytochrome P450	monooxygenase activity.iron ion binding.heme binding.	monooxygenase activity.iron ion binding.heme binding.	electron transport.	electron transport.
IPR001202	IPR001202	WW/Rsp5/WWP	WW/Rsp5/WWP
IPR000789	IPR000789	Cyclin-dependent kinase, regulatory subunit	Cyclin-dependent kinase, regulatory subunit	cyclin-dependent protein kinase regulator activity.	cyclin-dependent protein kinase regulator activity.	cell cycle.	cell cycle.
IPR004045	IPR004046	Glutathione S-transferase, N-terminal	Glutathione S-transferase, C-terminal
IPR001290	IPR004102	Poly(ADP-ribose) polymerase, catalytic region	Poly(ADP-ribose) polymerase, regulatory region	NAD+ ADP-ribosyltransferase activity.	NAD+ ADP-ribosyltransferase activity.	protein amino acid ADP-ribosylation.	protein amino acid ADP-ribosylation.		nucleus.
IPR003594	IPR004918	ATP-binding region, ATPase-like	Cdc37	ATP binding.			regulation of progression through cell cycle.
IPR001553	IPR001553	RecA bacterial DNA recombination	RecA bacterial DNA recombination	DNA binding.ATP binding.DNA-dependent ATPase activity.	DNA binding.ATP binding.DNA-dependent ATPase activity.	DNA metabolism.	DNA metabolism.
IPR001806	IPR010504	Ras GTPase	Arfaptin-like	GTP binding.		small GTPase mediated signal transduction.
IPR001450	IPR001450	4Fe-4S ferredoxin, iron-sulfur binding	4Fe-4S ferredoxin, iron-sulfur binding	electron transporter activity.iron ion binding.	electron transporter activity.iron ion binding.	electron transport.	electron transport.
IPR001017	IPR005476	Dehydrogenase, E1 component	Transketolase, C-terminal	oxidoreductase activity, acting on the aldehyde or oxo group of donors, disulfide as acceptor.		metabolism.
IPR001019	IPR001019	Guanine nucleotide binding protein (G-protein), alpha subunit	Guanine nucleotide binding protein (G-protein), alpha subunit	signal transducer activity.guanyl nucleotide binding.	signal transducer activity.guanyl nucleotide binding.	G-protein coupled receptor protein signaling pathway.	G-protein coupled receptor protein signaling pathway.
IPR005160	IPR006164	Ku70/Ku80 C-terminal arm	Ku		DNA binding.ATP-dependent DNA helicase activity.		double-strand break repair via nonhomologous end-joining.
IPR000306	IPR000306	Zinc finger, FYVE-type	Zinc finger, FYVE-type	zinc ion binding.	zinc ion binding.
IPR000727	IPR007705	Target SNARE coiled-coil region	Vesicle transport v-SNARE				intracellular protein transport.		integral to membrane.
IPR000225	IPR000357	Armadillo	HEAT
IPR000445	IPR001553	Helix-hairpin-helix motif	RecA bacterial DNA recombination	DNA binding.	DNA binding.ATP binding.DNA-dependent ATPase activity.		DNA metabolism.	intracellular.
IPR000719	IPR000789	Protein kinase	Cyclin-dependent kinase, regulatory subunit	protein kinase activity.ATP binding.	cyclin-dependent protein kinase regulator activity.	protein amino acid phosphorylation.	cell cycle.
IPR007115	IPR007115	6-pyruvoyl tetrahydropterin synthase and hypothetical protein	6-pyruvoyl tetrahydropterin synthase and hypothetical protein
IPR000408	IPR001806	Regulator of chromosome condensation, RCC1	Ras GTPase		GTP binding.		small GTPase mediated signal transduction.
IPR001478	IPR001478	PDZ/DHR/GLGF	PDZ/DHR/GLGF	protein binding.	protein binding.
IPR000488	IPR000488	Death	Death	protein binding.	protein binding.	signal transduction.	signal transduction.
IPR001680	IPR001680	WD-40 repeat	WD-40 repeat
IPR000031	IPR000031	1-(5-Phosphoribosyl)-5-amino-4-imidazole-carboxylate (AIR) carboxylase	1-(5-Phosphoribosyl)-5-amino-4-imidazole-carboxylate (AIR) carboxylase	phosphoribosylaminoimidazole carboxylase activity.	phosphoribosylaminoimidazole carboxylase activity.	'de novo' IMP biosynthesis.	'de novo' IMP biosynthesis.	phosphoribosylaminoimidazole carboxylase complex.	phosphoribosylaminoimidazole carboxylase complex.
IPR005814	IPR005814	Aminotransferase class-III	Aminotransferase class-III	transaminase activity.pyridoxal phosphate binding.	transaminase activity.pyridoxal phosphate binding.
IPR000980	IPR001452	SH2 motif	Src homology-3			intracellular signaling cascade.
IPR000182	IPR000182	GCN5-related N-acetyltransferase	GCN5-related N-acetyltransferase	N-acetyltransferase activity.	N-acetyltransferase activity.
IPR001019	IPR003109	Guanine nucleotide binding protein (G-protein), alpha subunit	GoLoco	signal transducer activity.guanyl nucleotide binding.	GTPase activator activity.	G-protein coupled receptor protein signaling pathway.	signal transduction.
IPR006011	IPR006011	Syntaxin, N-terminal	Syntaxin, N-terminal					membrane.	membrane.
IPR003511	IPR003511	DNA-binding HORMA	DNA-binding HORMA
IPR000225	IPR002652	Armadillo	Importin alpha-like protein, beta-binding region		protein transporter activity.		protein import into nucleus.intracellular protein transport.
IPR000895	IPR000895	Transthyretin	Transthyretin	carrier activity.steroid binding.	carrier activity.steroid binding.	transport.	transport.
IPR001217	IPR001217	STAT protein	STAT protein	transcription factor activity.signal transducer activity.	transcription factor activity.signal transducer activity.	regulation of transcription, DNA-dependent.signal transduction.	regulation of transcription, DNA-dependent.signal transduction.	nucleus.	nucleus.
IPR002777	IPR004127	Prefoldin beta-like	Prefoldin alpha-like		protein binding.		protein folding.		prefoldin complex.
IPR001330	IPR002088	Prenyltransferase/squalene oxidase	Protein prenyltransferase, alpha subunit	catalytic activity.	protein prenyltransferase activity.		protein amino acid prenylation.
IPR007861	IPR007861	MutS IV	MutS IV
IPR000712	IPR003093	Apoptosis regulator Bcl-2, BH	Apoptosis regulator Bcl-2 protein, BH4			regulation of apoptosis.	regulation of apoptosis.
IPR000980	IPR001217	SH2 motif	STAT protein		transcription factor activity.signal transducer activity.	intracellular signaling cascade.	regulation of transcription, DNA-dependent.signal transduction.		nucleus.
IPR007194	IPR007194	Transport protein particle (TRAPP) component, Bet3	Transport protein particle (TRAPP) component, Bet3
IPR004102	IPR004102	Poly(ADP-ribose) polymerase, regulatory region	Poly(ADP-ribose) polymerase, regulatory region	NAD+ ADP-ribosyltransferase activity.	NAD+ ADP-ribosyltransferase activity.	protein amino acid ADP-ribosylation.	protein amino acid ADP-ribosylation.	nucleus.	nucleus.
IPR000270	IPR000270	Octicosapeptide/Phox/Bem1p	Octicosapeptide/Phox/Bem1p
IPR008280	IPR008280	Tubulin/FtsZ, C-terminal	Tubulin/FtsZ, C-terminal	GTPase activity.GTP binding.	GTPase activity.GTP binding.	protein polymerization.	protein polymerization.	protein complex.	protein complex.
IPR001452	IPR001452	Src homology-3	Src homology-3
IPR001159	IPR001159	Double-stranded RNA binding	Double-stranded RNA binding	double-stranded RNA binding.	double-stranded RNA binding.			intracellular.	intracellular.
IPR002048	IPR002048	Calcium-binding EF-hand	Calcium-binding EF-hand	calcium ion binding.	calcium ion binding.
IPR000730	IPR003959	Proliferating cell nuclear antigen, PCNA	AAA ATPase, central region	DNA binding.DNA polymerase processivity factor activity.	ATP binding.	regulation of DNA replication.		delta-DNA polymerase cofactor complex.
IPR001005	IPR001005	Myb, DNA-binding	Myb, DNA-binding	DNA binding.	DNA binding.			nucleus.	nucleus.
IPR000445	IPR000445	Helix-hairpin-helix motif	Helix-hairpin-helix motif	DNA binding.	DNA binding.			intracellular.	intracellular.
IPR000719	IPR000961	Protein kinase	Protein kinase, C-terminal	protein kinase activity.ATP binding.	protein serine/threonine kinase activity.ATP binding.	protein amino acid phosphorylation.	protein amino acid phosphorylation.
IPR001356	IPR001356	Homeobox	Homeobox	transcription factor activity.sequence-specific DNA binding.	transcription factor activity.sequence-specific DNA binding.	regulation of transcription, DNA-dependent.	regulation of transcription, DNA-dependent.	nucleus.	nucleus.
IPR000048	IPR002048	IQ calmodulin-binding region	Calcium-binding EF-hand		calcium ion binding.
IPR000504	IPR000504	RNA-binding region RNP-1 (RNA recognition motif)	RNA-binding region RNP-1 (RNA recognition motif)	nucleic acid binding.	nucleic acid binding.
IPR001148	IPR001148	Carbonic anhydrase, eukaryotic	Carbonic anhydrase, eukaryotic	carbonate dehydratase activity.zinc ion binding.	carbonate dehydratase activity.zinc ion binding.	one-carbon compound metabolism.	one-carbon compound metabolism.
IPR001452	IPR008144	Src homology-3	Guanylate kinase
IPR003439	IPR003439	ABC transporter related	ABC transporter related	ATP binding.ATPase activity.	ATP binding.ATPase activity.
IPR002085	IPR002085	Alcohol dehydrogenase superfamily, zinc-containing	Alcohol dehydrogenase superfamily, zinc-containing	zinc ion binding.oxidoreductase activity.	zinc ion binding.oxidoreductase activity.
IPR000375	IPR001401	Dynamin central region	Dynamin	GTP binding.	GTPase activity.GTP binding.
IPR000432	IPR007696	DNA mismatch repair protein MutS, C-terminal	MutS III	damaged DNA binding.ATP binding.		mismatch repair.	DNA metabolism.
IPR000904	IPR000904	SEC7-like	SEC7-like	ARF guanyl-nucleotide exchange factor activity.	ARF guanyl-nucleotide exchange factor activity.			intracellular.	intracellular.
IPR000504	IPR004023	RNA-binding region RNP-1 (RNA recognition motif)	Mago nashi protein	nucleic acid binding.			sex determination.		nucleus.
IPR000608	IPR000608	Ubiquitin-conjugating enzyme, E2	Ubiquitin-conjugating enzyme, E2	ubiquitin-protein ligase activity.	ubiquitin-protein ligase activity.	protein modification.ubiquitin cycle.	protein modification.ubiquitin cycle.
IPR000719	IPR002110	Protein kinase	Ankyrin	protein kinase activity.ATP binding.		protein amino acid phosphorylation.
IPR002110	IPR002110	Ankyrin	Ankyrin
IPR001752	IPR001752	Kinesin, motor region	Kinesin, motor region	microtubule motor activity.ATP binding.	microtubule motor activity.ATP binding.	microtubule-based movement.	microtubule-based movement.	microtubule associated complex.	microtubule associated complex.
IPR004000	IPR004000	Actin/actin-like	Actin/actin-like	protein binding.	protein binding.
IPR003511	IPR008672	DNA-binding HORMA	Mitotic checkpoint
IPR001806	IPR001806	Ras GTPase	Ras GTPase	GTP binding.	GTP binding.	small GTPase mediated signal transduction.	small GTPase mediated signal transduction.
IPR000727	IPR000727	Target SNARE coiled-coil region	Target SNARE coiled-coil region
IPR001699	IPR001699	Transcription factor, T-box	Transcription factor, T-box	transcription factor activity.	transcription factor activity.	regulation of transcription, DNA-dependent.	regulation of transcription, DNA-dependent.	nucleus.	nucleus.
IPR007695	IPR007696	DNA mismatch repair protein MutS, N-terminal	MutS III	damaged DNA binding.ATP binding.		mismatch repair.	DNA metabolism.
IPR001132	IPR001132	Dwarfin protein	Dwarfin protein			regulation of transcription, DNA-dependent.	regulation of transcription, DNA-dependent.	intracellular.	intracellular.
IPR000357	IPR001806	HEAT	Ras GTPase		GTP binding.		small GTPase mediated signal transduction.
IPR000095	IPR001806	PAK-box/P21-Rho-binding	Ras GTPase		GTP binding.		small GTPase mediated signal transduction.
IPR001781	IPR001781	LIM, zinc-binding	LIM, zinc-binding	zinc ion binding.	zinc ion binding.
IPR000225	IPR000225	Armadillo	Armadillo
IPR000668	IPR000668	Peptidase C1A, papain C-terminal	Peptidase C1A, papain C-terminal	cysteine-type peptidase activity.	cysteine-type peptidase activity.	proteolysis.	proteolysis.
IPR001404	IPR001404	Heat shock protein Hsp90	Heat shock protein Hsp90	unfolded protein binding.	unfolded protein binding.	protein folding.	protein folding.
IPR007696	IPR007860	MutS III	MutS II		DNA binding.ATP binding.	DNA metabolism.	DNA repair.
IPR001564	IPR001564	Nucleoside diphosphate kinase	Nucleoside diphosphate kinase	nucleoside diphosphate kinase activity.ATP binding.	nucleoside diphosphate kinase activity.ATP binding.	GTP biosynthesis.UTP biosynthesis.CTP biosynthesis.	GTP biosynthesis.UTP biosynthesis.CTP biosynthesis.
IPR001806	IPR001849	Ras GTPase	Pleckstrin-like	GTP binding.		small GTPase mediated signal transduction.
IPR002083	IPR002083	MATH	MATH
IPR000127	IPR000594	Ubiquitin-activating enzyme repeat	UBA/THIF-type NAD/FAD binding fold	ubiquitin activating enzyme activity.	catalytic activity.	protein modification.ubiquitin cycle.
IPR007695	IPR007860	DNA mismatch repair protein MutS, N-terminal	MutS II	damaged DNA binding.ATP binding.	DNA binding.ATP binding.	mismatch repair.	DNA repair.
IPR002018	IPR002018	Carboxylesterase, type B	Carboxylesterase, type B
IPR000424	IPR000424	Single-strand binding protein/Primosomal replication protein n	Single-strand binding protein/Primosomal replication protein n	single-stranded DNA binding.	single-stranded DNA binding.
IPR001881	IPR006209	EGF-like calcium-binding	EGF-like	calcium ion binding.
IPR003959	IPR004582	AAA ATPase, central region	Checkpoint protein Rad24	ATP binding.			DNA repair.cell cycle.		nucleus.
IPR000730	IPR000730	Proliferating cell nuclear antigen, PCNA	Proliferating cell nuclear antigen, PCNA	DNA binding.DNA polymerase processivity factor activity.	DNA binding.DNA polymerase processivity factor activity.	regulation of DNA replication.	regulation of DNA replication.	delta-DNA polymerase cofactor complex.	delta-DNA polymerase cofactor complex.
IPR002110	IPR002909	Ankyrin	Cell surface receptor IPT/TIG
IPR004820	IPR004820	Cytidylyltransferase	Cytidylyltransferase	nucleotidyltransferase activity.	nucleotidyltransferase activity.	biosynthesis.	biosynthesis.
IPR000980	IPR000980	SH2 motif	SH2 motif			intracellular signaling cascade.	intracellular signaling cascade.
IPR004045	IPR004045	Glutathione S-transferase, N-terminal	Glutathione S-transferase, N-terminal
IPR008146	IPR008147	Glutamine synthetase, catalytic region	Glutamine synthetase, beta-Grasp	glutamate-ammonia ligase activity.	glutamate-ammonia ligase activity.	nitrogen compound metabolism.	glutamine biosynthesis.nitrogen compound metabolism.
IPR000595	IPR000719	Cyclic nucleotide-binding	Protein kinase		protein kinase activity.ATP binding.		protein amino acid phosphorylation.
IPR001163	IPR001163	Like-Sm ribonucleoprotein, core	Like-Sm ribonucleoprotein, core			mRNA processing.	mRNA processing.	nucleus.small nucleolar ribonucleoprotein complex.	nucleus.small nucleolar ribonucleoprotein complex.
IPR006164	IPR006164	Ku	Ku	DNA binding.ATP-dependent DNA helicase activity.	DNA binding.ATP-dependent DNA helicase activity.	double-strand break repair via nonhomologous end-joining.	double-strand break repair via nonhomologous end-joining.
IPR001452	IPR001781	Src homology-3	LIM, zinc-binding		zinc ion binding.
IPR002068	IPR002068	Heat shock protein Hsp20	Heat shock protein Hsp20
IPR001611	IPR001806	Leucine-rich repeat	Ras GTPase		GTP binding.		small GTPase mediated signal transduction.
IPR002014	IPR002014	VHS	VHS			intracellular protein transport.	intracellular protein transport.
IPR001494	IPR002652	Importin-beta, N-terminal	Importin alpha-like protein, beta-binding region	protein transporter activity.	protein transporter activity.	protein import into nucleus, docking.	protein import into nucleus.intracellular protein transport.	nucleus.nuclear pore.cytoplasm.
IPR001806	IPR001895	Ras GTPase	Guanine-nucleotide dissociation stimulator CDC25	GTP binding.	guanyl-nucleotide exchange factor activity.	small GTPase mediated signal transduction.	intracellular signaling cascade.
IPR001373	IPR001373	Cullin	Cullin			cell cycle.	cell cycle.
IPR004843	IPR004843	Metallophosphoesterase	Metallophosphoesterase	hydrolase activity.	hydrolase activity.
IPR001660	IPR011510	Sterile alpha motif SAM	Sterile alpha motif homology 2
IPR001404	IPR003594	Heat shock protein Hsp90	ATP-binding region, ATPase-like	unfolded protein binding.	ATP binding.	protein folding.
IPR000157	IPR000157	Toll-Interleukin receptor	Toll-Interleukin receptor	transmembrane receptor activity.	transmembrane receptor activity.			membrane.	membrane.
IPR000649	IPR000649	Initiation factor 2B related	Initiation factor 2B related			cellular biosynthesis.	cellular biosynthesis.
IPR000536	IPR000536	Nuclear hormone receptor, ligand-binding	Nuclear hormone receptor, ligand-binding	transcription factor activity.steroid hormone receptor activity.	transcription factor activity.steroid hormone receptor activity.	regulation of transcription, DNA-dependent.	regulation of transcription, DNA-dependent.	nucleus.	nucleus.
IPR011700	IPR011700	Basic leucine zipper	Basic leucine zipper	DNA binding.	DNA binding.	regulation of transcription, DNA-dependent.	regulation of transcription, DNA-dependent.	nucleus.	nucleus.
IPR000198	IPR000198	RhoGAP	RhoGAP
IPR000626	IPR000626	Ubiquitin	Ubiquitin			protein modification.	protein modification.
IPR000159	IPR001806	RA	Ras GTPase		GTP binding.	signal transduction.	small GTPase mediated signal transduction.
IPR007125	IPR007125	Histone core	Histone core	DNA binding.	DNA binding.
IPR003959	IPR003959	AAA ATPase, central region	AAA ATPase, central region	ATP binding.	ATP binding.
IPR001865	IPR001865	Ribosomal protein S2	Ribosomal protein S2	structural constituent of ribosome.	structural constituent of ribosome.	protein biosynthesis.	protein biosynthesis.	intracellular.ribosome.	intracellular.ribosome.
IPR002937	IPR002937	Amine oxidase	Amine oxidase	oxidoreductase activity.	oxidoreductase activity.	electron transport.	electron transport.
IPR000651	IPR001806	Guanine nucleotide exchange factor for Ras-like GTPases, N-terminal	Ras GTPase	guanyl-nucleotide exchange factor activity.	GTP binding.	regulation of small GTPase mediated signal transduction.	small GTPase mediated signal transduction.	intracellular.
IPR001440	IPR001440	Tetratricopeptide TPR_1	Tetratricopeptide TPR_1
IPR002017	IPR002017	Spectrin repeat	Spectrin repeat
IPR000306	IPR002014	Zinc finger, FYVE-type	VHS	zinc ion binding.			intracellular protein transport.
IPR001452	IPR002110	Src homology-3	Ankyrin
IPR002099	IPR003594	DNA mismatch repair protein	ATP-binding region, ATPase-like		ATP binding.	mismatch repair.
IPR007087	IPR007087	Zinc finger, C2H2-type	Zinc finger, C2H2-type	nucleic acid binding.zinc ion binding.	nucleic acid binding.zinc ion binding.			nucleus.	nucleus.
IPR002618	IPR002618	UTP--glucose-1-phosphate uridylyltransferase	UTP--glucose-1-phosphate uridylyltransferase	nucleotidyltransferase activity.	nucleotidyltransferase activity.	metabolism.	metabolism.
IPR001683	IPR001683	Phox-like	Phox-like	protein binding.phosphoinositide binding.	protein binding.phosphoinositide binding.	intracellular signaling cascade.	intracellular signaling cascade.
IPR001315	IPR001315	Caspase Recruitment	Caspase Recruitment	protein binding.	protein binding.	regulation of apoptosis.	regulation of apoptosis.	intracellular.	intracellular.
IPR005160	IPR005161	Ku70/Ku80 C-terminal arm	Ku70/Ku80, N-terminal alpha/beta
IPR001315	IPR002182	Caspase Recruitment	NB-ARC	protein binding.	ATP binding.	regulation of apoptosis.	apoptosis.	intracellular.
IPR004046	IPR004046	Glutathione S-transferase, C-terminal	Glutathione S-transferase, C-terminal
IPR001373	IPR001841	Cullin	Zinc finger, RING-type		protein binding.zinc ion binding.	cell cycle.
IPR006689	IPR006689	ARF/SAR superfamily	ARF/SAR superfamily	GTP binding.	GTP binding.
IPR006680	IPR006680	Amidohydrolase 1	Amidohydrolase 1	hydrolase activity.	hydrolase activity.
IPR003594	IPR003594	ATP-binding region, ATPase-like	ATP-binding region, ATPase-like	ATP binding.	ATP binding.
IPR000432	IPR007860	DNA mismatch repair protein MutS, C-terminal	MutS II	damaged DNA binding.ATP binding.	DNA binding.ATP binding.	mismatch repair.	DNA repair.
IPR000727	IPR006011	Target SNARE coiled-coil region	Syntaxin, N-terminal						membrane.
IPR000608	IPR000626	Ubiquitin-conjugating enzyme, E2	Ubiquitin	ubiquitin-protein ligase activity.		protein modification.ubiquitin cycle.	protein modification.
IPR000566	IPR000566	Lipocalin-related protein and Bos/Can/Equ allergen	Lipocalin-related protein and Bos/Can/Equ allergen	binding.	binding.
IPR001232	IPR001810	SKP1 component	Cyclin-like F-box
IPR001012	IPR003338	UBX	AAA ATPase VAT, N-terminal		ATP binding.
IPR001660	IPR001660	Sterile alpha motif SAM	Sterile alpha motif SAM
IPR003008	IPR003008	Tubulin/FtsZ, GTPase	Tubulin/FtsZ, GTPase
IPR001303	IPR001303	Class II aldolase/adducin, N-terminal	Class II aldolase/adducin, N-terminal
IPR000836	IPR000836	Phosphoribosyltransferase	Phosphoribosyltransferase			nucleoside metabolism.	nucleoside metabolism.
IPR008331	IPR008331	Ferritin and Dps	Ferritin and Dps	ferric iron binding.	ferric iron binding.	iron ion homeostasis.	iron ion homeostasis.
IPR000086	IPR000086	NUDIX hydrolase	NUDIX hydrolase
IPR000210	IPR000210	BTB	BTB	protein binding.	protein binding.
IPR001849	IPR001849	Pleckstrin-like	Pleckstrin-like
IPR008146	IPR008146	Glutamine synthetase, catalytic region	Glutamine synthetase, catalytic region	glutamate-ammonia ligase activity.	glutamate-ammonia ligase activity.	nitrogen compound metabolism.	nitrogen compound metabolism.
IPR004088	IPR004088	KH, type 1	KH, type 1	nucleic acid binding.	nucleic acid binding.
IPR000719	IPR006671	Protein kinase	Cyclin, N-terminal	protein kinase activity.ATP binding.		protein amino acid phosphorylation.	regulation of progression through cell cycle.
IPR001353	IPR001353	20S proteasome, A and B subunits	20S proteasome, A and B subunits	threonine endopeptidase activity.	threonine endopeptidase activity.	ubiquitin-dependent protein catabolism.	ubiquitin-dependent protein catabolism.	proteasome core complex (sensu Eukaryota).	proteasome core complex (sensu Eukaryota).
IPR011600	IPR011600	Peptidase C14, caspase catalytic	Peptidase C14, caspase catalytic	caspase activity.	caspase activity.	proteolysis.	proteolysis.
IPR004172	IPR004172	L27	L27
IPR001715	IPR001715	Calponin-like actin-binding	Calponin-like actin-binding
IPR003395	IPR003395	SMC protein, N-terminal	SMC protein, N-terminal	ATP binding.	ATP binding.	chromosome organization and biogenesis.	chromosome organization and biogenesis.	chromosome.	chromosome.
IPR001881	IPR001881	EGF-like calcium-binding	EGF-like calcium-binding	calcium ion binding.	calcium ion binding.
IPR001636	IPR001636	SAICAR synthetase	SAICAR synthetase	phosphoribosylaminoimidazolesuccinocarboxamide synthase activity.	phosphoribosylaminoimidazolesuccinocarboxamide synthase activity.	purine nucleotide biosynthesis.	purine nucleotide biosynthesis.
IPR002017	IPR002048	Spectrin repeat	Calcium-binding EF-hand		calcium ion binding.
IPR003958	IPR003958	Transcription factor CBF/NF-Y/archaeal histone	Transcription factor CBF/NF-Y/archaeal histone	sequence-specific DNA binding.	sequence-specific DNA binding.			intracellular.	intracellular.
IPR000749	IPR000749	ATP:guanido phosphotransferase	ATP:guanido phosphotransferase	kinase activity.transferase activity, transferring phosphorus-containing groups.	kinase activity.transferase activity, transferring phosphorus-containing groups.
IPR000357	IPR002652	HEAT	Importin alpha-like protein, beta-binding region		protein transporter activity.		protein import into nucleus.intracellular protein transport.
IPR001715	IPR002017	Calponin-like actin-binding	Spectrin repeat
IPR000008	IPR000008	C2	C2
IPR001650	IPR011545	Helicase, C-terminal	DEAD/DEAH box helicase, N-terminal	nucleic acid binding.helicase activity.ATP binding.	nucleic acid binding.helicase activity.ATP binding.
IPR003008	IPR008280	Tubulin/FtsZ, GTPase	Tubulin/FtsZ, C-terminal		GTPase activity.GTP binding.		protein polymerization.		protein complex.
IPR000704	IPR000719	Casein kinase II, regulatory subunit	Protein kinase	protein kinase CK2 regulator activity.	protein kinase activity.ATP binding.		protein amino acid phosphorylation.	protein kinase CK2 complex.
IPR001372	IPR001372	Dynein light chain, type 1	Dynein light chain, type 1	microtubule motor activity.	microtubule motor activity.	microtubule-based process.	microtubule-based process.	microtubule associated complex.	microtubule associated complex.
IPR000286	IPR000286	Histone deacetylase superfamily	Histone deacetylase superfamily
IPR001214	IPR001214	Nuclear protein SET	Nuclear protein SET
IPR000432	IPR000432	DNA mismatch repair protein MutS, C-terminal	DNA mismatch repair protein MutS, C-terminal	damaged DNA binding.ATP binding.	damaged DNA binding.ATP binding.	mismatch repair.	mismatch repair.
IPR001392	IPR002553	Clathrin adaptor complex, medium chain	Adaptin, N-terminal			intracellular protein transport.		clathrin vesicle coat.
IPR001804	IPR001804	Isocitrate/isopropylmalate dehydrogenase	Isocitrate/isopropylmalate dehydrogenase	oxidoreductase activity.	oxidoreductase activity.	metabolism.	metabolism.
IPR000608	IPR001841	Ubiquitin-conjugating enzyme, E2	Zinc finger, RING-type	ubiquitin-protein ligase activity.	protein binding.zinc ion binding.	protein modification.ubiquitin cycle.
IPR002121	IPR002121	HRDC	HRDC	nucleic acid binding.	nucleic acid binding.			intracellular.	intracellular.
IPR005627	IPR005627	CutC	CutC
IPR007696	IPR007861	MutS III	MutS IV			DNA metabolism.
IPR002049	IPR002049	EGF-like, laminin	EGF-like, laminin	structural molecule activity.	structural molecule activity.
IPR000719	IPR000719	Protein kinase	Protein kinase	protein kinase activity.ATP binding.	protein kinase activity.ATP binding.	protein amino acid phosphorylation.	protein amino acid phosphorylation.
The DDIs common to S.cerevisiae and D.melanogaste. GO annotations within the same category were seperated by a "." sign
domain 1	domain 2	domain 1 name	domain 2 name	domain 1 GO function annotations	domain 2 GO function annotations	domain 1 GO process annotations	domain 2 GO process annotations	domain 1 GO localization annotations	domain 2 GO localization annotations
IPR001017	IPR005475	Dehydrogenase, E1 component	Transketolase, central region	oxidoreductase activity, acting on the aldehyde or oxo group of donors, disulfide as acceptor.		metabolism.
IPR002125	IPR002125	CMP/dCMP deaminase, zinc-binding	CMP/dCMP deaminase, zinc-binding	zinc ion binding.hydrolase activity.	zinc ion binding.hydrolase activity.
IPR001731	IPR001731	Delta-aminolevulinic acid dehydratase	Delta-aminolevulinic acid dehydratase	porphobilinogen synthase activity.	porphobilinogen synthase activity.	heme biosynthesis.	heme biosynthesis.
IPR001395	IPR001395	Aldo/keto reductase	Aldo/keto reductase	oxidoreductase activity.	oxidoreductase activity.
IPR000804	IPR002553	Clathrin adaptor complex, small chain	Adaptin, N-terminal			intracellular protein transport.		clathrin vesicle coat.
IPR004455	IPR004455	NADP oxidoreductase, coenzyme F420-dependent	NADP oxidoreductase, coenzyme F420-dependent			electron transport.	electron transport.
IPR004148	IPR004148	BAR	BAR	protein binding.	protein binding.			cytoplasm.	cytoplasm.
IPR000594	IPR000594	UBA/THIF-type NAD/FAD binding fold	UBA/THIF-type NAD/FAD binding fold	catalytic activity.	catalytic activity.
IPR011545	IPR011545	DEAD/DEAH box helicase, N-terminal	DEAD/DEAH box helicase, N-terminal	nucleic acid binding.helicase activity.ATP binding.	nucleic acid binding.helicase activity.ATP binding.
IPR001092	IPR001092	Basic helix-loop-helix dimerisation region bHLH	Basic helix-loop-helix dimerisation region bHLH	transcription regulator activity.	transcription regulator activity.	regulation of transcription.	regulation of transcription.	nucleus.	nucleus.
IPR001609	IPR002048	Myosin head, motor region	Calcium-binding EF-hand	motor activity.ATP binding.	calcium ion binding.			myosin.
IPR001478	IPR001806	PDZ/DHR/GLGF	Ras GTPase	protein binding.	GTP binding.		small GTPase mediated signal transduction.
IPR000156	IPR001806	RanBP1	Ras GTPase		GTP binding.	intracellular transport.	small GTPase mediated signal transduction.
IPR001164	IPR002110	Arf GTPase activating protein	Ankyrin			regulation of GTPase activity.
IPR002504	IPR002504	ATP-NAD/AcoX kinase	ATP-NAD/AcoX kinase	NAD+ kinase activity.	NAD+ kinase activity.	metabolism.	metabolism.
IPR001611	IPR001611	Leucine-rich repeat	Leucine-rich repeat
IPR004045	IPR004046	Glutathione S-transferase, N-terminal	Glutathione S-transferase, C-terminal
IPR011616	IPR011616	bZIP transcription factor, bZIP_1	bZIP transcription factor, bZIP_1	sequence-specific DNA binding.protein dimerization activity.	sequence-specific DNA binding.protein dimerization activity.	regulation of transcription, DNA-dependent.	regulation of transcription, DNA-dependent.	nucleus.	nucleus.
IPR005475	IPR005475	Transketolase, central region	Transketolase, central region
IPR001494	IPR001806	Importin-beta, N-terminal	Ras GTPase	protein transporter activity.	GTP binding.	protein import into nucleus, docking.	small GTPase mediated signal transduction.	nucleus.nuclear pore.cytoplasm.
IPR002423	IPR002423	Chaperonin Cpn60/TCP-1	Chaperonin Cpn60/TCP-1	protein binding.ATP binding.	protein binding.ATP binding.	cellular protein metabolism.	cellular protein metabolism.
IPR001553	IPR001553	RecA bacterial DNA recombination	RecA bacterial DNA recombination	DNA binding.ATP binding.DNA-dependent ATPase activity.	DNA binding.ATP binding.DNA-dependent ATPase activity.	DNA metabolism.	DNA metabolism.
IPR001017	IPR005476	Dehydrogenase, E1 component	Transketolase, C-terminal	oxidoreductase activity, acting on the aldehyde or oxo group of donors, disulfide as acceptor.		metabolism.
IPR004154	IPR004154	Anticodon-binding	Anticodon-binding	aminoacyl-tRNA ligase activity.ATP binding.	aminoacyl-tRNA ligase activity.ATP binding.	protein biosynthesis.	protein biosynthesis.
IPR000225	IPR000357	Armadillo	HEAT
IPR000445	IPR001553	Helix-hairpin-helix motif	RecA bacterial DNA recombination	DNA binding.	DNA binding.ATP binding.DNA-dependent ATPase activity.		DNA metabolism.	intracellular.
IPR001619	IPR006011	Sec1-like protein	Syntaxin, N-terminal			vesicle docking during exocytosis.vesicle-mediated transport.			membrane.
IPR000719	IPR000789	Protein kinase	Cyclin-dependent kinase, regulatory subunit	protein kinase activity.ATP binding.	cyclin-dependent protein kinase regulator activity.	protein amino acid phosphorylation.	cell cycle.
IPR000408	IPR001806	Regulator of chromosome condensation, RCC1	Ras GTPase		GTP binding.		small GTPase mediated signal transduction.
IPR004468	IPR004468	CTP synthase	CTP synthase	CTP synthase activity.	CTP synthase activity.	pyrimidine nucleotide biosynthesis.	pyrimidine nucleotide biosynthesis.
IPR001680	IPR001680	WD-40 repeat	WD-40 repeat
IPR000031	IPR000031	1-(5-Phosphoribosyl)-5-amino-4-imidazole-carboxylate (AIR) carboxylase	1-(5-Phosphoribosyl)-5-amino-4-imidazole-carboxylate (AIR) carboxylase	phosphoribosylaminoimidazole carboxylase activity.	phosphoribosylaminoimidazole carboxylase activity.	'de novo' IMP biosynthesis.	'de novo' IMP biosynthesis.	phosphoribosylaminoimidazole carboxylase complex.	phosphoribosylaminoimidazole carboxylase complex.
IPR000182	IPR000182	GCN5-related N-acetyltransferase	GCN5-related N-acetyltransferase	N-acetyltransferase activity.	N-acetyltransferase activity.
IPR000991	IPR000991	Glutamine amidotransferase class-I	Glutamine amidotransferase class-I	catalytic activity.	catalytic activity.
IPR000357	IPR001023	HEAT	Heat shock protein Hsp70		ATP binding.
IPR000357	IPR001092	HEAT	Basic helix-loop-helix dimerisation region bHLH		transcription regulator activity.		regulation of transcription.		nucleus.
IPR005476	IPR005476	Transketolase, C-terminal	Transketolase, C-terminal
IPR003511	IPR003511	DNA-binding HORMA	DNA-binding HORMA
IPR002777	IPR004127	Prefoldin beta-like	Prefoldin alpha-like		protein binding.		protein folding.		prefoldin complex.
IPR001330	IPR002088	Prenyltransferase/squalene oxidase	Protein prenyltransferase, alpha subunit	catalytic activity.	protein prenyltransferase activity.		protein amino acid prenylation.
IPR000727	IPR001388	Target SNARE coiled-coil region	Synaptobrevin				vesicle-mediated transport.		integral to membrane.
IPR000270	IPR000270	Octicosapeptide/Phox/Bem1p	Octicosapeptide/Phox/Bem1p
IPR004367	IPR006671	Cyclin, C-terminal	Cyclin, N-terminal			regulation of progression through cell cycle.	regulation of progression through cell cycle.	nucleus.
IPR001452	IPR001452	Src homology-3	Src homology-3
IPR001159	IPR001159	Double-stranded RNA binding	Double-stranded RNA binding	double-stranded RNA binding.	double-stranded RNA binding.			intracellular.	intracellular.
IPR002048	IPR002048	Calcium-binding EF-hand	Calcium-binding EF-hand	calcium ion binding.	calcium ion binding.
IPR000445	IPR000445	Helix-hairpin-helix motif	Helix-hairpin-helix motif	DNA binding.	DNA binding.			intracellular.	intracellular.
IPR000719	IPR000961	Protein kinase	Protein kinase, C-terminal	protein kinase activity.ATP binding.	protein serine/threonine kinase activity.ATP binding.	protein amino acid phosphorylation.	protein amino acid phosphorylation.
IPR001005	IPR001005	Myb, DNA-binding	Myb, DNA-binding	DNA binding.	DNA binding.			nucleus.	nucleus.
IPR001356	IPR001356	Homeobox	Homeobox	transcription factor activity.sequence-specific DNA binding.	transcription factor activity.sequence-specific DNA binding.	regulation of transcription, DNA-dependent.	regulation of transcription, DNA-dependent.	nucleus.	nucleus.
IPR000048	IPR002048	IQ calmodulin-binding region	Calcium-binding EF-hand		calcium ion binding.
IPR000504	IPR000504	RNA-binding region RNP-1 (RNA recognition motif)	RNA-binding region RNP-1 (RNA recognition motif)	nucleic acid binding.	nucleic acid binding.
IPR002678	IPR002678	NGG1p interacting factor 3, NIF3	NGG1p interacting factor 3, NIF3
IPR003439	IPR003439	ABC transporter related	ABC transporter related	ATP binding.ATPase activity.	ATP binding.ATPase activity.
IPR000569	IPR000608	HECT	Ubiquitin-conjugating enzyme, E2	ubiquitin-protein ligase activity.	ubiquitin-protein ligase activity.	protein modification.ubiquitin cycle.	protein modification.ubiquitin cycle.	intracellular.
IPR003228	IPR007900	Transcription initiation factor TFIID	Transcription initiation factor TFIID component TAF4		transcription initiation factor activity.	transcription initiation.	transcription initiation.	transcription factor TFIID complex.	transcription factor TFIID complex.
IPR000719	IPR002110	Protein kinase	Ankyrin	protein kinase activity.ATP binding.		protein amino acid phosphorylation.
IPR002110	IPR002110	Ankyrin	Ankyrin
IPR000533	IPR000533	Tropomyosin	Tropomyosin
IPR000727	IPR001619	Target SNARE coiled-coil region	Sec1-like protein				vesicle docking during exocytosis.vesicle-mediated transport.
IPR001806	IPR001806	Ras GTPase	Ras GTPase	GTP binding.	GTP binding.	small GTPase mediated signal transduction.	small GTPase mediated signal transduction.
IPR000727	IPR000727	Target SNARE coiled-coil region	Target SNARE coiled-coil region
IPR001680	IPR001849	WD-40 repeat	Pleckstrin-like
IPR002912	IPR002912	Amino acid-binding ACT	Amino acid-binding ACT	amino acid binding.	amino acid binding.	metabolism.	metabolism.
IPR011261	IPR011262	RNA polymerase, dimerisation	RNA polymerase, insert	DNA-directed RNA polymerase activity.protein dimerization activity.	DNA-directed RNA polymerase activity.protein dimerization activity.	transcription.	transcription.
IPR000357	IPR001806	HEAT	Ras GTPase		GTP binding.		small GTPase mediated signal transduction.
IPR000095	IPR001806	PAK-box/P21-Rho-binding	Ras GTPase		GTP binding.		small GTPase mediated signal transduction.
IPR000644	IPR001093	CBS	IMP dehydrogenase/GMP reductase		catalytic activity.
IPR000873	IPR000873	AMP-dependent synthetase and ligase	AMP-dependent synthetase and ligase	catalytic activity.	catalytic activity.	metabolism.	metabolism.
IPR001781	IPR001781	LIM, zinc-binding	LIM, zinc-binding	zinc ion binding.	zinc ion binding.
IPR000225	IPR000225	Armadillo	Armadillo
IPR001806	IPR001849	Ras GTPase	Pleckstrin-like	GTP binding.		small GTPase mediated signal transduction.
IPR000127	IPR000594	Ubiquitin-activating enzyme repeat	UBA/THIF-type NAD/FAD binding fold	ubiquitin activating enzyme activity.	catalytic activity.	protein modification.ubiquitin cycle.
IPR003961	IPR003961	Fibronectin, type III	Fibronectin, type III
IPR002097	IPR004000	Profilin/allergen	Actin/actin-like	actin binding.	protein binding.	cytoskeleton organization and biogenesis.		actin cytoskeleton.
IPR000861	IPR001806	PKN/rhophilin/rhotekin rho-binding repeat	Ras GTPase		GTP binding.	signal transduction.	small GTPase mediated signal transduction.	intracellular.
IPR001451	IPR001451	Bacterial transferase hexapeptide repeat	Bacterial transferase hexapeptide repeat
IPR002110	IPR002909	Ankyrin	Cell surface receptor IPT/TIG
IPR006671	IPR006671	Cyclin, N-terminal	Cyclin, N-terminal			regulation of progression through cell cycle.	regulation of progression through cell cycle.
IPR000626	IPR001394	Ubiquitin	Peptidase C19, ubiquitin carboxyl-terminal hydrolase 2		cysteine-type endopeptidase activity.ubiquitin thiolesterase activity.	protein modification.	ubiquitin-dependent protein catabolism.
IPR004045	IPR004045	Glutathione S-transferase, N-terminal	Glutathione S-transferase, N-terminal
IPR000504	IPR001611	RNA-binding region RNP-1 (RNA recognition motif)	Leucine-rich repeat	nucleic acid binding.
IPR000595	IPR000719	Cyclic nucleotide-binding	Protein kinase		protein kinase activity.ATP binding.		protein amino acid phosphorylation.
IPR001163	IPR001163	Like-Sm ribonucleoprotein, core	Like-Sm ribonucleoprotein, core			mRNA processing.	mRNA processing.	nucleus.small nucleolar ribonucleoprotein complex.	nucleus.small nucleolar ribonucleoprotein complex.
IPR001452	IPR001781	Src homology-3	LIM, zinc-binding		zinc ion binding.
IPR000644	IPR000644	CBS	CBS
IPR002068	IPR002068	Heat shock protein Hsp20	Heat shock protein Hsp20
IPR000722	IPR001222	RNA polymerase, alpha subunit	Transcription factor TFIIS	DNA binding.DNA-directed RNA polymerase activity.	DNA binding.zinc ion binding.transcription regulator activity.	transcription.	RNA elongation.regulation of transcription, DNA-dependent.	nucleus.
IPR001611	IPR001806	Leucine-rich repeat	Ras GTPase		GTP binding.		small GTPase mediated signal transduction.
IPR000159	IPR000159	RA	RA			signal transduction.	signal transduction.
IPR002014	IPR002014	VHS	VHS			intracellular protein transport.	intracellular protein transport.
IPR001494	IPR002652	Importin-beta, N-terminal	Importin alpha-like protein, beta-binding region	protein transporter activity.	protein transporter activity.	protein import into nucleus, docking.	protein import into nucleus.intracellular protein transport.	nucleus.nuclear pore.cytoplasm.
IPR001806	IPR001895	Ras GTPase	Guanine-nucleotide dissociation stimulator CDC25	GTP binding.	guanyl-nucleotide exchange factor activity.	small GTPase mediated signal transduction.	intracellular signaling cascade.
IPR005475	IPR005476	Transketolase, central region	Transketolase, C-terminal
IPR002715	IPR002715	Nascent polypeptide-associated complex NAC	Nascent polypeptide-associated complex NAC
IPR004843	IPR004843	Metallophosphoesterase	Metallophosphoesterase	hydrolase activity.	hydrolase activity.
IPR001660	IPR011510	Sterile alpha motif SAM	Sterile alpha motif homology 2
IPR000649	IPR000649	Initiation factor 2B related	Initiation factor 2B related			cellular biosynthesis.	cellular biosynthesis.
IPR005835	IPR005835	Nucleotidyl transferase	Nucleotidyl transferase	nucleotidyltransferase activity.	nucleotidyltransferase activity.	biosynthesis.	biosynthesis.
IPR000719	IPR004367	Protein kinase	Cyclin, C-terminal	protein kinase activity.ATP binding.		protein amino acid phosphorylation.	regulation of progression through cell cycle.		nucleus.
IPR011700	IPR011700	Basic leucine zipper	Basic leucine zipper	DNA binding.	DNA binding.	regulation of transcription, DNA-dependent.	regulation of transcription, DNA-dependent.	nucleus.	nucleus.
IPR001093	IPR001093	IMP dehydrogenase/GMP reductase	IMP dehydrogenase/GMP reductase	catalytic activity.	catalytic activity.
IPR000449	IPR000626	Ubiquitin-associated	Ubiquitin				protein modification.
IPR000626	IPR000626	Ubiquitin	Ubiquitin			protein modification.	protein modification.
IPR000159	IPR001806	RA	Ras GTPase		GTP binding.	signal transduction.	small GTPase mediated signal transduction.
IPR003959	IPR003959	AAA ATPase, central region	AAA ATPase, central region	ATP binding.	ATP binding.
IPR007286	IPR008570	EAP30	Protein of unknown function DUF852, eukaryotic
IPR003162	IPR004823	Transcription factor TAFII-31	TATA box binding protein associated factor (TAF)		transcription initiation factor activity.	transcription initiation.	transcription initiation.	transcription factor TFIID complex.	nucleus.
IPR000651	IPR001806	Guanine nucleotide exchange factor for Ras-like GTPases, N-terminal	Ras GTPase	guanyl-nucleotide exchange factor activity.	GTP binding.	regulation of small GTPase mediated signal transduction.	small GTPase mediated signal transduction.	intracellular.
IPR000991	IPR004468	Glutamine amidotransferase class-I	CTP synthase	catalytic activity.	CTP synthase activity.		pyrimidine nucleotide biosynthesis.
IPR001440	IPR001440	Tetratricopeptide TPR_1	Tetratricopeptide TPR_1
IPR001247	IPR001247	Exoribonuclease	Exoribonuclease	3'-5'-exoribonuclease activity.RNA binding.	3'-5'-exoribonuclease activity.RNA binding.	RNA processing.	RNA processing.
IPR002017	IPR002017	Spectrin repeat	Spectrin repeat
IPR001926	IPR001926	Pyridoxal-5'-phosphate-dependent enzyme, beta subunit	Pyridoxal-5'-phosphate-dependent enzyme, beta subunit	catalytic activity.	catalytic activity.	metabolism.	metabolism.
IPR000306	IPR002014	Zinc finger, FYVE-type	VHS	zinc ion binding.			intracellular protein transport.
IPR001452	IPR002110	Src homology-3	Ankyrin
IPR002099	IPR003594	DNA mismatch repair protein	ATP-binding region, ATPase-like		ATP binding.	mismatch repair.
IPR007087	IPR007087	Zinc finger, C2H2-type	Zinc finger, C2H2-type	nucleic acid binding.zinc ion binding.	nucleic acid binding.zinc ion binding.			nucleus.	nucleus.
IPR000219	IPR001806	DH	Ras GTPase	Rho guanyl-nucleotide exchange factor activity.	GTP binding.	regulation of Rho protein signal transduction.	small GTPase mediated signal transduction.	intracellular.
IPR002618	IPR002618	UTP--glucose-1-phosphate uridylyltransferase	UTP--glucose-1-phosphate uridylyltransferase	nucleotidyltransferase activity.	nucleotidyltransferase activity.	metabolism.	metabolism.
IPR001683	IPR001683	Phox-like	Phox-like	protein binding.phosphoinositide binding.	protein binding.phosphoinositide binding.	intracellular signaling cascade.	intracellular signaling cascade.
IPR004046	IPR004046	Glutathione S-transferase, C-terminal	Glutathione S-transferase, C-terminal
IPR001373	IPR001841	Cullin	Zinc finger, RING-type		protein binding.zinc ion binding.	cell cycle.
IPR003194	IPR004855	Transcription initiation factor IIA, gamma subunit	Transcription factor IIA, alpha/beta subunit	RNA polymerase II transcription factor activity.	transcription initiation factor activity.	transcription initiation from RNA polymerase II promoter.	transcription initiation from RNA polymerase II promoter.	transcription factor TFIIA complex.	nucleus.
IPR000626	IPR001232	Ubiquitin	SKP1 component			protein modification.
IPR000727	IPR006011	Target SNARE coiled-coil region	Syntaxin, N-terminal						membrane.
IPR003010	IPR003010	Nitrilase/cyanide hydratase and apolipoprotein N-acyltransferase	Nitrilase/cyanide hydratase and apolipoprotein N-acyltransferase	hydrolase activity, acting on carbon-nitrogen (but not peptide) bonds.	hydrolase activity, acting on carbon-nitrogen (but not peptide) bonds.	nitrogen compound metabolism.	nitrogen compound metabolism.
IPR000608	IPR000626	Ubiquitin-conjugating enzyme, E2	Ubiquitin	ubiquitin-protein ligase activity.		protein modification.ubiquitin cycle.	protein modification.
IPR001232	IPR001810	SKP1 component	Cyclin-like F-box
IPR000219	IPR001849	DH	Pleckstrin-like	Rho guanyl-nucleotide exchange factor activity.		regulation of Rho protein signal transduction.		intracellular.
IPR006789	IPR008384	ARP2/3 complex 16 kDa subunit (p16-Arc)	ARP23 complex 20 kDa subunit			regulation of actin filament polymerization.	actin filament polymerization.	cytoskeleton.	cytoskeleton.
IPR001222	IPR007081	Transcription factor TFIIS	RNA polymerase Rpb1, domain 5	DNA binding.zinc ion binding.transcription regulator activity.	DNA binding.DNA-directed RNA polymerase activity.	RNA elongation.regulation of transcription, DNA-dependent.	transcription.
IPR001222	IPR007083	Transcription factor TFIIS	RNA polymerase Rpb1, domain 4	DNA binding.zinc ion binding.transcription regulator activity.	DNA binding.DNA-directed RNA polymerase activity.	RNA elongation.regulation of transcription, DNA-dependent.	transcription.
IPR001660	IPR001660	Sterile alpha motif SAM	Sterile alpha motif SAM
IPR001753	IPR001753	Enoyl-CoA hydratase/isomerase	Enoyl-CoA hydratase/isomerase	catalytic activity.	catalytic activity.	metabolism.	metabolism.
IPR002197	IPR002197	Helix-turn-helix, Fis-type	Helix-turn-helix, Fis-type	transcription factor activity.	transcription factor activity.	regulation of transcription, DNA-dependent.	regulation of transcription, DNA-dependent.
IPR000198	IPR001806	RhoGAP	Ras GTPase		GTP binding.		small GTPase mediated signal transduction.
IPR000836	IPR000836	Phosphoribosyltransferase	Phosphoribosyltransferase			nucleoside metabolism.	nucleoside metabolism.
IPR000719	IPR001179	Protein kinase	Peptidylprolyl isomerase, FKBP-type	protein kinase activity.ATP binding.		protein amino acid phosphorylation.	protein folding.
IPR001247	IPR003029	Exoribonuclease	RNA binding S1	3'-5'-exoribonuclease activity.RNA binding.	RNA binding.	RNA processing.
IPR000210	IPR000210	BTB	BTB	protein binding.	protein binding.
IPR001849	IPR001849	Pleckstrin-like	Pleckstrin-like
IPR000276	IPR000276	Rhodopsin-like GPCR superfamily	Rhodopsin-like GPCR superfamily	rhodopsin-like receptor activity.	rhodopsin-like receptor activity.	G-protein coupled receptor protein signaling pathway.	G-protein coupled receptor protein signaling pathway.	integral to membrane.	integral to membrane.
IPR011261	IPR011261	RNA polymerase, dimerisation	RNA polymerase, dimerisation	DNA-directed RNA polymerase activity.protein dimerization activity.	DNA-directed RNA polymerase activity.protein dimerization activity.	transcription.	transcription.
IPR004088	IPR004088	KH, type 1	KH, type 1	nucleic acid binding.	nucleic acid binding.
IPR000719	IPR006671	Protein kinase	Cyclin, N-terminal	protein kinase activity.ATP binding.		protein amino acid phosphorylation.	regulation of progression through cell cycle.
IPR001353	IPR001353	20S proteasome, A and B subunits	20S proteasome, A and B subunits	threonine endopeptidase activity.	threonine endopeptidase activity.	ubiquitin-dependent protein catabolism.	ubiquitin-dependent protein catabolism.	proteasome core complex (sensu Eukaryota).	proteasome core complex (sensu Eukaryota).
IPR001023	IPR003103	Heat shock protein Hsp70	Apoptosis regulator Bcl-2 protein, BAG	ATP binding.	protein binding.		apoptosis.
IPR001529	IPR007073	DNA-directed RNA polymerase, M/15 kDa subunit	RNA polymerase Rpb1, domain 7	DNA binding.DNA-directed RNA polymerase activity.	DNA binding.DNA-directed RNA polymerase activity.	transcription.	transcription.
IPR003195	IPR006809	Transcription initiation factor IID, 18 kDa subunit	TAFII28-like protein	RNA polymerase II transcription factor activity.	RNA polymerase II transcription factor activity.	transcription initiation.	regulation of transcription.	transcription factor complex.	nucleus.
IPR003958	IPR003958	Transcription factor CBF/NF-Y/archaeal histone	Transcription factor CBF/NF-Y/archaeal histone	sequence-specific DNA binding.	sequence-specific DNA binding.			intracellular.	intracellular.
IPR000683	IPR000683	Oxidoreductase, N-terminal	Oxidoreductase, N-terminal	oxidoreductase activity.	oxidoreductase activity.	electron transport.metabolism.	electron transport.metabolism.
IPR000095	IPR000719	PAK-box/P21-Rho-binding	Protein kinase		protein kinase activity.ATP binding.		protein amino acid phosphorylation.
IPR001650	IPR011545	Helicase, C-terminal	DEAD/DEAH box helicase, N-terminal	nucleic acid binding.helicase activity.ATP binding.	nucleic acid binding.helicase activity.ATP binding.
IPR000555	IPR000555	Mov34/MPN/PAD-1	Mov34/MPN/PAD-1
IPR000704	IPR000719	Casein kinase II, regulatory subunit	Protein kinase	protein kinase CK2 regulator activity.	protein kinase activity.ATP binding.		protein amino acid phosphorylation.	protein kinase CK2 complex.
IPR001474	IPR001474	GTP cyclohydrolase I	GTP cyclohydrolase I	GTP cyclohydrolase I activity.	GTP cyclohydrolase I activity.	biosynthesis.	biosynthesis.
IPR007087	IPR011616	Zinc finger, C2H2-type	bZIP transcription factor, bZIP_1	nucleic acid binding.zinc ion binding.	sequence-specific DNA binding.protein dimerization activity.		regulation of transcription, DNA-dependent.	nucleus.	nucleus.
IPR000626	IPR003653	Ubiquitin	Peptidase C48, SUMO/Sentrin/Ubl1		cysteine-type peptidase activity.	protein modification.	proteolysis.
IPR001019	IPR001680	Guanine nucleotide binding protein (G-protein), alpha subunit	WD-40 repeat	signal transducer activity.guanyl nucleotide binding.		G-protein coupled receptor protein signaling pathway.
IPR000608	IPR001841	Ubiquitin-conjugating enzyme, E2	Zinc finger, RING-type	ubiquitin-protein ligase activity.	protein binding.zinc ion binding.	protein modification.ubiquitin cycle.
IPR001698	IPR002189	F-actin capping protein, beta subunit	F-actin capping protein, alpha subunit	actin binding.	actin binding.	actin cytoskeleton organization and biogenesis.	actin cytoskeleton organization and biogenesis.	F-actin capping protein complex.	F-actin capping protein complex.
IPR007261	IPR008570	Vacuolar protein sorting 36	Protein of unknown function DUF852, eukaryotic
IPR000719	IPR000719	Protein kinase	Protein kinase	protein kinase activity.ATP binding.	protein kinase activity.ATP binding.	protein amino acid phosphorylation.	protein amino acid phosphorylation.
The DDIs common to S.cerevisiae, D.melanogaster and human. GO annotations within the same category were seperated by a "." sign
domain 1	domain 2	domain 1 name	domain 2 name	domain 1 GO function annotations	domain 2 GO function annotations	domain 1 GO process annotations	domain 2 GO process annotations	domain 1 GO localization annotations	domain 2 GO localization annotations
IPR001017	IPR005475	Dehydrogenase, E1 component	Transketolase, central region	oxidoreductase activity, acting on the aldehyde or oxo group of donors, disulfide as acceptor.		metabolism.
IPR002125	IPR002125	CMP/dCMP deaminase, zinc-binding	CMP/dCMP deaminase, zinc-binding	zinc ion binding.hydrolase activity.	zinc ion binding.hydrolase activity.
IPR001395	IPR001395	Aldo/keto reductase	Aldo/keto reductase	oxidoreductase activity.	oxidoreductase activity.
IPR000804	IPR002553	Clathrin adaptor complex, small chain	Adaptin, N-terminal			intracellular protein transport.		clathrin vesicle coat.
IPR004148	IPR004148	BAR	BAR	protein binding.	protein binding.			cytoplasm.	cytoplasm.
IPR000594	IPR000594	UBA/THIF-type NAD/FAD binding fold	UBA/THIF-type NAD/FAD binding fold	catalytic activity.	catalytic activity.
IPR011545	IPR011545	DEAD/DEAH box helicase, N-terminal	DEAD/DEAH box helicase, N-terminal	nucleic acid binding.helicase activity.ATP binding.	nucleic acid binding.helicase activity.ATP binding.
IPR001092	IPR001092	Basic helix-loop-helix dimerisation region bHLH	Basic helix-loop-helix dimerisation region bHLH	transcription regulator activity.	transcription regulator activity.	regulation of transcription.	regulation of transcription.	nucleus.	nucleus.
IPR001478	IPR001806	PDZ/DHR/GLGF	Ras GTPase	protein binding.	GTP binding.		small GTPase mediated signal transduction.
IPR001609	IPR002048	Myosin head, motor region	Calcium-binding EF-hand	motor activity.ATP binding.	calcium ion binding.			myosin.
IPR000156	IPR001806	RanBP1	Ras GTPase		GTP binding.	intracellular transport.	small GTPase mediated signal transduction.
IPR001164	IPR002110	Arf GTPase activating protein	Ankyrin			regulation of GTPase activity.
IPR001611	IPR001611	Leucine-rich repeat	Leucine-rich repeat
IPR004045	IPR004046	Glutathione S-transferase, N-terminal	Glutathione S-transferase, C-terminal
IPR011616	IPR011616	bZIP transcription factor, bZIP_1	bZIP transcription factor, bZIP_1	sequence-specific DNA binding.protein dimerization activity.	sequence-specific DNA binding.protein dimerization activity.	regulation of transcription, DNA-dependent.	regulation of transcription, DNA-dependent.	nucleus.	nucleus.
IPR005475	IPR005475	Transketolase, central region	Transketolase, central region
IPR001494	IPR001806	Importin-beta, N-terminal	Ras GTPase	protein transporter activity.	GTP binding.	protein import into nucleus, docking.	small GTPase mediated signal transduction.	nucleus.nuclear pore.cytoplasm.
IPR002423	IPR002423	Chaperonin Cpn60/TCP-1	Chaperonin Cpn60/TCP-1	protein binding.ATP binding.	protein binding.ATP binding.	cellular protein metabolism.	cellular protein metabolism.
IPR001553	IPR001553	RecA bacterial DNA recombination	RecA bacterial DNA recombination	DNA binding.ATP binding.DNA-dependent ATPase activity.	DNA binding.ATP binding.DNA-dependent ATPase activity.	DNA metabolism.	DNA metabolism.
IPR001017	IPR005476	Dehydrogenase, E1 component	Transketolase, C-terminal	oxidoreductase activity, acting on the aldehyde or oxo group of donors, disulfide as acceptor.		metabolism.
IPR004154	IPR004154	Anticodon-binding	Anticodon-binding	aminoacyl-tRNA ligase activity.ATP binding.	aminoacyl-tRNA ligase activity.ATP binding.	protein biosynthesis.	protein biosynthesis.
IPR000445	IPR001553	Helix-hairpin-helix motif	RecA bacterial DNA recombination	DNA binding.	DNA binding.ATP binding.DNA-dependent ATPase activity.		DNA metabolism.	intracellular.
IPR000225	IPR000357	Armadillo	HEAT
IPR001619	IPR006011	Sec1-like protein	Syntaxin, N-terminal			vesicle docking during exocytosis.vesicle-mediated transport.			membrane.
IPR000719	IPR000789	Protein kinase	Cyclin-dependent kinase, regulatory subunit	protein kinase activity.ATP binding.	cyclin-dependent protein kinase regulator activity.	protein amino acid phosphorylation.	cell cycle.
IPR000408	IPR001806	Regulator of chromosome condensation, RCC1	Ras GTPase		GTP binding.		small GTPase mediated signal transduction.
IPR004468	IPR004468	CTP synthase	CTP synthase	CTP synthase activity.	CTP synthase activity.	pyrimidine nucleotide biosynthesis.	pyrimidine nucleotide biosynthesis.
IPR001680	IPR001680	WD-40 repeat	WD-40 repeat
IPR000031	IPR000031	1-(5-Phosphoribosyl)-5-amino-4-imidazole-carboxylate (AIR) carboxylase	1-(5-Phosphoribosyl)-5-amino-4-imidazole-carboxylate (AIR) carboxylase	phosphoribosylaminoimidazole carboxylase activity.	phosphoribosylaminoimidazole carboxylase activity.	'de novo' IMP biosynthesis.	'de novo' IMP biosynthesis.	phosphoribosylaminoimidazole carboxylase complex.	phosphoribosylaminoimidazole carboxylase complex.
IPR000182	IPR000182	GCN5-related N-acetyltransferase	GCN5-related N-acetyltransferase	N-acetyltransferase activity.	N-acetyltransferase activity.
IPR000357	IPR001023	HEAT	Heat shock protein Hsp70		ATP binding.
IPR000991	IPR000991	Glutamine amidotransferase class-I	Glutamine amidotransferase class-I	catalytic activity.	catalytic activity.
IPR000357	IPR001092	HEAT	Basic helix-loop-helix dimerisation region bHLH		transcription regulator activity.		regulation of transcription.		nucleus.
IPR005476	IPR005476	Transketolase, C-terminal	Transketolase, C-terminal
IPR003511	IPR003511	DNA-binding HORMA	DNA-binding HORMA
IPR002777	IPR004127	Prefoldin beta-like	Prefoldin alpha-like		protein binding.		protein folding.		prefoldin complex.
IPR001330	IPR002088	Prenyltransferase/squalene oxidase	Protein prenyltransferase, alpha subunit	catalytic activity.	protein prenyltransferase activity.		protein amino acid prenylation.
IPR000727	IPR001388	Target SNARE coiled-coil region	Synaptobrevin				vesicle-mediated transport.		integral to membrane.
IPR000270	IPR000270	Octicosapeptide/Phox/Bem1p	Octicosapeptide/Phox/Bem1p
IPR004367	IPR006671	Cyclin, C-terminal	Cyclin, N-terminal			regulation of progression through cell cycle.	regulation of progression through cell cycle.	nucleus.
IPR001452	IPR001452	Src homology-3	Src homology-3
IPR001159	IPR001159	Double-stranded RNA binding	Double-stranded RNA binding	double-stranded RNA binding.	double-stranded RNA binding.			intracellular.	intracellular.
IPR002048	IPR002048	Calcium-binding EF-hand	Calcium-binding EF-hand	calcium ion binding.	calcium ion binding.
IPR001005	IPR001005	Myb, DNA-binding	Myb, DNA-binding	DNA binding.	DNA binding.			nucleus.	nucleus.
IPR000719	IPR000961	Protein kinase	Protein kinase, C-terminal	protein kinase activity.ATP binding.	protein serine/threonine kinase activity.ATP binding.	protein amino acid phosphorylation.	protein amino acid phosphorylation.
IPR000445	IPR000445	Helix-hairpin-helix motif	Helix-hairpin-helix motif	DNA binding.	DNA binding.			intracellular.	intracellular.
IPR001356	IPR001356	Homeobox	Homeobox	transcription factor activity.sequence-specific DNA binding.	transcription factor activity.sequence-specific DNA binding.	regulation of transcription, DNA-dependent.	regulation of transcription, DNA-dependent.	nucleus.	nucleus.
IPR000048	IPR002048	IQ calmodulin-binding region	Calcium-binding EF-hand		calcium ion binding.
IPR000504	IPR000504	RNA-binding region RNP-1 (RNA recognition motif)	RNA-binding region RNP-1 (RNA recognition motif)	nucleic acid binding.	nucleic acid binding.
IPR002678	IPR002678	NGG1p interacting factor 3, NIF3	NGG1p interacting factor 3, NIF3
IPR003439	IPR003439	ABC transporter related	ABC transporter related	ATP binding.ATPase activity.	ATP binding.ATPase activity.
IPR000569	IPR000608	HECT	Ubiquitin-conjugating enzyme, E2	ubiquitin-protein ligase activity.	ubiquitin-protein ligase activity.	protein modification.ubiquitin cycle.	protein modification.ubiquitin cycle.	intracellular.
[truncated: 929 more rows]
